# Supplementary material for: TAAM refinement on high-resolution experimental and simulated 3D ED/MicroED data for organic mol­ecules
Source: Acta Crystallogr C Struct Chem. 2024 Jun 27;80(Pt 7):264–77. doi: 10.1107/S2053229624005357 (PMC11225613; doi:10.1107/S2053229624005357)
Supplement: Supplementary file 1 [file c-80-00264-sup1.cif]

##############################################################################
#                                                                            #
# This CIF contains the data in a paper accepted for publication in          #
# Acta Crystallographica Section C. It conforms to the requirements of       #
# Notes for Authors for Acta Crystallographica Section C, and has been       #
# peer reviewed under the auspices of the IUCr Commission on Journals.       #
#                                                                            #
# Full details of the Crystallographic Information File format               #
# are given in the paper "The Crystallographic Information File (CIF):       #
# a New Standard Archive File for Crystallography" by S. R. Hall, F. H.      #
# Allen and I. D. Brown [Acta Cryst. (1991), A47, 655-685].                  #
#                                                                            #
# The current version of the core CIF dictionary is obtainable from          #
# ftp://ftp.iucr.org/pub/cif_core.dic.                                       #
#                                                                            #
# Software is freely available for graphical display of the structure(s)     #
# in this CIF. For information consult the CIF software page                 #
# http://www.iucr.org/resources/cif/software.                                #
#                                                                            #
# This file may be used for bona fide research purposes within the           #
# scientific community so long as proper attribution is given to the journal # 
# article from which it was obtained.                                        #
#                                                                            #
##############################################################################
data_LAlaIAM
_audit_creation_method
;
Olex2 1.5-alpha
(compiled 2022.06.10 svn.r3fa896fb for OlexSys, GUI svn.r6535)
;
_chemical_name_systematic
;
<i>L</i>-Alanine
;
_chemical_formula_moiety     'C3 H7 N O2'
_chemical_formula_sum     'C3 H7 N O2'
_chemical_formula_iupac     'C3 H7 N O2'
_chemical_formula_weight     89.094
_chemical_absolute_configuration     unk
_space_group_crystal_system     orthorhombic
_space_group_name_H-M_alt     'P 21 21 21'
_space_group_name_Hall     ' P 2ac 2ab'
loop_
    _space_group_symop_id
    _space_group_symop_operation_xyz
    1 x,y,z
    2 x+1/2,-y+1/2,-z
    3 -x,y+1/2,-z+1/2
    4 -x+1/2,-y,z+1/2
_cell_length_a     5.89(7)
_cell_length_b     5.99(11)
_cell_length_c     12.22(8)
_cell_angle_alpha     90
_cell_angle_beta     90
_cell_angle_gamma     90
_cell_volume     431(10)
_cell_formula_units_Z     4
_cell_measurement_reflns_used     1519
_cell_measurement_theta_min     0.1700
_cell_measurement_theta_max     1.2760
_cell_measurement_temperature     81.00
_exptl_crystal_description     'Niddle'
_exptl_crystal_density_diffrn     1.372
_exptl_crystal_F_000     67.016
_exptl_absorpt_coefficient_mu     0.000
_exptl_absorpt_correction_type     multi-scan
_exptl_absorpt_process_details
;
(CrysAlis PRO; Rigaku OD, 2024)
;
_exptl_absorpt_correction_T_min     0.06926
_exptl_absorpt_correction_T_max     1.00000
_diffrn_ambient_temperature     81.00
_diffrn_source     'electron diffractometer'
_diffrn_radiation_type     electron
_diffrn_radiation_wavelength     0.02510
_diffrn_radiation_monochromator     none
_diffrn_measurement_device_type
                                'ThermoFisher 200kV Glacios TEM with CetaD CMOS'
_diffrn_measurement_method     'continuous rotation electron diffraction'
_diffrn_detector     'CCD plate'
loop_
    _diffrn_refln_index_h
    _diffrn_refln_index_k
    _diffrn_refln_index_l
    0 -1 3
    0 -1 5
    0 -1 6
    0 -2 5
    0 2 -5
    0 -2 7
    0 2 -7
    0 -2 8
    0 -2 9
    0 2 -11
    0 -2 11
    0 -2 12
    0 2 -14
    0 -2 14
    0 -2 15
    0 -2 16
    0 -2 17
    0 -2 19
    0 3 -7
    0 -3 8
    0 3 -8
    0 3 -9
    0 -3 9
    0 3 -10
    0 -3 10
    0 -3 11
    0 3 -12
    0 3 -13
    0 -3 13
    0 3 -14
    0 -3 14
    0 3 -15
    0 -3 15
    0 3 -16
    0 -3 16
    0 3 -17
    0 -3 17
    0 3 -18
    0 -3 18
    0 -3 19
    0 3 -19
    0 -3 20
    0 3 -20
    0 4 -9
    0 4 -10
    0 -4 10
    0 4 -11
    0 -4 11
    0 4 -12
    0 -4 12
    0 4 -13
    0 -4 13
    0 4 -14
    0 -4 14
    0 -4 15
    0 4 -15
    0 4 -16
    0 -4 16
    0 4 -17
    0 -4 17
    0 -4 18
    0 4 -18
    0 4 -19
    0 -4 19
    0 5 -11
    0 5 -12
    0 5 -13
    0 -5 13
    0 5 -14
    0 -5 14
    0 5 -15
    0 -5 15
    0 5 -16
    0 -5 16
    0 -5 17
    0 5 -17
    0 5 -18
    0 -5 18
    0 6 -13
    0 6 -14
    0 -6 15
    0 6 -15
    0 6 -16
    0 -6 16
    0 6 -17
    0 -6 17
    0 7 -15
    0 7 -16
    -1 0 0
    1 0 0
    -1 0 -3
    1 0 -4
    -1 0 -4
    1 0 4
    -1 0 4
    -1 0 -5
    1 0 5
    1 0 6
    -1 0 -6
    -1 0 -7
    1 0 12
    1 0 13
    -1 0 -13
    1 0 14
    1 0 16
    1 0 17
    1 0 18
    1 -1 21
    1 -1 20
    1 -1 19
    1 -1 18
    1 -1 17
    1 -1 16
    1 -1 15
    1 -1 14
    1 -1 12
    1 -1 11
    1 -1 10
    1 -1 9
    1 -1 8
    1 -1 7
    1 -1 6
    -1 -1 -6
    1 1 -5
    1 -1 5
    1 -1 4
    1 1 -4
    1 -1 2
    -1 1 2
    -1 1 1
    1 -1 1
    1 -1 0
    -1 1 0
    1 -1 -1
    -1 1 -1
    -1 1 -2
    1 -1 -2
    -1 1 -4
    -1 -1 4
    -1 -1 5
    -1 1 -5
    -1 1 -7
    -1 1 -8
    -1 1 -9
    -1 1 -10
    -1 1 -11
    -1 1 -12
    -1 1 -14
    -1 1 -15
    -1 1 -16
    -1 1 -17
    -1 1 -19
    1 -2 21
    1 -2 20
    1 -2 19
    1 -2 18
    1 -2 17
    1 -2 16
    1 -2 15
    1 -2 14
    1 -2 12
    1 -2 11
    1 -2 10
    1 -2 8
    1 -2 7
    1 -2 6
    1 -2 5
    1 -2 3
    1 -2 2
    1 -2 1
    1 -2 0
    -1 2 0
    -1 2 -1
    -1 2 -2
    -1 2 -3
    -1 2 -4
    -1 2 -5
    -1 -2 5
    -1 2 -6
    -1 -2 7
    -1 -2 8
    -1 -2 9
    -1 2 -10
    -1 2 -11
    -1 2 -12
    -1 2 -13
    -1 2 -14
    -1 2 -15
    -1 2 -16
    -1 2 -17
    -1 2 -18
    -1 2 -19
    -1 2 -20
    -1 2 -21
    1 -3 20
    1 -3 19
    1 -3 18
    1 -3 17
    1 -3 16
    1 -3 15
    1 -3 14
    1 -3 13
    1 -3 12
    1 -3 11
    1 -3 10
    1 -3 9
    1 -3 8
    1 -3 7
    1 -3 6
    1 -3 5
    1 -3 4
    1 -3 3
    -1 3 -3
    -1 3 -4
    -1 3 -5
    -1 3 -6
    -1 3 -7
    -1 3 -8
    -1 3 -9
    -1 3 -14
    -1 3 -15
    -1 3 -16
    -1 3 -17
    -1 3 -18
    -1 3 -19
    -1 3 -20
    1 -4 20
    1 -4 19
    1 -4 18
    1 -4 17
    1 -4 16
    1 -4 15
    1 -4 13
    1 -4 12
    1 -4 11
    1 -4 10
    1 -4 9
    1 -4 8
    1 -4 7
    1 -4 6
    1 -4 5
    -1 4 -5
    -1 4 -6
    -1 4 -7
    -1 4 -8
    -1 4 -9
    -1 4 -11
    -1 4 -13
    -1 4 -14
    -1 4 -15
    -1 -4 16
    -1 4 -16
    -1 4 -17
    -1 -4 17
    -1 -4 18
    -1 4 -18
    -1 4 -19
    -1 -4 19
    -1 4 -20
    1 5 -18
    1 -5 18
    1 5 -17
    1 -5 17
    1 -5 16
    1 -5 15
    1 -5 14
    1 -5 13
    1 -5 12
    1 -5 11
    1 -5 10
    1 -5 9
    1 -5 8
    -1 5 -7
    -1 5 -8
    -1 5 -9
    -1 5 -10
    -1 5 -11
    -1 5 -12
    -1 5 -13
    -1 5 -14
    -1 5 -16
    -1 5 -17
    -1 -5 18
    -1 5 -18
    1 -6 17
    1 -6 16
    1 -6 15
    1 -6 14
    1 -6 13
    1 -6 12
    1 -6 11
    1 -6 10
    -1 6 -9
    -1 6 -10
    -1 6 -11
    -1 6 -12
    -1 6 -13
    -1 6 -14
    -1 6 -15
    -1 6 -16
    -1 6 -17
    1 -7 16
    1 -7 15
    1 -7 14
    1 -7 13
    -1 7 -11
    -1 7 -12
    -1 7 -13
    -1 7 -14
    -1 7 -15
    -1 7 -16
    -1 8 -13
    -1 8 -14
    2 0 1
    -2 0 -1
    2 0 -1
    -2 0 1
    -2 0 -2
    2 0 2
    -2 0 2
    2 0 3
    -2 0 -3
    2 0 -3
    -2 0 3
    2 0 -4
    -2 0 -4
    2 0 4
    -2 0 4
    -2 0 -5
    2 0 5
    2 0 -5
    -2 0 5
    2 0 -6
    2 0 6
    -2 0 6
    -2 0 -7
    2 0 7
    -2 0 7
    -2 0 8
    2 0 -8
    2 0 8
    -2 0 9
    2 0 9
    2 0 10
    -2 0 -12
    2 0 12
    -2 0 -13
    2 0 13
    2 0 14
    -2 0 -14
    2 0 15
    -2 0 -16
    2 0 16
    -2 0 -17
    2 0 17
    -2 0 -18
    2 0 18
    2 0 19
    -2 0 -19
    2 0 20
    -2 0 -20
    -2 0 -21
    2 0 21
    2 -1 21
    2 -1 20
    -2 -1 -19
    2 -1 19
    2 -1 18
    -2 -1 -18
    -2 -1 -17
    2 -1 17
    2 -1 16
    2 -1 15
    -2 -1 -15
    2 -1 14
    -2 -1 -14
    -2 -1 -13
    2 -1 11
    -2 -1 -10
    2 1 -10
    2 -1 10
    2 1 -9
    2 -1 8
    -2 -1 -8
    2 1 -8
    2 -1 7
    -2 1 7
    2 1 -7
    2 1 -6
    2 -1 6
    -2 1 6
    2 -1 5
    -2 1 5
    2 1 -5
    2 -1 4
    -2 1 4
    2 1 -4
    2 -1 3
    -2 1 3
    2 1 -3
    2 -1 2
    -2 1 2
    2 -1 1
    -2 1 1
    -2 1 -1
    2 -1 -1
    2 -1 -2
    -2 1 -2
    -2 -1 3
    2 -1 -3
    -2 1 -3
    -2 1 -4
    -2 -1 4
    2 -1 -5
    -2 -1 5
    2 -1 -6
    -2 1 -6
    -2 -1 6
    -2 1 -7
    -2 -1 7
    -2 1 -8
    2 1 8
    -2 -1 9
    2 1 10
    -2 -1 10
    -2 -1 11
    2 1 12
    2 1 13
    2 1 14
    -2 1 -14
    -2 1 -15
    2 1 15
    -2 1 -16
    2 1 16
    -2 1 -17
    2 1 17
    2 1 18
    -2 1 -18
    -2 1 -19
    2 1 19
    2 1 20
    -2 1 -20
    -2 1 -21
    2 1 21
    2 -2 20
    2 -2 19
    2 -2 18
    2 -2 17
    2 -2 16
    2 -2 15
    2 -2 14
    2 -2 13
    -2 -2 -12
    2 -2 12
    2 2 -11
    -2 -2 -11
    2 -2 10
    2 2 -9
    2 -2 9
    2 -2 8
    2 2 -8
    -2 -2 -7
    2 -2 7
    2 -2 6
    -2 -2 -5
    2 -2 5
    2 2 -5
    -2 2 4
    2 -2 4
    -2 2 3
    2 -2 3
    2 -2 2
    2 -2 1
    -2 2 1
    -2 2 0
    2 -2 0
    -2 2 -1
    2 -2 -1
    -2 2 -2
    2 -2 -2
    -2 2 -3
    2 -2 -3
    2 -2 -4
    -2 2 -4
    2 2 5
    -2 2 -5
    -2 -2 5
    -2 -2 6
    -2 2 -6
    -2 -2 7
    -2 2 -7
    -2 2 -8
    -2 -2 8
    -2 -2 9
    -2 2 -9
    -2 2 -10
    2 2 10
    -2 -2 10
    -2 2 -11
    2 2 11
    -2 -2 12
    -2 2 -12
    -2 2 -13
    2 2 13
    2 2 14
    -2 2 -14
    -2 2 -15
    2 2 15
    -2 2 -16
    2 2 16
    2 2 17
    -2 2 -17
    -2 2 -18
    -2 2 -19
    -2 2 -20
    2 -3 20
    2 -3 19
    2 -3 18
    2 -3 17
    2 -3 16
    2 -3 15
    2 3 -14
    2 -3 14
    2 3 -13
    2 -3 13
    2 3 -12
    2 -3 12
    2 3 -11
    2 -3 11
    2 -3 10
    2 -3 9
    2 -3 8
    2 -3 7
    2 3 -7
    2 -3 6
    2 -3 5
    -2 -3 -4
    2 -3 4
    2 -3 3
    -2 3 2
    2 -3 2
    2 -3 1
    -2 3 1
    2 -3 0
    -2 3 0
    -2 -3 0
    2 3 0
    2 -3 -1
    -2 3 -1
    2 -3 -2
    -2 3 -2
    -2 3 -3
    -2 3 -4
    -2 3 -5
    -2 -3 5
    -2 -3 6
    -2 3 -6
    -2 3 -7
    -2 -3 7
    2 3 7
    -2 3 -8
    -2 -3 8
    -2 3 -9
    -2 -3 10
    -2 3 -10
    -2 -3 11
    -2 -3 12
    -2 3 -13
    -2 3 -14
    -2 -3 14
    -2 3 -15
    -2 -3 15
    -2 3 -16
    -2 3 -17
    -2 3 -18
    -2 3 -19
    -2 3 -20
    2 -4 19
    2 -4 18
    2 -4 17
    2 4 -16
    2 -4 16
    2 -4 15
    2 -4 14
    2 4 -14
    2 4 -13
    2 -4 13
    2 -4 12
    2 4 -12
    2 -4 11
    2 4 -11
    2 -4 10
    2 4 -10
    2 -4 9
    2 4 -9
    2 -4 8
    2 -4 7
    2 -4 6
    2 4 -6
    2 -4 5
    2 -4 4
    2 -4 3
    2 -4 2
    2 -4 1
    -2 4 0
    -2 4 -1
    -2 4 -2
    -2 4 -3
    -2 4 -4
    -2 -4 5
    -2 4 -5
    -2 -4 6
    -2 4 -6
    -2 4 -7
    -2 -4 9
    -2 -4 10
    -2 4 -10
    -2 -4 11
    -2 4 -11
    -2 4 -12
    -2 -4 12
    -2 -4 13
    -2 4 -13
    -2 -4 14
    -2 4 -14
    -2 4 -15
    -2 -4 15
    -2 4 -16
    -2 -4 16
    -2 -4 17
    -2 4 -17
    -2 4 -18
    -2 -4 18
    -2 4 -19
    2 -5 18
    2 -5 17
    2 5 -17
    2 5 -16
    2 -5 16
    2 5 -15
    2 -5 15
    2 -5 14
    2 5 -14
    2 -5 13
    2 5 -13
    2 -5 12
    2 -5 11
    2 5 -11
    2 5 -10
    2 -5 10
    2 -5 9
    2 -5 8
    2 -5 7
    2 -5 6
    2 -5 5
    2 -5 4
    2 -5 3
    -2 5 -2
    -2 5 -3
    -2 5 -4
    -2 5 -5
    -2 5 -6
    -2 5 -7
    -2 5 -8
    -2 5 -9
    -2 5 -10
    -2 5 -13
    -2 5 -14
    -2 5 -15
    -2 -5 16
    -2 5 -16
    -2 5 -17
    -2 -5 17
    -2 5 -18
    2 -6 17
    2 -6 16
    2 -6 15
    2 -6 13
    2 -6 12
    2 -6 11
    2 -6 10
    2 -6 9
    2 -6 8
    2 -6 7
    2 -6 6
    2 -6 5
    -2 6 -4
    -2 6 -5
    -2 6 -6
    -2 6 -7
    -2 6 -8
    -2 6 -9
    -2 6 -10
    -2 6 -11
    -2 6 -12
    -2 6 -13
    -2 6 -14
    -2 6 -15
    -2 6 -16
    -2 6 -17
    2 -7 15
    2 -7 14
    2 -7 13
    2 -7 12
    2 -7 11
    2 -7 10
    2 -7 9
    2 -7 8
    -2 7 -6
    -2 7 -7
    -2 7 -8
    -2 7 -9
    -2 7 -10
    -2 7 -11
    -2 7 -12
    -2 7 -13
    -2 7 -14
    -2 7 -15
    2 -8 13
    2 -8 12
    2 -8 11
    -2 8 -8
    -2 8 -9
    -2 8 -10
    -2 8 -11
    -2 8 -12
    -2 8 -13
    -2 9 -10
    3 0 0
    -3 0 0
    3 0 -1
    -3 0 -1
    3 0 1
    -3 0 1
    3 0 2
    3 0 -2
    -3 0 2
    -3 0 -2
    3 0 3
    3 0 -3
    -3 0 3
    -3 0 -3
    3 0 -4
    3 0 4
    -3 0 4
    -3 0 -4
    -3 0 -5
    3 0 5
    3 0 6
    -3 0 6
    3 0 -6
    -3 0 -6
    -3 0 -7
    3 0 -7
    -3 0 8
    3 0 -8
    3 0 8
    3 0 -9
    -3 0 9
    3 0 9
    -3 0 10
    3 0 -10
    3 0 10
    -3 0 -10
    3 0 11
    3 0 -11
    -3 0 11
    3 0 -12
    -3 0 12
    3 0 12
    3 0 -13
    -3 0 13
    -3 0 -14
    3 0 14
    -3 0 14
    3 0 15
    -3 0 -15
    -3 0 -16
    3 0 16
    -3 0 -17
    3 0 17
    -3 0 -18
    3 0 18
    -3 0 -19
    3 0 19
    3 0 20
    -3 0 -20
    -3 -1 -20
    3 -1 20
    -3 -1 -19
    3 -1 19
    3 -1 18
    -3 -1 -18
    3 -1 17
    -3 -1 -17
    -3 -1 -16
    3 -1 16
    -3 -1 -15
    3 -1 15
    3 1 -15
    -3 -1 -14
    3 1 -14
    3 -1 14
    3 1 -13
    3 -1 13
    -3 -1 -13
    3 -1 12
    -3 -1 -12
    3 1 -12
    -3 1 11
    -3 -1 -11
    3 -1 11
    3 1 -11
    3 1 -10
    -3 1 10
    3 -1 10
    -3 -1 -10
    3 -1 9
    3 1 -9
    -3 1 9
    -3 -1 -9
    -3 1 8
    3 1 -8
    3 -1 8
    3 -1 7
    -3 1 7
    3 1 -6
    -3 1 6
    3 -1 6
    3 -1 5
    3 1 -5
    -3 1 5
    3 -1 4
    -3 1 4
    3 1 -4
    -3 1 3
    3 -1 3
    3 -1 2
    -3 1 2
    -3 1 1
    3 -1 1
    3 -1 0
    -3 1 0
    -3 1 -1
    3 -1 -1
    -3 -1 2
    3 -1 -2
    -3 1 -2
    3 -1 -3
    -3 1 -3
    -3 -1 3
    -3 -1 4
    3 -1 -4
    -3 1 -4
    -3 1 -5
    3 -1 -5
    -3 -1 5
    3 -1 -6
    -3 1 -6
    -3 -1 6
    -3 -1 7
    3 -1 -7
    3 1 8
    -3 1 -8
    3 -1 -8
    -3 -1 8
    3 -1 -9
    -3 1 -9
    3 1 9
    -3 1 -10
    3 -1 -10
    3 1 10
    -3 -1 10
    3 1 11
    3 -1 -11
    -3 1 -11
    -3 -1 11
    -3 1 -12
    -3 -1 12
    3 1 12
    3 1 13
    -3 -1 13
    -3 1 -13
    3 1 14
    -3 -1 14
    -3 1 -14
    3 1 15
    -3 1 -15
    -3 -1 15
    -3 1 -16
    3 1 16
    -3 -1 16
    -3 1 -17
    3 1 17
    3 1 18
    -3 1 -18
    -3 1 -19
    3 1 19
    -3 1 -20
    3 1 20
    3 -2 20
    -3 -2 -19
    3 -2 19
    3 -2 18
    -3 -2 -18
    3 2 -17
    -3 -2 -17
    3 -2 17
    3 -2 16
    -3 -2 -16
    3 2 -16
    -3 -2 -15
    3 -2 15
    3 2 -15
    3 2 -14
    3 -2 14
    -3 -2 -14
    3 -2 13
    3 2 -13
    -3 -2 -13
    -3 -2 -12
    3 -2 12
    3 2 -12
    -3 -2 -11
    3 -2 11
    3 2 -11
    3 2 -10
    3 -2 10
    3 2 -9
    -3 2 9
    3 -2 9
    3 2 -8
    -3 2 8
    3 -2 8
    3 -2 7
    -3 2 7
    -3 2 6
    3 -2 6
    3 -2 5
    -3 2 5
    -3 2 4
    3 -2 4
    3 -2 3
    -3 2 3
    3 -2 2
    -3 2 2
    -3 2 1
    3 -2 1
    3 -2 0
    -3 2 0
    -3 2 -1
    3 -2 -1
    3 -2 -2
    -3 2 -2
    -3 2 -3
    3 -2 -3
    -3 2 -4
    3 -2 -4
    -3 -2 4
    -3 -2 5
    3 -2 -5
    -3 2 -5
    -3 -2 6
    -3 2 -6
    3 -2 -6
    3 -2 -7
    -3 2 -7
    -3 -2 7
    -3 -2 8
    3 -2 -8
    -3 2 -8
    -3 2 -9
    -3 -2 9
    -3 -2 10
    -3 2 -10
    3 2 11
    -3 -2 11
    -3 2 -11
    -3 -2 12
    3 2 12
    3 2 13
    -3 2 -13
    -3 -2 13
    -3 2 -14
    3 2 14
    3 2 15
    -3 2 -15
    -3 -2 15
    -3 -2 16
    3 2 16
    -3 2 -16
    -3 -2 17
    3 2 17
    -3 2 -17
    3 2 18
    -3 2 -18
    -3 2 -19
    -3 -2 19
    3 2 19
    3 2 20
    -3 2 -20
    3 -3 19
    -3 -3 -18
    3 3 -18
    3 -3 18
    3 3 -17
    3 -3 17
    -3 -3 -17
    3 3 -16
    -3 -3 -16
    3 -3 16
    -3 -3 -15
    3 3 -15
    3 -3 15
    3 -3 14
    3 3 -13
    -3 -3 -13
    3 -3 13
    3 -3 12
    -3 -3 -12
    3 3 -12
    3 -3 11
    -3 -3 -11
    3 3 -11
    3 -3 10
    -3 -3 -10
    3 3 -10
    -3 -3 -9
    3 -3 9
    3 -3 8
    3 3 -8
    -3 -3 -8
    -3 3 7
    3 -3 7
    -3 -3 -6
    -3 3 6
    3 -3 6
    3 3 -6
    -3 3 5
    3 -3 5
    -3 -3 -4
    3 -3 4
    -3 3 4
    3 3 -4
    3 -3 3
    -3 3 3
    -3 3 2
    3 -3 2
    -3 3 1
    3 -3 1
    -3 3 0
    3 -3 0
    -3 3 -1
    3 -3 -1
    3 -3 -2
    -3 -3 2
    -3 -3 3
    -3 3 -3
    3 -3 -3
    -3 -3 4
    3 3 4
    3 -3 -4
    -3 3 -5
    -3 -3 5
    3 -3 -5
    3 3 6
    -3 3 -6
    3 -3 -6
    -3 -3 6
    -3 3 -7
    -3 -3 7
    3 3 8
    -3 3 -8
    -3 -3 8
    -3 3 -9
    3 3 9
    -3 3 -10
    -3 -3 10
    3 3 10
    3 3 11
    -3 -3 11
    -3 3 -11
    -3 -3 12
    3 3 12
    -3 3 -12
    -3 -3 13
    -3 3 -13
    3 3 13
    3 3 14
    -3 3 -14
    -3 3 -15
    3 3 15
    -3 -3 15
    -3 -3 16
    3 3 16
    -3 3 -16
    -3 3 -17
    3 3 17
    -3 -3 17
    -3 -3 18
    -3 3 -18
    3 3 18
    -3 -3 19
    -3 3 -19
    3 -4 19
    3 -4 18
    3 4 -18
    3 -4 17
    3 4 -17
    3 -4 16
    3 4 -16
    3 -4 15
    3 4 -15
    3 -4 14
    3 4 -14
    3 4 -13
    3 -4 13
    3 -4 12
    3 4 -12
    3 -4 11
    -3 -4 -11
    3 4 -11
    3 4 -10
    3 -4 10
    -3 -4 -10
    3 -4 9
    3 4 -9
    -3 -4 -9
    -3 -4 -8
    3 4 -8
    3 4 -7
    3 -4 7
    3 4 -6
    -3 -4 -6
    -3 4 5
    -3 -4 -5
    3 -4 5
    -3 4 4
    3 -4 4
    -3 -4 -4
    3 -4 3
    -3 4 3
    3 4 -2
    -3 -4 -2
    -3 4 2
    3 -4 1
    -3 4 1
    3 4 0
    3 -4 0
    -3 4 0
    -3 -4 0
    3 -4 -1
    -3 4 -1
    -3 4 -2
    3 -4 -2
    3 4 2
    -3 -4 2
    -3 -4 3
    3 -4 -3
    -3 4 -3
    -3 4 -4
    3 4 4
    3 -4 -4
    -3 -4 4
    -3 4 -5
    3 4 5
    -3 -4 6
    3 4 6
    3 4 7
    -3 -4 7
    3 4 8
    -3 4 -8
    3 4 9
    -3 4 -9
    -3 -4 9
    -3 4 -10
    -3 -4 10
    3 4 11
    -3 -4 11
    -3 4 -11
    -3 -4 12
    -3 4 -12
    3 4 12
    3 4 13
    -3 4 -13
    3 4 14
    -3 -4 14
    -3 4 -14
    -3 -4 15
    -3 4 -15
    3 4 15
    -3 -4 16
    3 4 16
    -3 4 -16
    -3 4 -17
    -3 -4 17
    3 4 17
    -3 4 -18
    -3 -4 18
    -3 4 -19
    3 -5 18
    3 -5 17
    3 5 -17
    3 -5 16
    3 5 -16
    3 5 -15
    3 -5 15
    3 5 -14
    3 -5 14
    3 -5 13
    3 5 -13
    3 5 -12
    3 -5 12
    3 5 -11
    3 -5 11
    3 5 -10
    3 -5 10
    3 5 -9
    3 -5 9
    3 5 -8
    3 -5 8
    3 -5 7
    3 5 -7
    3 5 -6
    3 -5 6
    3 5 -5
    3 -5 5
    3 -5 4
    3 5 -4
    -3 5 3
    -3 -5 -3
    3 5 -3
    3 -5 3
    -3 -5 -2
    -3 5 2
    3 5 -2
    -3 5 1
    -3 -5 -1
    3 -5 1
    3 -5 0
    3 5 0
    -3 5 0
    3 -5 -1
    -3 5 -1
    -3 -5 2
    -3 5 -2
    3 -5 -2
    -3 -5 3
    3 5 3
    3 5 4
    -3 -5 4
    -3 5 -4
    3 5 5
    -3 5 -5
    -3 -5 5
    3 5 6
    -3 -5 6
    -3 -5 7
    -3 5 -7
    -3 5 -8
    -3 -5 8
    -3 -5 9
    -3 5 -10
    -3 -5 10
    -3 -5 11
    -3 -5 12
    -3 5 -12
    -3 5 -13
    -3 -5 13
    -3 -5 14
    -3 5 -14
    -3 5 -15
    -3 -5 15
    -3 -5 16
    -3 5 -16
    -3 5 -17
    -3 -5 17
    -3 5 -18
    3 -6 16
    3 6 -16
    3 -6 15
    3 6 -15
    3 6 -14
    3 -6 14
    3 -6 13
    3 6 -13
    3 -6 12
    3 6 -12
    3 -6 11
    3 6 -11
    3 6 -10
    3 -6 10
    3 -6 9
    3 6 -9
    3 6 -8
    3 -6 8
    3 -6 7
    3 6 -7
    3 -6 6
    3 6 -6
    3 -6 5
    3 -6 4
    3 6 -4
    3 -6 3
    3 6 -3
    3 -6 2
    3 6 -2
    3 -6 1
    -3 6 0
    -3 6 -1
    -3 6 -2
    -3 6 -3
    -3 6 -4
    -3 6 -5
    -3 6 -6
    -3 -6 6
    -3 6 -7
    -3 -6 7
    -3 -6 8
    -3 6 -8
    -3 6 -9
    -3 -6 10
    -3 6 -10
    -3 6 -11
    -3 -6 11
    -3 -6 12
    -3 6 -12
    -3 -6 13
    -3 6 -13
    -3 -6 14
    -3 6 -14
    -3 6 -15
    -3 -6 15
    -3 -6 16
    -3 6 -16
    3 -7 15
    3 7 -14
    3 -7 14
    3 7 -13
    3 -7 13
    3 7 -12
    3 -7 12
    3 7 -11
    3 -7 11
    3 7 -10
    3 -7 10
    3 -7 9
    3 -7 8
    3 -7 7
    3 -7 6
    3 -7 5
    3 -7 4
    3 -7 3
    -3 7 -2
    -3 7 -3
    -3 7 -4
    -3 7 -5
    -3 7 -6
    -3 7 -7
    -3 7 -8
    -3 7 -9
    -3 7 -10
    -3 7 -11
    -3 7 -12
    -3 7 -13
    -3 7 -14
    -3 7 -15
    3 -8 12
    3 -8 11
    3 -8 10
    3 -8 9
    3 -8 8
    3 -8 7
    3 -8 6
    -3 8 -4
    -3 8 -5
    -3 8 -6
    -3 8 -7
    -3 8 -8
    -3 8 -9
    -3 8 -10
    -3 8 -11
    -3 8 -12
    3 -9 9
    3 -9 8
    -3 9 -6
    -3 9 -7
    -3 9 -8
    -3 9 -9
    4 0 0
    -4 0 0
    -4 0 -1
    -4 0 1
    4 0 1
    4 0 -1
    -4 0 -2
    -4 0 2
    4 0 2
    4 0 -2
    -4 0 3
    4 0 3
    4 0 -3
    -4 0 -4
    4 0 4
    -4 0 4
    4 0 -4
    4 0 -5
    -4 0 5
    -4 0 6
    4 0 -6
    -4 0 -6
    4 0 6
    -4 0 -7
    4 0 7
    4 0 -7
    -4 0 7
    -4 0 -8
    4 0 8
    4 0 -8
    -4 0 8
    4 0 9
    4 0 -9
    -4 0 -9
    4 0 10
    -4 0 -10
    -4 0 10
    4 0 -10
    4 0 11
    4 0 -11
    -4 0 11
    -4 0 12
    -4 0 -12
    4 0 -12
    4 0 12
    -4 0 13
    4 0 -13
    -4 0 -13
    4 0 13
    -4 0 -14
    -4 0 14
    4 0 -14
    4 0 14
    -4 0 15
    -4 0 -15
    4 0 15
    4 0 -15
    4 0 -16
    -4 0 -16
    -4 0 16
    4 0 16
    4 0 -17
    -4 0 17
    4 0 17
    -4 0 -17
    -4 0 18
    4 0 18
    -4 0 -18
    -4 0 19
    4 0 19
    -4 0 -19
    -4 0 -20
    4 0 20
    4 -1 20
    -4 -1 -20
    4 1 -19
    -4 -1 -19
    4 -1 19
    4 1 -18
    -4 -1 -18
    4 -1 18
    -4 -1 -17
    4 1 -17
    4 -1 17
    4 -1 16
    -4 -1 -16
    4 1 -16
    -4 1 16
    -4 1 15
    4 -1 15
    4 1 -15
    -4 -1 -15
    4 -1 14
    4 1 -14
    -4 -1 -14
    -4 1 14
    -4 -1 -13
    -4 1 13
    4 1 -13
    4 -1 13
    4 -1 12
    -4 1 12
    4 1 -12
    4 -1 11
    -4 -1 -11
    -4 1 11
    4 1 -11
    4 -1 10
    -4 -1 -10
    -4 1 10
    4 1 -10
    4 -1 9
    -4 -1 -9
    4 1 -9
    -4 1 9
    4 1 -8
    -4 1 8
    4 1 -7
    4 -1 7
    -4 -1 -7
    -4 1 7
    -4 1 6
    4 -1 6
    4 1 -6
    4 1 -5
    4 -1 5
    -4 1 5
    -4 1 4
    4 -1 4
    -4 -1 -4
    4 1 -4
    -4 -1 -3
    4 -1 3
    4 1 -3
    -4 1 3
    4 -1 2
    -4 1 2
    -4 -1 -2
    4 1 -2
    -4 1 1
    4 -1 1
    -4 -1 0
    4 -1 0
    4 1 0
    -4 1 0
    -4 -1 1
    -4 1 -1
    4 -1 -1
    -4 1 -2
    4 -1 -2
    -4 -1 2
    -4 1 -3
    4 1 3
    -4 -1 3
    4 -1 -4
    -4 -1 4
    -4 1 -4
    -4 1 -5
    -4 -1 5
    4 -1 -5
    -4 1 -6
    4 -1 -6
    -4 -1 6
    -4 1 -7
    4 1 7
    4 -1 -7
    -4 -1 7
    4 -1 -8
    -4 -1 8
    -4 1 -9
    -4 -1 9
    4 1 9
    -4 1 -10
    4 1 10
    4 -1 -10
    -4 -1 10
    -4 -1 11
    -4 1 -11
    4 -1 -11
    4 1 11
    -4 -1 12
    4 1 12
    4 -1 -12
    4 -1 -13
    4 1 13
    -4 -1 13
    -4 1 -13
    -4 1 -14
    4 1 14
    4 -1 -14
    -4 -1 14
    4 -1 -15
    4 1 15
    -4 -1 15
    -4 1 -15
    4 1 16
    -4 -1 16
    -4 1 -16
    -4 -1 17
    -4 1 -17
    4 1 17
    -4 -1 18
    4 1 18
    -4 1 -18
    -4 -1 19
    4 1 19
    -4 1 -19
    -4 1 -20
    -4 -1 20
    4 1 20
    4 -2 19
    -4 -2 -19
    4 2 -19
    4 2 -18
    -4 -2 -18
    4 -2 18
    4 -2 17
    4 2 -17
    -4 -2 -17
    4 -2 16
    4 2 -16
    -4 -2 -16
    4 -2 15
    -4 -2 -15
    4 2 -15
    -4 2 14
    -4 -2 -14
    4 2 -14
    4 -2 14
    4 -2 13
    -4 2 13
    -4 -2 -13
    4 2 -13
    -4 2 12
    4 -2 12
    -4 -2 -12
    4 2 -12
    4 2 -11
    4 -2 11
    -4 2 11
    -4 -2 -11
    4 2 -10
    4 -2 10
    -4 2 10
    4 -2 9
    4 2 -9
    -4 -2 -9
    4 2 -8
    -4 2 8
    4 -2 8
    -4 2 7
    4 -2 7
    -4 2 6
    4 -2 6
    -4 2 5
    4 -2 5
    4 -2 4
    -4 2 4
    -4 -2 -4
    -4 -2 -3
    4 -2 3
    -4 2 3
    4 -2 2
    -4 2 2
    4 -2 1
    -4 2 1
    -4 2 0
    4 -2 0
    -4 2 -1
    4 -2 -1
    -4 2 -2
    4 -2 -2
    4 -2 -3
    -4 2 -3
    -4 -2 4
    -4 2 -4
    -4 2 -5
    4 -2 -5
    -4 -2 5
    4 -2 -6
    -4 -2 6
    -4 2 -6
    4 -2 -7
    -4 -2 7
    -4 2 -7
    4 -2 -8
    -4 2 -8
    -4 -2 8
    4 2 9
    -4 -2 9
    4 -2 -10
    -4 2 -10
    -4 -2 10
    -4 -2 11
    -4 2 -11
    4 2 11
    4 -2 -11
    4 2 12
    -4 2 -12
    -4 -2 12
    4 -2 -12
    -4 2 -13
    4 -2 -13
    -4 -2 13
    4 2 13
    -4 2 -14
    4 2 14
    -4 -2 14
    -4 2 -15
    -4 -2 15
    4 2 15
    -4 2 -16
    4 2 16
    -4 2 -17
    -4 -2 17
    4 2 17
    4 2 18
    -4 2 -18
    -4 -2 18
    4 2 19
    -4 -2 19
    -4 2 -19
    4 -3 19
    4 3 -19
    -4 -3 -19
    4 -3 18
    -4 -3 -18
    4 3 -17
    4 -3 17
    -4 -3 -17
    -4 -3 -16
    4 -3 16
    4 3 -16
    4 3 -15
    -4 -3 -15
    4 -3 15
    4 -3 14
    4 3 -14
    -4 -3 -14
    -4 -3 -13
    4 -3 13
    4 3 -13
    4 -3 12
    4 3 -12
    -4 -3 -12
    -4 3 12
    -4 3 11
    4 -3 11
    -4 -3 -11
    4 3 -11
    4 -3 10
    -4 -3 -10
    -4 3 10
    4 3 -10
    -4 3 9
    4 -3 9
    -4 -3 -9
    -4 3 8
    -4 -3 -8
    4 -3 8
    -4 3 7
    4 -3 7
    -4 -3 -7
    -4 -3 -6
    4 -3 6
    -4 3 6
    4 -3 5
    -4 3 5
    4 3 -4
    -4 -3 -4
    -4 3 3
    4 -3 3
    4 3 -2
    4 -3 2
    -4 -3 -2
    4 -3 1
    -4 3 1
    -4 -3 0
    -4 3 0
    4 3 0
    -4 3 -1
    4 -3 -1
    4 -3 -2
    -4 3 -2
    4 3 2
    -4 -3 2
    4 -3 -3
    -4 3 -3
    -4 -3 4
    -4 3 -4
    4 3 4
    -4 3 -5
    4 -3 -5
    -4 3 -6
    -4 -3 6
    4 -3 -6
    4 3 6
    -4 3 -7
    -4 -3 7
    4 3 7
    4 -3 -7
    4 -3 -8
    -4 3 -8
    -4 -3 8
    4 3 8
    -4 -3 9
    4 -3 -9
    -4 3 -9
    4 3 9
    -4 -3 10
    4 -3 -10
    4 3 10
    -4 3 -10
    -4 3 -11
    4 3 11
    4 -3 -11
    -4 -3 11
    -4 3 -12
    -4 -3 12
    4 3 12
    -4 3 -13
    4 3 13
    -4 -3 14
    -4 3 -14
    4 3 14
    -4 -3 15
    -4 3 -15
    4 3 15
    4 3 16
    -4 -3 16
    -4 3 -16
    -4 3 -17
    -4 -3 17
    4 3 17
    4 3 18
    -4 3 -18
    -4 -3 18
    -4 3 -19
    4 3 19
    -4 -3 19
    4 4 -18
    4 -4 18
    4 4 -17
    4 -4 17
    -4 -4 -17
    -4 -4 -16
    4 4 -16
    4 -4 16
    -4 -4 -15
    4 -4 15
    4 4 -15
    4 -4 14
    4 4 -14
    -4 -4 -14
    4 -4 13
    -4 -4 -13
    4 4 -13
    -4 -4 -12
    4 4 -12
    4 -4 12
    4 -4 11
    -4 -4 -11
    4 4 -11
    4 -4 10
    4 4 -10
    -4 4 10
    -4 -4 -10
    4 -4 9
    -4 4 9
    4 4 -9
    -4 -4 -9
    4 4 -8
    -4 4 8
    4 -4 8
    -4 -4 -8
    4 4 -7
    -4 -4 -7
    4 -4 7
    -4 4 7
    -4 -4 -6
    4 -4 6
    4 4 -6
    4 4 -5
    -4 -4 -5
    4 -4 5
    -4 -4 -4
    -4 4 4
    4 -4 4
    4 4 -4
    -4 4 3
    4 -4 3
    -4 -4 -3
    -4 -4 -2
    -4 4 2
    4 -4 2
    -4 4 1
    -4 -4 -1
    4 -4 1
    -4 4 0
    4 -4 0
    4 4 0
    -4 -4 0
    4 -4 -1
    4 4 1
    -4 4 -1
    4 4 2
    4 -4 -2
    -4 -4 2
    -4 4 -2
    -4 4 -3
    4 4 3
    4 -4 -3
    4 -4 -4
    4 4 4
    -4 4 -5
    4 -4 -5
    4 4 5
    -4 -4 5
    4 -4 -6
    -4 4 -6
    -4 -4 6
    4 4 6
    4 -4 -7
    -4 4 -7
    4 4 7
    -4 -4 7
    4 -4 -8
    -4 4 -8
    4 4 8
    -4 -4 8
    -4 -4 9
    -4 4 -9
    4 4 9
    -4 4 -10
    -4 -4 10
    4 4 10
    -4 -4 11
    4 4 11
    -4 4 -11
    -4 -4 12
    -4 4 -12
    4 4 12
    4 4 13
    -4 -4 13
    -4 4 -13
    4 4 14
    -4 -4 14
    -4 4 -14
    4 4 15
    -4 -4 15
    -4 4 -15
    -4 -4 16
    -4 4 -16
    4 4 16
    -4 4 -17
    -4 -4 17
    4 4 17
    -4 -4 18
    -4 4 -18
    4 4 18
    4 -5 17
    -4 -5 -16
    4 5 -16
    4 -5 16
    -4 -5 -15
    4 5 -15
    4 -5 15
    4 -5 14
    4 5 -14
    -4 -5 -14
    -4 -5 -13
    4 5 -13
    4 -5 13
    4 5 -12
    4 -5 12
    -4 -5 -12
    4 -5 11
    4 5 -11
    -4 -5 -10
    4 -5 10
    4 5 -10
    4 -5 9
    -4 -5 -9
    4 5 -9
    -4 -5 -8
    4 5 -8
    4 -5 8
    -4 5 7
    4 -5 7
    -4 -5 -7
    4 5 -7
    -4 5 6
    4 -5 6
    4 5 -6
    -4 -5 -6
    4 -5 5
    -4 -5 -5
    4 5 -5
    -4 5 5
    -4 -5 -4
    -4 5 4
    4 5 -4
    4 -5 4
    -4 5 3
    -4 -5 -3
    4 5 -3
    4 -5 2
    -4 -5 -2
    4 5 -2
    -4 5 2
    -4 -5 -1
    4 -5 1
    -4 5 1
    4 5 -1
    4 5 0
    -4 5 0
    4 -5 0
    -4 -5 0
    -4 -5 1
    -4 5 -1
    4 5 1
    4 -5 -1
    -4 5 -2
    4 5 2
    4 -5 -2
    -4 -5 2
    -4 5 -3
    4 5 3
    -4 -5 3
    4 -5 -3
    4 -5 -4
    4 5 4
    -4 -5 4
    -4 5 -4
    -4 5 -5
    -4 -5 5
    4 5 5
    4 -5 -5
    4 5 6
    -4 -5 6
    4 5 7
    -4 5 -7
    -4 -5 7
    -4 5 -8
    4 5 8
    -4 -5 8
    4 5 9
    -4 5 -9
    -4 -5 9
    4 5 10
    -4 -5 10
    -4 5 -11
    4 5 11
    -4 -5 11
    -4 5 -12
    4 5 12
    -4 -5 12
    -4 -5 13
    -4 5 -13
    4 5 13
    -4 -5 14
    4 5 14
    -4 5 -14
    -4 -5 15
    4 5 15
    -4 5 -15
    -4 -5 16
    4 5 16
    -4 5 -16
    -4 5 -17
    4 6 -15
    4 -6 15
    4 -6 14
    4 6 -14
    4 6 -13
    4 -6 13
    4 -6 12
    4 6 -12
    4 6 -11
    4 -6 11
    4 -6 10
    4 6 -10
    -4 -6 -9
    4 6 -9
    4 -6 9
    4 -6 8
    4 6 -8
    -4 -6 -8
    4 -6 7
    -4 -6 -7
    4 6 -7
    -4 -6 -6
    4 6 -6
    4 -6 6
    4 -6 5
    -4 -6 -5
    -4 6 5
    4 6 -5
    4 6 -4
    4 -6 4
    -4 6 4
    4 6 -3
    -4 -6 -3
    -4 6 2
    -4 -6 -2
    4 -6 2
    4 6 -2
    -4 -6 -1
    4 6 -1
    -4 -6 0
    4 -6 0
    4 6 0
    -4 6 0
    -4 -6 1
    4 6 1
    4 -6 -2
    -4 6 -2
    4 6 2
    -4 -6 2
    4 -6 -3
    -4 6 -3
    4 6 3
    -4 -6 3
    -4 6 -4
    4 -6 -4
    4 6 4
    -4 -6 4
    -4 6 -5
    4 6 5
    -4 -6 5
    -4 6 -6
    4 6 6
    -4 -6 6
    4 6 7
    -4 -6 7
    -4 6 -8
    -4 -6 8
    -4 6 -9
    4 6 9
    -4 -6 9
    -4 -6 10
    4 6 10
    -4 6 -10
    4 6 11
    -4 -6 11
    -4 6 -11
    -4 6 -12
    4 6 12
    -4 -6 12
    4 6 13
    -4 6 -13
    -4 -6 13
    -4 6 -14
    4 6 14
    -4 -6 14
    -4 6 -15
    -4 -6 15
    4 6 15
    4 6 16
    4 7 -14
    4 -7 14
    4 -7 13
    4 7 -13
    4 -7 12
    4 7 -12
    4 -7 11
    4 7 -11
    4 -7 10
    4 7 -10
    4 7 -9
    4 -7 9
    4 7 -8
    4 -7 8
    4 -7 7
    4 7 -7
    4 -7 6
    4 7 -6
    4 -7 5
    4 7 -5
    4 -7 4
    4 7 -4
    4 -7 3
    -4 7 3
    4 7 -3
    -4 7 2
    4 -7 2
    4 7 -2
    -4 7 1
    -4 -7 -1
    4 7 -1
    4 -7 1
    -4 -7 0
    4 -7 0
    -4 7 0
    4 -7 -1
    -4 -7 1
    -4 7 -1
    -4 -7 2
    4 7 2
    -4 7 -2
    -4 -7 3
    -4 7 -3
    4 7 3
    -4 7 -4
    4 7 4
    -4 7 -5
    4 7 5
    -4 -7 5
    -4 7 -6
    4 7 6
    -4 -7 6
    4 7 7
    -4 -7 7
    -4 7 -7
    -4 7 -8
    -4 -7 8
    -4 7 -9
    -4 -7 9
    -4 7 -10
    -4 -7 10
    -4 7 -11
    -4 -7 11
    -4 -7 12
    -4 7 -12
    -4 -7 13
    -4 7 -13
    -4 7 -14
    -4 -7 14
    4 8 -11
    4 -8 11
    4 -8 10
    4 8 -10
    4 -8 9
    4 8 -9
    4 -8 8
    4 8 -8
    4 8 -7
    4 -8 7
    4 -8 6
    4 -8 5
    4 8 -5
    4 -8 4
    4 8 -4
    4 -8 3
    4 8 -3
    4 8 -2
    4 -8 2
    -4 8 1
    4 -8 1
    -4 8 0
    -4 8 -1
    -4 8 -2
    -4 8 -3
    -4 8 -4
    -4 8 -5
    -4 8 -6
    -4 8 -7
    -4 8 -8
    -4 8 -9
    -4 -8 10
    -4 8 -10
    -4 -8 11
    -4 8 -11
    4 -9 8
    4 -9 7
    4 -9 6
    4 -9 5
    4 -9 4
    4 -9 3
    -4 9 -1
    -4 9 -2
    -4 9 -3
    -4 9 -4
    -4 9 -5
    -4 9 -6
    -4 9 -7
    -4 9 -8
    5 0 0
    -5 0 0
    -5 0 -1
    -5 0 1
    5 0 1
    5 0 -1
    -5 0 2
    5 0 2
    -5 0 -2
    5 0 -2
    -5 0 -3
    5 0 3
    -5 0 3
    5 0 -3
    5 0 -4
    -5 0 -4
    5 0 4
    -5 0 4
    -5 0 5
    5 0 -5
    -5 0 -5
    5 0 5
    -5 0 6
    5 0 -6
    5 0 7
    -5 0 -7
    -5 0 7
    5 0 -7
    5 0 -8
    -5 0 8
    -5 0 -8
    5 0 8
    -5 0 -9
    -5 0 9
    5 0 -9
    -5 0 -10
    5 0 10
    -5 0 10
    5 0 -10
    5 0 -11
    5 0 11
    -5 0 -11
    -5 0 11
    5 0 -12
    -5 0 -12
    5 0 12
    -5 0 12
    5 0 13
    5 0 -13
    -5 0 -13
    -5 0 13
    5 0 14
    5 0 -14
    -5 0 14
    -5 0 -14
    5 0 -15
    -5 0 -15
    -5 0 15
    5 0 15
    -5 0 16
    5 0 -16
    -5 0 -16
    5 0 16
    5 0 -17
    -5 0 17
    -5 0 -17
    5 0 17
    5 0 -18
    -5 0 18
    -5 0 -18
    5 0 18
    -5 0 19
    -5 0 -19
    5 0 -19
    5 0 19
    5 -1 19
    5 1 -19
    -5 1 19
    -5 -1 -19
    5 -1 18
    -5 1 18
    5 1 -18
    -5 -1 -18
    5 1 -17
    5 -1 17
    -5 -1 -17
    -5 1 17
    5 -1 16
    5 1 -16
    -5 1 16
    -5 -1 -16
    5 -1 15
    -5 -1 -15
    -5 1 15
    5 1 -15
    5 -1 14
    -5 -1 -14
    5 1 -14
    -5 1 14
    -5 -1 -13
    5 -1 13
    -5 1 13
    5 1 -13
    -5 1 12
    5 -1 12
    5 1 -12
    -5 -1 -12
    -5 1 11
    5 -1 11
    5 1 -11
    -5 -1 -11
    5 -1 10
    5 1 -10
    -5 1 10
    -5 -1 -10
    5 1 -9
    -5 1 9
    -5 -1 -8
    5 1 -8
    -5 1 8
    -5 1 7
    5 -1 7
    5 1 -7
    5 -1 6
    -5 -1 -6
    -5 1 6
    5 1 -6
    -5 -1 -5
    5 1 -5
    -5 1 5
    5 -1 5
    -5 1 4
    5 -1 4
    5 1 -4
    -5 -1 -4
    -5 1 3
    -5 -1 -3
    5 -1 3
    5 1 -3
    -5 1 2
    -5 -1 -2
    5 1 -2
    5 -1 2
    5 1 -1
    5 -1 1
    -5 1 1
    5 1 0
    -5 -1 0
    -5 1 0
    5 -1 0
    -5 1 -1
    5 -1 -1
    -5 -1 1
    5 -1 -2
    -5 1 -2
    -5 -1 2
    5 -1 -3
    -5 1 -3
    -5 -1 3
    -5 -1 4
    5 -1 -4
    -5 1 -4
    5 1 5
    -5 -1 5
    5 -1 -5
    -5 1 -5
    -5 1 -6
    -5 -1 6
    5 -1 -6
    5 1 7
    -5 1 -7
    5 -1 -7
    -5 -1 7
    -5 -1 8
    5 1 8
    -5 1 -8
    5 -1 -8
    -5 -1 9
    5 1 9
    -5 1 -9
    5 -1 -9
    5 1 10
    -5 1 -10
    -5 -1 10
    5 -1 -10
    5 -1 -11
    -5 1 -11
    -5 -1 11
    5 1 11
    -5 1 -12
    5 -1 -12
    -5 -1 12
    5 1 12
    -5 1 -13
    5 -1 -13
    -5 -1 13
    5 1 13
    -5 1 -14
    5 -1 -14
    5 1 14
    -5 -1 14
    -5 1 -15
    -5 -1 15
    5 -1 -15
    5 1 15
    -5 1 -16
    5 -1 -16
    -5 -1 16
    5 1 16
    -5 1 -17
    -5 -1 17
    5 -1 -17
    5 1 17
    5 -1 -18
    -5 -1 18
    5 1 18
    -5 1 -18
    -5 -1 19
    5 1 19
    -5 1 -19
    5 -1 -19
    5 -2 18
    -5 2 18
    5 2 -18
    -5 -2 -18
    -5 2 17
    5 -2 17
    -5 -2 -17
    5 2 -17
    -5 2 16
    5 2 -16
    5 -2 16
    -5 -2 -16
    -5 2 15
    5 -2 15
    -5 -2 -15
    5 2 -15
    5 -2 14
    -5 -2 -14
    5 2 -14
    5 -2 13
    5 2 -13
    -5 2 13
    -5 -2 -13
    5 2 -12
    -5 2 12
    5 -2 12
    -5 -2 -12
    5 2 -11
    -5 2 11
    5 -2 11
    -5 -2 -11
    -5 2 10
    -5 -2 -10
    5 -2 10
    5 2 -10
    5 -2 9
    5 2 -9
    -5 -2 -9
    -5 2 8
    5 -2 8
    5 2 -8
    -5 -2 -8
    5 2 -7
    5 -2 7
    -5 2 7
    -5 -2 -7
    5 -2 6
    5 2 -6
    -5 2 6
    -5 -2 -6
    -5 -2 -5
    5 -2 5
    -5 2 5
    -5 -2 -4
    -5 2 4
    5 -2 4
    -5 2 3
    -5 -2 -3
    5 -2 3
    5 -2 2
    -5 2 2
    5 -2 1
    -5 2 1
    -5 -2 -1
    -5 -2 0
    -5 2 0
    5 -2 0
    -5 2 -1
    5 -2 -1
    -5 2 -2
    5 -2 -2
    5 2 3
    -5 2 -3
    -5 -2 3
    5 -2 -3
    -5 -2 4
    -5 2 -4
    -5 -2 5
    5 -2 -5
    -5 2 -5
    -5 -2 6
    -5 2 -6
    5 -2 -6
    5 2 6
    5 -2 -7
    -5 -2 7
    -5 2 -7
    5 2 7
    5 -2 -8
    -5 2 -8
    -5 -2 8
    5 2 8
    5 -2 -9
    -5 2 -9
    -5 -2 9
    5 2 9
    -5 -2 10
    -5 2 -10
    -5 2 -11
    5 -2 -11
    5 2 11
    -5 -2 11
    -5 -2 12
    5 -2 -12
    -5 2 -12
    5 2 12
    -5 -2 13
    -5 2 -13
    5 2 13
    5 -2 -13
    5 -2 -14
    -5 2 -14
    -5 -2 14
    5 2 14
    -5 2 -15
    -5 -2 15
    5 2 15
    5 -2 -15
    -5 2 -16
    5 -2 -16
    5 2 16
    -5 -2 16
    -5 2 -17
    5 -2 -17
    5 2 17
    -5 -2 17
    -5 2 -18
    -5 -2 18
    5 2 18
    5 -3 18
    -5 -3 -18
    5 3 -18
    -5 3 17
    5 -3 17
    -5 -3 -17
    5 3 -17
    -5 3 16
    5 -3 16
    5 3 -16
    -5 -3 -16
    -5 3 15
    5 3 -15
    5 -3 15
    -5 -3 -15
    5 3 -14
    5 -3 14
    -5 3 14
    -5 -3 -14
    -5 3 13
    5 -3 13
    -5 -3 -13
    5 3 -13
    -5 3 12
    5 -3 12
    5 3 -12
    -5 -3 -12
    -5 -3 -11
    -5 3 11
    5 -3 11
    5 3 -11
    5 3 -10
    5 -3 10
    -5 -3 -10
    -5 3 9
    5 -3 9
    -5 3 8
    5 -3 8
    -5 -3 -8
    5 -3 7
    -5 3 7
    -5 -3 -7
    5 -3 6
    -5 3 6
    5 3 -6
    -5 -3 -6
    5 3 -5
    -5 -3 -5
    5 -3 4
    -5 -3 -4
    -5 3 4
    5 -3 3
    -5 -3 -3
    -5 3 3
    5 3 -2
    5 -3 2
    -5 -3 -2
    -5 3 2
    5 3 -1
    5 -3 1
    -5 3 1
    -5 -3 -1
    -5 3 0
    5 -3 0
    -5 -3 1
    -5 3 -1
    5 3 1
    -5 -3 2
    5 3 2
    -5 3 -2
    5 -3 -2
    -5 3 -3
    -5 -3 3
    5 -3 -3
    -5 -3 4
    -5 3 -4
    5 3 4
    -5 3 -5
    5 -3 -5
    -5 -3 5
    5 3 5
    5 -3 -6
    5 3 6
    -5 3 -6
    -5 -3 7
    5 -3 -7
    -5 3 -7
    -5 -3 8
    5 -3 -8
    -5 3 -8
    -5 3 -9
    -5 -3 9
    5 3 9
    -5 -3 10
    -5 3 -10
    5 -3 -10
    5 3 10
    -5 3 -11
    5 -3 -11
    -5 -3 11
    5 3 11
    5 -3 -12
    -5 -3 12
    -5 3 -12
    5 3 12
    -5 -3 13
    5 -3 -13
    -5 3 -13
    5 3 13
    -5 3 -14
    5 3 14
    5 -3 -14
    -5 -3 14
    -5 -3 15
    5 -3 -15
    -5 3 -15
    5 3 15
    -5 3 -16
    5 3 16
    -5 -3 16
    -5 3 -17
    -5 -3 17
    5 3 17
    -5 3 -18
    5 3 18
    -5 -3 18
    5 4 -17
    5 -4 17
    -5 -4 -17
    5 -4 16
    -5 -4 -16
    5 4 -16
    5 -4 15
    -5 -4 -15
    5 4 -15
    -5 4 15
    -5 4 14
    5 4 -14
    -5 -4 -14
    5 -4 14
    -5 -4 -13
    5 4 -13
    -5 4 13
    5 -4 13
    5 4 -12
    -5 -4 -12
    5 -4 12
    -5 4 12
    5 4 -11
    -5 -4 -11
    -5 4 11
    5 -4 11
    5 -4 10
    -5 4 10
    5 4 -10
    -5 -4 -10
    5 -4 9
    5 4 -9
    -5 -4 -9
    -5 4 9
    5 4 -8
    5 -4 8
    -5 4 8
    -5 -4 -8
    5 4 -7
    5 -4 7
    -5 4 7
    -5 -4 -7
    5 -4 6
    5 4 -6
    -5 4 6
    -5 -4 -6
    5 4 -5
    -5 -4 -5
    5 4 -4
    -5 4 4
    5 -4 4
    -5 -4 -4
    -5 4 3
    5 -4 3
    -5 4 2
    -5 -4 -2
    5 4 -2
    5 -4 1
    -5 -4 -1
    -5 4 1
    5 4 -1
    -5 4 0
    -5 -4 0
    5 -4 0
    5 4 0
    -5 4 -1
    5 4 1
    -5 -4 1
    5 -4 -1
    5 -4 -2
    5 4 2
    -5 -4 2
    5 -4 -3
    -5 4 -3
    5 -4 -4
    -5 4 -4
    5 4 4
    -5 -4 4
    5 4 5
    -5 -4 5
    -5 4 -5
    5 -4 -5
    -5 -4 6
    -5 4 -6
    5 -4 -6
    5 4 6
    -5 4 -7
    -5 -4 7
    5 -4 -7
    5 4 7
    -5 -4 8
    -5 4 -8
    5 4 8
    5 -4 -8
    -5 4 -9
    -5 -4 9
    5 4 9
    5 -4 -9
    -5 -4 10
    5 4 10
    5 -4 -10
    -5 4 -10
    5 -4 -11
    -5 -4 11
    5 4 11
    -5 4 -11
    5 -4 -12
    -5 -4 12
    -5 4 -12
    5 4 12
    5 4 13
    5 -4 -13
    -5 -4 13
    -5 4 -13
    -5 -4 14
    -5 4 -14
    5 4 14
    -5 4 -15
    -5 -4 15
    5 4 15
    -5 -4 16
    5 4 16
    -5 4 -16
    -5 4 -17
    5 4 17
    -5 -4 17
    5 5 -16
    -5 -5 -16
    5 5 -15
    -5 -5 -15
    5 -5 15
    5 -5 14
    5 5 -14
    -5 -5 -14
    5 -5 13
    -5 -5 -13
    5 5 -13
    -5 5 12
    5 -5 12
    5 5 -12
    -5 -5 -12
    5 5 -11
    -5 -5 -11
    5 -5 11
    -5 5 11
    5 5 -10
    -5 5 10
    5 -5 10
    -5 -5 -10
    5 5 -9
    -5 5 9
    -5 -5 -9
    5 -5 9
    5 5 -8
    5 -5 8
    -5 -5 -8
    -5 5 7
    -5 -5 -7
    5 -5 7
    5 5 -7
    -5 -5 -6
    -5 5 6
    5 -5 6
    5 5 -6
    -5 5 5
    -5 -5 -5
    5 -5 5
    5 5 -5
    -5 5 4
    -5 -5 -4
    5 -5 4
    5 5 -4
    -5 5 3
    5 -5 3
    -5 -5 -3
    5 5 -3
    -5 5 2
    5 -5 2
    -5 -5 -2
    5 5 -2
    5 -5 1
    -5 5 1
    -5 -5 -1
    5 5 -1
    -5 5 0
    -5 -5 0
    5 5 0
    5 -5 0
    5 -5 -1
    5 5 1
    -5 -5 1
    -5 5 -1
    -5 -5 2
    5 -5 -2
    5 5 2
    -5 5 -2
    -5 5 -3
    5 5 3
    -5 -5 3
    5 5 4
    5 -5 -4
    -5 5 -4
    -5 -5 4
    -5 5 -5
    5 5 5
    5 -5 -5
    -5 -5 5
    5 -5 -6
    5 5 6
    -5 5 -6
    -5 -5 6
    5 -5 -7
    -5 5 -7
    5 5 7
    -5 -5 7
    5 -5 -8
    -5 5 -8
    5 5 8
    -5 -5 8
    -5 5 -9
    5 -5 -9
    5 5 9
    -5 -5 9
    -5 -5 10
    -5 5 -10
    5 5 10
    5 -5 -10
    -5 -5 11
    -5 5 -11
    5 5 11
    -5 5 -12
    -5 -5 12
    5 5 12
    -5 -5 13
    5 5 13
    -5 5 -13
    -5 -5 14
    5 5 14
    -5 5 -14
    -5 -5 15
    5 5 15
    -5 5 -15
    -5 -5 16
    5 5 16
    -5 5 -16
    5 6 -14
    5 -6 14
    -5 -6 -14
    5 6 -13
    5 -6 13
    -5 -6 -13
    5 -6 12
    -5 -6 -12
    5 6 -12
    -5 -6 -11
    5 -6 11
    5 6 -11
    -5 -6 -10
    5 -6 10
    -5 6 10
    5 6 -10
    -5 -6 -9
    5 6 -9
    5 -6 9
    5 -6 8
    -5 6 8
    -5 -6 -8
    5 6 -8
    5 -6 7
    -5 -6 -7
    5 6 -7
    -5 6 7
    5 -6 6
    -5 -6 -6
    5 6 -6
    -5 6 6
    -5 6 5
    5 -6 5
    -5 -6 -5
    5 6 -5
    -5 -6 -4
    5 6 -4
    5 -6 4
    -5 6 4
    -5 -6 -3
    5 6 -3
    5 -6 3
    5 -6 2
    -5 6 2
    -5 -6 -2
    5 6 -2
    5 -6 1
    -5 6 1
    -5 -6 -1
    5 6 -1
    -5 6 0
    5 -6 0
    -5 -6 0
    5 6 0
    -5 6 -1
    5 -6 -1
    -5 -6 1
    5 6 1
    5 6 2
    -5 -6 2
    5 -6 -2
    -5 6 -2
    -5 6 -3
    5 6 3
    -5 -6 3
    5 -6 -3
    5 -6 -4
    -5 6 -4
    5 6 4
    -5 -6 4
    -5 6 -5
    5 6 5
    5 -6 -5
    -5 -6 5
    5 -6 -6
    -5 6 -6
    5 6 6
    -5 -6 6
    -5 6 -7
    5 6 7
    -5 -6 7
    5 -6 -7
    5 -6 -8
    5 6 8
    -5 -6 8
    -5 6 -8
    5 6 9
    -5 6 -9
    -5 -6 9
    -5 6 -10
    5 6 10
    -5 -6 10
    5 6 11
    -5 -6 11
    -5 6 -12
    5 6 12
    -5 -6 12
    -5 6 -13
    5 6 13
    -5 -6 13
    -5 6 -14
    5 6 14
    -5 -6 14
    5 7 -12
    5 -7 12
    5 -7 11
    -5 -7 -11
    5 7 -11
    -5 -7 -10
    5 -7 10
    5 7 -10
    5 -7 9
    5 7 -9
    -5 7 8
    5 -7 8
    5 7 -8
    -5 -7 -7
    -5 7 7
    5 -7 7
    5 7 -7
    -5 -7 -6
    -5 7 6
    5 7 -6
    5 -7 6
    5 -7 5
    5 7 -5
    -5 -7 -5
    -5 7 5
    5 -7 4
    -5 -7 -4
    -5 7 4
    5 7 -4
    -5 7 3
    5 -7 3
    -5 -7 -3
    5 7 -3
    -5 7 2
    5 -7 2
    -5 -7 -2
    5 7 -2
    -5 -7 -1
    5 7 -1
    5 -7 1
    -5 7 1
    -5 7 0
    -5 -7 0
    5 7 0
    5 -7 0
    5 -7 -1
    -5 7 -1
    -5 -7 1
    5 7 1
    -5 7 -2
    5 -7 -2
    5 7 2
    -5 -7 2
    5 -7 -3
    -5 7 -3
    5 7 3
    -5 -7 3
    5 -7 -4
    5 7 4
    -5 -7 4
    -5 7 -4
    5 -7 -5
    5 7 5
    -5 -7 5
    -5 7 -5
    5 -7 -6
    5 7 6
    -5 -7 6
    -5 7 -6
    -5 7 -7
    -5 -7 7
    5 7 7
    5 7 8
    -5 7 -8
    -5 -7 8
    -5 7 -9
    5 7 9
    -5 -7 9
    5 7 10
    -5 -7 10
    -5 7 -10
    5 7 11
    -5 -7 11
    -5 7 -11
    -5 -7 12
    -5 7 -12
    5 -8 10
    5 8 -9
    5 -8 9
    5 8 -8
    5 -8 8
    5 -8 7
    -5 -8 -7
    5 8 -7
    5 -8 6
    -5 -8 -6
    5 8 -6
    -5 8 6
    5 -8 5
    -5 -8 -5
    5 8 -5
    -5 8 5
    -5 -8 -4
    5 8 -4
    5 -8 4
    -5 8 4
    -5 8 3
    -5 -8 -3
    5 8 -3
    5 -8 3
    5 -8 2
    -5 -8 -2
    5 8 -2
    -5 8 2
    5 -8 1
    -5 8 1
    5 8 -1
    -5 8 0
    -5 -8 0
    5 8 0
    5 -8 0
    5 -8 -1
    -5 8 -1
    -5 -8 1
    5 8 1
    -5 -8 2
    5 8 2
    -5 8 -2
    5 -8 -2
    -5 8 -3
    5 8 3
    -5 -8 3
    5 -8 -3
    -5 8 -4
    5 -8 -4
    5 8 4
    -5 -8 4
    5 8 5
    -5 -8 5
    -5 8 -6
    5 8 6
    -5 -8 6
    -5 -8 7
    -5 8 -7
    5 8 8
    -5 -8 8
    -5 8 -8
    -5 8 -9
    -5 -8 9
    -5 8 -10
    5 -9 5
    5 9 -5
    5 -9 4
    5 9 -4
    5 -9 3
    5 9 -3
    -5 9 3
    5 9 -2
    -5 9 2
    5 -9 2
    -5 9 1
    5 -9 1
    5 -9 0
    -5 9 0
    5 -9 -1
    5 9 1
    -5 9 -1
    -5 -9 2
    5 9 2
    -5 -9 3
    5 9 3
    -5 9 -3
    5 9 4
    -5 9 -4
    -5 -9 4
    -5 9 -5
    5 9 5
    -5 -9 5
    6 0 0
    -6 0 0
    -6 0 1
    -6 0 -1
    6 0 1
    6 0 -1
    -6 0 -2
    -6 0 2
    6 0 -2
    6 0 2
    6 0 3
    6 0 -3
    -6 0 -3
    -6 0 -4
    6 0 4
    -6 0 4
    6 0 -4
    6 0 -5
    -6 0 -5
    -6 0 5
    -6 0 6
    6 0 -6
    -6 0 -6
    6 0 6
    -6 0 7
    6 0 -7
    -6 0 -7
    -6 0 -8
    6 0 8
    -6 0 8
    6 0 -8
    -6 0 -9
    6 0 9
    -6 0 9
    6 0 -9
    -6 0 -10
    6 0 10
    -6 0 10
    6 0 -10
    -6 0 -11
    6 0 11
    -6 0 11
    6 0 -11
    6 0 -12
    -6 0 -12
    6 0 12
    -6 0 12
    -6 0 -13
    6 0 13
    6 0 -13
    -6 0 13
    -6 0 -14
    6 0 14
    -6 0 14
    6 0 -14
    -6 0 -15
    6 0 15
    -6 0 15
    6 0 -15
    6 0 16
    -6 0 16
    6 0 -16
    -6 0 -16
    6 0 -17
    6 0 17
    -6 0 17
    -6 0 -17
    -6 1 17
    6 -1 17
    6 1 -17
    -6 -1 -17
    6 -1 16
    6 1 -16
    -6 -1 -16
    -6 1 16
    6 1 -15
    6 -1 15
    -6 1 15
    -6 -1 -15
    6 -1 14
    6 1 -14
    -6 1 14
    -6 -1 -14
    6 -1 13
    -6 1 13
    6 1 -13
    -6 -1 -13
    6 -1 12
    -6 1 12
    6 1 -12
    -6 -1 -12
    -6 -1 -11
    -6 1 11
    6 -1 11
    6 1 -11
    -6 1 10
    -6 -1 -10
    6 1 -10
    6 -1 10
    -6 -1 -9
    6 1 -9
    6 -1 9
    -6 1 9
    6 1 -8
    -6 -1 -8
    6 -1 8
    -6 1 8
    -6 -1 -7
    6 -1 7
    -6 1 7
    6 1 -7
    -6 -1 -6
    -6 1 6
    6 -1 6
    6 1 -6
    -6 -1 -5
    -6 1 5
    6 -1 5
    6 1 -5
    -6 1 4
    -6 -1 -4
    6 -1 4
    6 1 -4
    -6 1 3
    -6 -1 -3
    -6 1 2
    6 1 -2
    6 -1 2
    6 1 -1
    6 -1 1
    -6 1 1
    -6 -1 0
    6 1 0
    6 -1 0
    -6 1 0
    6 -1 -1
    -6 -1 1
    -6 1 -1
    6 -1 -2
    -6 -1 2
    -6 1 -2
    6 -1 -3
    6 1 3
    6 1 4
    6 -1 -4
    -6 1 -4
    -6 -1 4
    6 1 5
    -6 1 -5
    -6 -1 5
    6 1 6
    -6 1 -6
    -6 -1 6
    6 1 7
    -6 1 -7
    6 -1 -7
    -6 -1 7
    6 1 8
    -6 1 -8
    6 -1 -8
    -6 -1 8
    6 -1 -9
    -6 -1 9
    6 1 9
    -6 1 -9
    6 1 10
    -6 -1 10
    6 -1 -10
    -6 1 -10
    6 1 11
    -6 1 -11
    -6 -1 11
    6 -1 -11
    6 1 12
    -6 1 -12
    -6 -1 12
    6 -1 -12
    6 1 13
    6 -1 -13
    -6 1 -13
    -6 -1 13
    -6 1 -14
    -6 -1 14
    6 -1 -14
    6 1 14
    6 -1 -15
    -6 1 -15
    -6 -1 15
    6 1 15
    -6 1 -16
    6 -1 -16
    6 1 16
    -6 -1 16
    -6 1 -17
    -6 -1 17
    6 -1 -17
    6 1 17
    6 -2 17
    -6 2 17
    -6 -2 -17
    6 2 -17
    -6 2 16
    6 -2 16
    6 2 -16
    -6 -2 -16
    -6 2 15
    6 -2 15
    6 2 -15
    -6 -2 -15
    -6 2 14
    6 -2 14
    6 2 -14
    -6 -2 -14
    -6 2 13
    6 2 -13
    6 -2 13
    -6 -2 -13
    6 2 -12
    6 -2 12
    -6 2 12
    -6 -2 -12
    -6 2 11
    6 -2 11
    -6 -2 -11
    6 2 -11
    6 -2 10
    -6 2 10
    6 2 -10
    -6 -2 -10
    -6 2 9
    6 -2 9
    6 2 -9
    -6 -2 -9
    -6 2 8
    6 -2 8
    6 2 -8
    -6 -2 -8
    -6 -2 -7
    6 -2 7
    6 2 -7
    -6 2 7
    -6 -2 -6
    6 2 -6
    6 -2 6
    -6 2 6
    -6 -2 -5
    6 -2 5
    -6 2 5
    -6 -2 -4
    6 2 -4
    -6 2 4
    6 -2 4
    -6 -2 -3
    -6 2 3
    6 2 -3
    6 -2 3
    6 -2 2
    -6 -2 -2
    -6 2 2
    6 2 -2
    6 -2 1
    -6 2 1
    -6 2 0
    6 -2 0
    -6 2 -1
    6 -2 -1
    -6 2 -2
    6 2 2
    -6 -2 2
    6 -2 -2
    6 2 3
    -6 -2 3
    6 -2 -3
    -6 2 -3
    -6 -2 4
    -6 2 -4
    6 -2 -4
    6 2 5
    -6 -2 5
    6 -2 -5
    -6 2 -5
    6 2 6
    -6 -2 6
    -6 2 -6
    6 2 7
    -6 -2 7
    -6 2 -7
    6 -2 -7
    6 2 8
    6 -2 -8
    -6 2 -8
    -6 -2 8
    -6 2 -9
    6 -2 -9
    -6 -2 9
    6 2 9
    -6 2 -10
    6 -2 -10
    -6 -2 10
    6 2 10
    6 -2 -11
    -6 2 -11
    -6 -2 11
    6 2 11
    -6 -2 12
    6 -2 -12
    -6 2 -12
    6 2 12
    -6 -2 13
    6 -2 -13
    -6 2 -13
    6 2 13
    -6 -2 14
    -6 2 -14
    6 -2 -14
    6 2 14
    -6 2 -15
    -6 -2 15
    6 -2 -15
    6 2 15
    -6 2 -16
    -6 -2 16
    6 2 16
    6 -2 -16
    6 -2 -17
    -6 2 -17
    -6 -2 17
    6 2 17
    6 3 -16
    6 -3 16
    -6 -3 -16
    -6 3 16
    6 3 -15
    6 -3 15
    -6 3 15
    -6 -3 -15
    6 3 -14
    6 -3 14
    -6 3 14
    -6 -3 -14
    -6 3 13
    6 -3 13
    -6 -3 -13
    6 3 -13
    -6 3 12
    6 -3 12
    6 3 -12
    -6 -3 -12
    -6 3 11
    6 -3 11
    6 3 -11
    -6 -3 -11
    6 3 -10
    6 -3 10
    -6 -3 -10
    -6 3 10
    6 3 -9
    6 -3 9
    -6 3 9
    -6 -3 -9
    6 3 -8
    -6 3 8
    6 -3 8
    -6 -3 -8
    6 3 -7
    -6 3 7
    -6 -3 -7
    6 -3 6
    6 3 -6
    -6 3 6
    -6 -3 -6
    6 -3 5
    -6 3 5
    6 3 -5
    -6 -3 -5
    -6 3 4
    6 -3 4
    6 3 -4
    -6 -3 -4
    6 3 -3
    -6 3 3
    6 -3 3
    -6 -3 -3
    -6 -3 -2
    6 3 -2
    6 -3 2
    -6 3 2
    -6 -3 -1
    6 3 -1
    -6 3 1
    -6 3 0
    -6 -3 0
    6 3 0
    6 -3 0
    6 3 1
    -6 -3 1
    -6 3 -1
    6 -3 -1
    6 3 2
    -6 3 -2
    -6 -3 2
    6 -3 -2
    6 3 3
    -6 -3 3
    -6 3 -3
    6 -3 -3
    6 3 4
    -6 3 -4
    6 -3 -4
    -6 -3 4
    -6 3 -5
    -6 -3 5
    6 -3 -5
    6 3 5
    -6 -3 6
    6 -3 -6
    6 3 6
    -6 3 -6
    6 -3 -7
    -6 -3 7
    -6 3 -7
    6 3 7
    -6 -3 8
    -6 3 -8
    6 -3 -8
    6 3 8
    6 -3 -9
    -6 -3 9
    -6 3 -9
    6 3 9
    6 -3 -10
    -6 3 -10
    6 3 10
    -6 -3 10
    6 -3 -11
    -6 -3 11
    -6 3 -11
    6 3 11
    6 -3 -12
    -6 3 -12
    -6 -3 12
    6 3 12
    -6 3 -13
    6 -3 -13
    -6 -3 13
    6 3 13
    6 -3 -14
    -6 3 -14
    6 3 14
    -6 -3 14
    6 -3 -15
    -6 3 -15
    6 3 15
    -6 -3 15
    -6 -3 16
    6 3 16
    -6 3 -16
    6 -3 -16
    -6 4 15
    6 -4 15
    -6 -4 -15
    6 4 -15
    -6 4 14
    6 4 -14
    6 -4 14
    -6 -4 -14
    6 4 -13
    -6 -4 -13
    6 -4 13
    -6 4 13
    6 4 -12
    -6 4 12
    -6 -4 -12
    6 -4 12
    6 4 -11
    -6 4 11
    -6 -4 -11
    6 -4 11
    -6 4 10
    6 4 -10
    -6 -4 -10
    6 -4 10
    6 -4 9
    6 4 -9
    -6 -4 -9
    -6 4 8
    6 -4 8
    6 4 -8
    -6 -4 -8
    6 4 -7
    6 -4 7
    -6 -4 -7
    -6 4 7
    -6 4 6
    6 4 -6
    6 -4 6
    -6 -4 -6
    -6 4 5
    6 4 -5
    6 -4 5
    -6 -4 -5
    6 4 -4
    6 -4 4
    -6 4 4
    -6 -4 -4
    6 4 -3
    -6 4 3
    6 -4 3
    -6 -4 -3
    6 4 -2
    -6 4 2
    6 -4 2
    -6 -4 -2
    6 4 -1
    6 -4 1
    -6 4 1
    -6 -4 -1
    6 -4 0
    -6 4 0
    -6 -4 0
    6 4 0
    -6 4 -1
    6 -4 -1
    6 4 1
    -6 -4 1
    -6 -4 2
    6 -4 -2
    -6 4 -2
    6 4 2
    -6 -4 3
    -6 4 -3
    6 -4 -3
    6 4 3
    -6 -4 4
    -6 4 -4
    6 -4 -4
    6 4 4
    -6 -4 5
    6 -4 -5
    -6 4 -5
    6 4 5
    -6 -4 6
    6 -4 -6
    -6 4 -6
    6 4 6
    6 -4 -7
    -6 4 -7
    -6 -4 7
    6 4 7
    -6 4 -8
    -6 -4 8
    6 -4 -8
    6 4 8
    -6 -4 9
    6 -4 -9
    6 4 9
    -6 4 -9
    -6 -4 10
    6 -4 -10
    6 4 10
    -6 4 -10
    -6 -4 11
    6 4 11
    -6 4 -11
    6 -4 -11
    6 -4 -12
    -6 -4 12
    -6 4 -12
    6 4 12
    6 -4 -13
    -6 -4 13
    -6 4 -13
    6 4 13
    -6 -4 14
    -6 4 -14
    6 4 14
    6 -4 -14
    6 -4 -15
    -6 4 -15
    -6 -4 15
    6 4 15
    6 5 -14
    -6 -5 -14
    -6 5 14
    6 -5 14
    6 -5 13
    6 5 -13
    -6 5 13
    -6 -5 -13
    6 -5 12
    6 5 -12
    -6 5 12
    -6 -5 -12
    -6 5 11
    6 -5 11
    6 5 -11
    -6 -5 -11
    6 5 -10
    6 -5 10
    -6 -5 -10
    -6 5 10
    6 5 -9
    6 -5 9
    -6 5 9
    -6 -5 -9
    6 5 -8
    6 -5 8
    -6 5 8
    -6 -5 -8
    6 5 -7
    6 -5 7
    -6 5 7
    -6 -5 -7
    6 5 -6
    -6 5 6
    6 -5 6
    -6 -5 -6
    6 5 -5
    -6 5 5
    6 -5 5
    -6 -5 -5
    -6 5 4
    -6 -5 -4
    6 -5 4
    6 5 -4
    6 -5 3
    -6 5 3
    -6 -5 -3
    6 5 -3
    6 -5 2
    -6 5 2
    -6 -5 -2
    6 5 -2
    6 -5 1
    -6 -5 -1
    6 5 -1
    -6 5 1
    -6 5 0
    -6 -5 0
    6 5 0
    6 -5 0
    -6 5 -1
    6 -5 -1
    6 5 1
    -6 -5 1
    -6 5 -2
    6 -5 -2
    6 5 2
    -6 -5 2
    6 -5 -3
    6 5 3
    -6 5 -3
    -6 -5 3
    6 -5 -4
    -6 5 -4
    6 5 4
    -6 -5 4
    6 -5 -5
    -6 5 -5
    6 5 5
    -6 -5 5
    6 -5 -6
    -6 5 -6
    6 5 6
    -6 -5 6
    -6 -5 7
    -6 5 -7
    6 -5 -7
    6 5 7
    -6 -5 8
    -6 5 -8
    6 -5 -8
    6 5 8
    -6 -5 9
    -6 5 -9
    6 5 9
    6 -5 -9
    -6 -5 10
    -6 5 -10
    6 -5 -10
    6 5 10
    -6 5 -11
    -6 -5 11
    6 -5 -11
    6 5 11
    -6 -5 12
    6 5 12
    6 -5 -12
    -6 5 -12
    -6 -5 13
    6 -5 -13
    6 5 13
    -6 5 -13
    -6 -5 14
    6 -5 -14
    6 5 14
    -6 5 -14
    6 -6 13
    -6 6 13
    -6 6 12
    6 6 -12
    6 -6 12
    6 6 -11
    -6 -6 -11
    -6 6 11
    6 -6 11
    6 6 -10
    -6 6 10
    6 -6 10
    -6 -6 -10
    -6 6 9
    -6 -6 -9
    6 -6 9
    6 6 -9
    -6 -6 -8
    6 -6 8
    -6 6 8
    6 6 -8
    -6 -6 -7
    -6 6 7
    6 6 -7
    6 -6 7
    6 -6 6
    -6 6 6
    -6 -6 -6
    6 6 -6
    6 -6 5
    -6 6 5
    -6 -6 -5
    6 6 -5
    -6 6 4
    6 -6 4
    -6 -6 -4
    6 6 -4
    -6 6 3
    6 -6 3
    -6 -6 -3
    6 6 -3
    -6 6 2
    6 -6 2
    -6 -6 -2
    6 6 -2
    -6 6 1
    -6 -6 -1
    6 -6 1
    6 6 -1
    -6 6 0
    -6 -6 0
    6 6 0
    6 -6 0
    6 -6 -1
    -6 -6 1
    6 6 1
    -6 6 -1
    6 -6 -2
    -6 6 -2
    6 6 2
    -6 -6 2
    -6 6 -3
    6 -6 -3
    6 6 3
    -6 -6 3
    -6 6 -4
    6 -6 -4
    6 6 4
    -6 -6 4
    -6 6 -5
    6 -6 -5
    6 6 5
    -6 -6 5
    6 6 6
    -6 -6 6
    -6 6 -6
    6 -6 -6
    6 -6 -7
    6 6 7
    -6 6 -7
    -6 -6 7
    6 -6 -8
    -6 6 -8
    6 6 8
    -6 -6 8
    -6 6 -9
    6 6 9
    6 -6 -9
    -6 -6 9
    6 -6 -10
    -6 6 -10
    6 6 10
    -6 -6 10
    -6 6 -11
    6 6 11
    6 -6 -11
    -6 -6 11
    -6 -6 12
    6 -6 -12
    -6 6 -12
    6 6 12
    -6 6 -13
    -6 7 10
    6 7 -10
    6 -7 10
    6 -7 9
    -6 -7 -9
    -6 7 9
    6 7 -9
    6 -7 8
    -6 7 8
    -6 -7 -8
    6 7 -8
    -6 7 7
    6 -7 7
    -6 -7 -7
    6 7 -7
    -6 7 6
    6 -7 6
    -6 -7 -6
    6 7 -6
    -6 -7 -5
    6 -7 5
    -6 7 5
    -6 -7 -4
    -6 7 4
    6 -7 4
    6 7 -4
    -6 7 3
    -6 -7 -3
    6 7 -3
    6 -7 3
    6 -7 2
    -6 7 2
    -6 -7 -2
    6 7 -2
    6 -7 1
    -6 7 1
    -6 -7 -1
    6 7 -1
    -6 7 0
    6 -7 0
    -6 -7 0
    6 7 0
    6 -7 -1
    -6 -7 1
    6 7 1
    -6 7 -1
    6 -7 -2
    6 7 2
    -6 -7 2
    -6 7 -2
    6 7 3
    -6 7 -3
    -6 -7 3
    6 -7 -3
    6 -7 -4
    -6 7 -4
    6 7 4
    -6 -7 4
    6 -7 -5
    -6 7 -5
    6 7 5
    -6 -7 5
    -6 7 -6
    6 -7 -6
    6 7 6
    -6 -7 6
    -6 7 -7
    6 7 7
    -6 -7 7
    6 -7 -7
    6 -7 -8
    6 7 8
    -6 -7 8
    -6 7 -8
    6 -7 -9
    -6 -7 9
    -6 7 -9
    6 -7 -10
    -6 -7 10
    6 8 -7
    6 -8 7
    -6 -8 -6
    6 8 -6
    6 -8 6
    6 -8 5
    -6 8 5
    -6 -8 -5
    6 8 -5
    -6 8 4
    6 -8 4
    -6 -8 -4
    6 8 -4
    6 -8 3
    -6 -8 -3
    6 8 -3
    -6 8 3
    6 -8 2
    -6 -8 -2
    6 8 -2
    -6 8 2
    6 -8 1
    -6 8 1
    -6 -8 -1
    6 8 -1
    -6 8 0
    -6 -8 0
    6 8 0
    6 -8 0
    -6 8 -1
    -6 -8 1
    6 8 1
    6 -8 -1
    -6 8 -2
    6 -8 -2
    -6 -8 2
    6 8 2
    -6 8 -3
    6 -8 -3
    6 8 3
    -6 -8 3
    6 8 4
    -6 -8 4
    -6 8 -4
    6 -8 -5
    6 8 5
    -6 -8 5
    -6 8 -5
    6 8 6
    -6 8 -6
    -6 -8 6
    -6 8 -7
    -6 -8 7
    -7 0 0
    7 0 0
    -7 0 -1
    7 0 1
    -7 0 1
    7 0 -1
    -7 0 -2
    7 0 2
    -7 0 2
    7 0 -2
    -7 0 -3
    -7 0 3
    7 0 -3
    7 0 3
    -7 0 -4
    7 0 4
    -7 0 4
    7 0 -4
    7 0 -5
    -7 0 -5
    7 0 5
    -7 0 5
    -7 0 6
    7 0 -6
    -7 0 -6
    7 0 6
    -7 0 7
    7 0 -7
    -7 0 -7
    7 0 7
    -7 0 8
    -7 0 -8
    7 0 -8
    7 0 8
    -7 0 -9
    7 0 9
    -7 0 9
    7 0 -9
    -7 0 -10
    7 0 10
    -7 0 10
    7 0 -10
    -7 0 -11
    7 0 11
    -7 0 11
    7 0 -11
    -7 0 -12
    7 0 12
    -7 0 12
    7 0 -12
    -7 0 -13
    7 0 13
    -7 0 13
    7 0 -13
    7 0 -14
    -7 0 -14
    7 0 14
    -7 0 14
    -7 0 -15
    7 0 15
    7 0 -15
    -7 0 15
    -7 0 -16
    7 0 16
    -7 0 16
    7 0 -16
    7 -1 16
    -7 1 16
    7 1 -16
    -7 -1 -16
    7 -1 15
    -7 1 15
    7 1 -15
    -7 -1 -15
    -7 -1 -14
    7 -1 14
    -7 1 14
    7 1 -14
    -7 -1 -13
    -7 1 13
    7 -1 13
    7 1 -13
    -7 -1 -12
    7 -1 12
    7 1 -12
    -7 1 12
    -7 -1 -11
    7 1 -11
    7 -1 11
    -7 1 11
    -7 -1 -10
    7 1 -10
    7 -1 10
    -7 1 10
    7 1 -9
    -7 -1 -9
    7 -1 9
    -7 1 9
    -7 -1 -8
    7 -1 8
    -7 1 8
    7 1 -8
    -7 -1 -7
    -7 1 7
    7 -1 7
    7 1 -7
    -7 -1 -6
    7 1 -6
    -7 1 6
    7 -1 6
    7 -1 5
    -7 1 5
    -7 -1 -5
    7 1 -5
    -7 1 4
    -7 -1 -4
    7 -1 4
    7 1 -4
    -7 1 3
    -7 -1 -3
    7 1 -3
    7 -1 3
    -7 -1 -2
    7 1 -2
    7 -1 2
    -7 1 2
    -7 -1 -1
    7 1 -1
    7 -1 1
    -7 1 1
    -7 -1 0
    7 1 0
    -7 1 0
    7 -1 0
    7 1 1
    -7 -1 1
    -7 1 -1
    7 -1 -1
    7 1 2
    -7 1 -2
    7 -1 -2
    7 -1 -3
    7 1 3
    -7 -1 3
    -7 1 -3
    7 -1 -4
    -7 1 -4
    7 1 5
    7 -1 -5
    -7 1 -5
    -7 -1 5
    7 1 6
    7 -1 -6
    -7 1 -6
    -7 -1 6
    7 1 7
    -7 1 -7
    7 -1 -7
    -7 -1 7
    7 1 8
    -7 1 -8
    7 -1 -8
    -7 -1 8
    7 1 9
    -7 1 -9
    7 -1 -9
    -7 -1 9
    -7 -1 10
    7 1 10
    -7 1 -10
    7 -1 -10
    7 -1 -11
    7 1 11
    -7 -1 11
    -7 1 -11
    7 1 12
    7 -1 -12
    -7 -1 12
    -7 1 -12
    7 1 13
    -7 1 -13
    -7 -1 13
    7 -1 -13
    7 1 14
    -7 1 -14
    -7 -1 14
    7 -1 -14
    7 1 15
    -7 1 -15
    -7 -1 15
    7 -1 -15
    7 1 16
    -7 1 -16
    -7 -1 16
    7 -1 -16
    7 -2 15
    7 2 -15
    -7 2 15
    -7 -2 -15
    7 2 -14
    7 -2 14
    -7 2 14
    -7 -2 -14
    7 2 -13
    7 -2 13
    -7 2 13
    -7 -2 -13
    7 2 -12
    7 -2 12
    -7 2 12
    -7 -2 -12
    -7 2 11
    7 -2 11
    -7 -2 -11
    7 2 -11
    -7 2 10
    7 -2 10
    7 2 -10
    -7 -2 -10
    -7 2 9
    -7 -2 -9
    7 -2 9
    7 2 -9
    -7 -2 -8
    7 -2 8
    7 2 -8
    -7 2 8
    -7 -2 -7
    7 2 -7
    7 -2 7
    -7 2 7
    -7 -2 -6
    7 2 -6
    -7 2 6
    7 -2 6
    -7 -2 -5
    -7 2 5
    7 2 -5
    7 -2 5
    -7 -2 -4
    -7 2 4
    7 2 -4
    7 -2 4
    -7 -2 -3
    -7 2 3
    7 2 -3
    7 -2 3
    7 -2 2
    -7 -2 -2
    -7 2 2
    7 2 -2
    7 -2 1
    -7 2 1
    -7 -2 -1
    7 2 -1
    -7 2 0
    7 -2 0
    -7 -2 0
    7 2 0
    7 -2 -1
    7 2 1
    -7 -2 1
    -7 2 -1
    7 2 2
    -7 -2 2
    7 -2 -2
    -7 2 -2
    7 2 3
    -7 -2 3
    7 -2 -3
    -7 2 -3
    7 -2 -4
    -7 -2 4
    -7 2 -4
    7 2 5
    -7 -2 5
    7 -2 -5
    -7 2 -5
    7 2 6
    -7 -2 6
    -7 2 -6
    7 -2 -6
    7 2 7
    -7 -2 7
    -7 2 -7
    7 -2 -7
    7 2 8
    -7 2 -8
    -7 -2 8
    7 -2 -8
    7 2 9
    7 -2 -9
    -7 2 -9
    -7 -2 9
    7 2 10
    7 -2 -10
    -7 2 -10
    -7 -2 10
    7 2 11
    -7 2 -11
    -7 -2 11
    7 -2 -11
    -7 2 -12
    7 -2 -12
    -7 -2 12
    7 2 12
    -7 -2 13
    -7 2 -13
    7 -2 -13
    7 2 13
    -7 -2 14
    -7 2 -14
    7 -2 -14
    7 2 14
    7 -2 -15
    -7 -2 15
    -7 2 -15
    7 2 15
    -7 3 15
    7 -3 15
    -7 -3 -15
    -7 3 14
    7 -3 14
    -7 -3 -14
    7 3 -14
    7 -3 13
    -7 -3 -13
    7 3 -13
    -7 3 13
    7 -3 12
    7 3 -12
    -7 3 12
    -7 -3 -12
    7 -3 11
    7 3 -11
    -7 3 11
    -7 -3 -11
    -7 3 10
    7 3 -10
    7 -3 10
    -7 -3 -10
    7 3 -9
    7 -3 9
    -7 3 9
    -7 -3 -9
    -7 3 8
    7 3 -8
    7 -3 8
    -7 -3 -8
    -7 3 7
    7 3 -7
    7 -3 7
    -7 -3 -7
    -7 3 6
    7 3 -6
    7 -3 6
    -7 -3 -6
    -7 -3 -5
    7 -3 5
    7 3 -5
    -7 3 5
    -7 -3 -4
    7 -3 4
    7 3 -4
    -7 3 4
    -7 -3 -3
    7 -3 3
    7 3 -3
    -7 3 3
    7 -3 2
    -7 -3 -2
    -7 3 2
    7 3 -2
    -7 -3 -1
    7 3 -1
    7 -3 1
    -7 3 1
    -7 -3 0
    7 3 0
    -7 3 0
    7 -3 0
    7 3 1
    -7 -3 1
    -7 3 -1
    7 -3 -1
    -7 3 -2
    7 3 2
    -7 -3 2
    7 3 3
    -7 3 -3
    -7 -3 3
    7 -3 -3
    -7 3 -4
    7 3 4
    -7 -3 4
    7 -3 -4
    7 3 5
    7 -3 -5
    -7 -3 5
    -7 3 -5
    7 3 6
    7 -3 -6
    -7 -3 6
    -7 3 -6
    7 3 7
    7 -3 -7
    -7 -3 7
    -7 3 -7
    -7 -3 8
    7 -3 -8
    -7 3 -8
    7 3 8
    7 -3 -9
    -7 -3 9
    -7 3 -9
    7 3 9
    -7 -3 10
    -7 3 -10
    7 -3 -10
    7 3 10
    -7 -3 11
    -7 3 -11
    7 -3 -11
    7 3 11
    7 -3 -12
    -7 3 -12
    -7 -3 12
    7 3 12
    7 -3 -13
    -7 3 -13
    -7 -3 13
    7 3 13
    7 -3 -14
    -7 3 -14
    -7 -3 14
    7 3 14
    -7 3 -15
    7 -3 -15
    7 3 15
    -7 4 14
    7 -4 14
    -7 4 13
    7 4 -13
    7 -4 13
    -7 -4 -13
    -7 4 12
    7 4 -12
    -7 -4 -12
    7 -4 12
    -7 4 11
    7 4 -11
    -7 -4 -11
    7 -4 11
    7 4 -10
    -7 -4 -10
    -7 4 10
    7 -4 10
    7 -4 9
    7 4 -9
    -7 4 9
    -7 -4 -9
    7 -4 8
    7 4 -8
    -7 4 8
    -7 -4 -8
    7 -4 7
    7 4 -7
    -7 4 7
    -7 -4 -7
    7 -4 6
    7 4 -6
    -7 4 6
    -7 -4 -6
    7 4 -5
    -7 4 5
    7 -4 5
    -7 -4 -5
    -7 4 4
    7 4 -4
    7 -4 4
    -7 -4 -4
    -7 4 3
    7 4 -3
    7 -4 3
    -7 -4 -3
    7 4 -2
    7 -4 2
    -7 4 2
    -7 -4 -2
    7 4 -1
    7 -4 1
    -7 4 1
    -7 -4 -1
    -7 -4 0
    7 4 0
    -7 4 0
    7 -4 0
    7 4 1
    -7 -4 1
    -7 4 -1
    7 -4 -1
    7 4 2
    7 -4 -2
    -7 -4 2
    -7 4 -2
    -7 -4 3
    7 -4 -3
    -7 4 -3
    7 4 3
    -7 -4 4
    -7 4 -4
    7 -4 -4
    7 4 4
    -7 -4 5
    -7 4 -5
    7 -4 -5
    7 4 5
    -7 4 -6
    -7 -4 6
    7 -4 -6
    7 4 6
    -7 4 -7
    -7 -4 7
    7 -4 -7
    7 4 7
    -7 -4 8
    7 -4 -8
    7 4 8
    -7 4 -8
    7 -4 -9
    -7 -4 9
    7 4 9
    -7 4 -9
    7 -4 -10
    -7 -4 10
    -7 4 -10
    7 4 10
    7 -4 -11
    -7 -4 11
    -7 4 -11
    7 4 11
    -7 -4 12
    7 -4 -12
    -7 4 -12
    7 4 12
    -7 -4 13
    7 -4 -13
    -7 4 -13
    7 4 13
    -7 4 -14
    7 -4 -14
    7 -5 12
    7 5 -12
    -7 5 12
    7 -5 11
    7 5 -11
    -7 5 11
    -7 -5 -11
    7 -5 10
    7 5 -10
    -7 5 10
    -7 -5 -10
    -7 5 9
    7 5 -9
    7 -5 9
    -7 -5 -9
    -7 5 8
    7 5 -8
    7 -5 8
    -7 -5 -8
    7 5 -7
    7 -5 7
    -7 -5 -7
    -7 5 7
    7 5 -6
    7 -5 6
    -7 5 6
    -7 -5 -6
    7 5 -5
    7 -5 5
    -7 5 5
    -7 -5 -5
    7 5 -4
    -7 5 4
    7 -5 4
    -7 -5 -4
    7 5 -3
    -7 5 3
    7 -5 3
    -7 -5 -3
    7 5 -2
    -7 5 2
    -7 -5 -2
    7 -5 2
    7 -5 1
    -7 5 1
    -7 -5 -1
    7 5 -1
    -7 5 0
    7 -5 0
    -7 -5 0
    7 -5 -1
    -7 5 -1
    7 5 1
    -7 -5 1
    7 -5 -2
    -7 5 -2
    7 5 2
    -7 -5 2
    7 -5 -3
    -7 5 -3
    7 5 3
    -7 -5 3
    -7 -5 4
    -7 5 -4
    7 -5 -4
    7 5 4
    -7 -5 5
    -7 5 -5
    7 -5 -5
    7 5 5
    -7 -5 6
    -7 5 -6
    7 5 6
    7 -5 -6
    -7 -5 7
    7 -5 -7
    -7 5 -7
    7 5 7
    -7 -5 8
    -7 5 -8
    7 -5 -8
    7 5 8
    -7 -5 9
    -7 5 -9
    7 -5 -9
    7 5 9
    -7 5 -10
    -7 -5 10
    7 -5 -10
    7 5 10
    -7 5 -11
    -7 -5 11
    7 -5 -11
    7 5 11
    -7 -5 12
    7 -5 -12
    -7 5 -12
    7 6 -10
    7 -6 10
    -7 6 10
    7 6 -9
    -7 6 9
    7 -6 9
    7 6 -8
    -7 6 8
    7 -6 8
    -7 -6 -8
    7 6 -7
    -7 6 7
    7 -6 7
    -7 -6 -7
    -7 6 6
    -7 -6 -6
    7 -6 6
    7 6 -6
    -7 -6 -5
    7 -6 5
    7 6 -5
    -7 6 5
    7 -6 4
    -7 -6 -4
    -7 6 4
    7 6 -4
    7 -6 3
    -7 6 3
    -7 -6 -3
    7 6 -3
    7 -6 2
    -7 6 2
    -7 -6 -2
    7 6 -2
    7 -6 1
    -7 6 1
    -7 -6 -1
    7 6 -1
    -7 6 0
    7 -6 0
    -7 -6 0
    7 6 0
    -7 6 -1
    7 -6 -1
    -7 -6 1
    7 6 1
    -7 6 -2
    7 6 2
    7 -6 -2
    -7 -6 2
    -7 6 -3
    7 6 3
    -7 -6 3
    7 -6 -3
    7 -6 -4
    7 6 4
    -7 6 -4
    -7 -6 4
    7 -6 -5
    -7 6 -5
    7 6 5
    -7 -6 5
    7 -6 -6
    -7 6 -6
    7 6 6
    -7 -6 6
    7 -6 -7
    -7 6 -7
    7 6 7
    -7 -6 7
    -7 6 -8
    7 -6 -8
    7 6 8
    -7 -6 8
    -7 -6 9
    -7 6 -9
    7 -6 -9
    7 -6 -10
    -7 -6 10
    -7 6 -10
    7 -7 7
    7 7 -7
    7 -7 6
    -7 -7 -6
    7 7 -6
    -7 7 5
    7 -7 5
    -7 -7 -5
    7 7 -5
    -7 7 4
    7 -7 4
    -7 -7 -4
    7 7 -4
    -7 7 3
    7 -7 3
    -7 -7 -3
    7 7 -3
    7 -7 2
    -7 -7 -2
    7 7 -2
    -7 7 2
    -7 -7 -1
    7 7 -1
    7 -7 1
    -7 7 1
    -7 7 0
    -7 -7 0
    7 7 0
    7 -7 0
    7 -7 -1
    -7 7 -1
    -7 -7 1
    7 7 1
    7 -7 -2
    -7 7 -2
    7 7 2
    -7 -7 2
    7 -7 -3
    -7 7 -3
    7 7 3
    -7 -7 3
    -7 7 -4
    7 -7 -4
    7 7 4
    -7 -7 4
    7 -7 -5
    7 7 5
    -7 -7 5
    7 7 6
    -7 -7 6
    -7 7 -6
    -7 -7 7
    -7 7 -7
    -8 0 0
    8 0 0
    -8 0 -1
    8 0 1
    -8 0 1
    8 0 -1
    -8 0 -2
    8 0 2
    -8 0 2
    8 0 -2
    -8 0 -3
    8 0 3
    -8 0 3
    8 0 -3
    -8 0 -4
    8 0 4
    -8 0 4
    8 0 -4
    -8 0 -5
    8 0 5
    -8 0 5
    8 0 -5
    8 0 -6
    -8 0 -6
    8 0 6
    -8 0 6
    -8 0 7
    8 0 -7
    -8 0 -7
    8 0 7
    -8 0 8
    8 0 -8
    -8 0 -8
    8 0 8
    -8 0 9
    -8 0 -9
    8 0 -9
    8 0 9
    -8 0 -10
    -8 0 10
    8 0 10
    8 0 -10
    -8 0 -11
    8 0 11
    -8 0 11
    8 0 -11
    -8 0 -12
    8 0 12
    -8 0 12
    8 0 -12
    -8 0 -13
    8 0 13
    -8 0 13
    8 0 -13
    -8 0 -14
    8 0 14
    -8 0 14
    8 0 -14
    -8 -1 -14
    -8 1 14
    -8 -1 -13
    8 -1 13
    8 1 -13
    -8 1 13
    -8 -1 -12
    8 1 -12
    8 -1 12
    -8 1 12
    -8 -1 -11
    8 1 -11
    8 -1 11
    -8 1 11
    8 1 -10
    -8 -1 -10
    8 -1 10
    -8 1 10
    8 1 -9
    -8 -1 -9
    8 -1 9
    -8 1 9
    -8 -1 -8
    -8 1 8
    8 -1 8
    8 1 -8
    -8 -1 -7
    -8 1 7
    8 -1 7
    8 1 -7
    -8 1 6
    -8 -1 -6
    8 -1 6
    8 1 -6
    -8 1 5
    -8 -1 -5
    8 -1 5
    8 1 -5
    -8 1 4
    -8 -1 -4
    8 -1 4
    8 1 -4
    -8 1 3
    -8 -1 -3
    8 1 -3
    8 -1 3
    -8 -1 -2
    8 1 -2
    8 -1 2
    -8 1 2
    -8 -1 -1
    8 1 -1
    8 -1 1
    -8 1 1
    -8 -1 0
    8 1 0
    -8 1 0
    8 -1 0
    8 1 1
    -8 -1 1
    -8 1 -1
    8 -1 -1
    8 -1 -2
    8 1 2
    -8 -1 2
    -8 1 -2
    8 -1 -3
    8 1 3
    -8 -1 3
    -8 1 -3
    8 -1 -4
    8 1 4
    -8 1 -4
    -8 -1 4
    8 -1 -5
    8 1 5
    -8 1 -5
    -8 -1 5
    8 1 6
    8 -1 -6
    -8 1 -6
    -8 -1 6
    8 1 7
    8 -1 -7
    -8 1 -7
    -8 -1 7
    8 1 8
    -8 1 -8
    8 -1 -8
    -8 -1 8
    8 1 9
    -8 1 -9
    8 -1 -9
    -8 -1 9
    -8 -1 10
    8 1 10
    -8 1 -10
    8 -1 -10
    -8 -1 11
    8 1 11
    -8 1 -11
    8 -1 -11
    8 1 12
    -8 -1 12
    -8 1 -12
    8 -1 -12
    8 -1 -13
    8 1 13
    -8 -1 13
    -8 1 -13
    8 1 14
    8 -1 -14
    8 2 -13
    -8 2 13
    8 -2 13
    -8 -2 -13
    -8 -2 -12
    8 2 -12
    -8 2 12
    8 -2 12
    -8 -2 -11
    8 -2 11
    8 2 -11
    -8 2 11
    -8 -2 -10
    8 -2 10
    -8 2 10
    8 2 -10
    -8 -2 -9
    8 -2 9
    -8 2 9
    8 2 -9
    -8 -2 -8
    8 -2 8
    -8 2 8
    8 2 -8
    -8 -2 -7
    -8 2 7
    8 2 -7
    8 -2 7
    -8 -2 -6
    -8 2 6
    8 2 -6
    8 -2 6
    -8 -2 -5
    -8 2 5
    8 2 -5
    8 -2 5
    -8 -2 -4
    -8 2 4
    8 2 -4
    8 -2 4
    -8 -2 -3
    -8 2 3
    8 2 -3
    8 -2 3
    -8 2 2
    -8 -2 -2
    8 2 -2
    8 -2 2
    8 -2 1
    -8 2 1
    -8 -2 -1
    8 2 -1
    -8 2 0
    8 -2 0
    -8 -2 0
    8 2 0
    8 -2 -1
    8 2 1
    -8 -2 1
    -8 2 -1
    8 -2 -2
    8 2 2
    -8 -2 2
    -8 2 -2
    8 2 3
    8 -2 -3
    -8 -2 3
    -8 2 -3
    8 2 4
    8 -2 -4
    -8 -2 4
    -8 2 -4
    8 2 5
    -8 -2 5
    8 -2 -5
    -8 2 -5
    8 2 6
    -8 -2 6
    8 -2 -6
    -8 2 -6
    8 2 7
    -8 -2 7
    -8 2 -7
    8 -2 -7
    8 2 8
    -8 2 -8
    -8 -2 8
    8 -2 -8
    8 2 9
    -8 2 -9
    -8 -2 9
    8 -2 -9
    8 -2 -10
    8 2 10
    -8 2 -10
    -8 -2 10
    8 2 11
    8 -2 -11
    -8 2 -11
    -8 -2 11
    8 2 12
    8 -2 -12
    -8 2 -12
    -8 -2 12
    8 2 13
    -8 2 -13
    8 -2 -13
    -8 -2 13
    -8 3 12
    8 -3 12
    8 3 -12
    -8 -3 -12
    -8 3 11
    8 -3 11
    8 3 -11
    -8 -3 -11
    -8 3 10
    8 3 -10
    8 -3 10
    -8 -3 -10
    -8 3 9
    8 3 -9
    8 -3 9
    -8 -3 -9
    -8 3 8
    8 3 -8
    8 -3 8
    -8 -3 -8
    -8 -3 -7
    8 3 -7
    -8 3 7
    8 -3 7
    -8 -3 -6
    8 3 -6
    -8 3 6
    8 -3 6
    8 -3 5
    -8 -3 -5
    8 3 -5
    -8 3 5
    8 -3 4
    -8 -3 -4
    8 3 -4
    -8 3 4
    -8 -3 -3
    8 -3 3
    8 3 -3
    -8 3 3
    -8 -3 -2
    8 -3 2
    8 3 -2
    -8 3 2
    -8 -3 -1
    8 -3 1
    8 3 -1
    -8 3 1
    -8 -3 0
    8 3 0
    -8 3 0
    8 -3 0
    -8 3 -1
    8 3 1
    -8 -3 1
    8 -3 -1
    -8 3 -2
    8 3 2
    -8 -3 2
    8 -3 -2
    -8 3 -3
    8 3 3
    -8 -3 3
    8 -3 -3
    8 3 4
    -8 -3 4
    8 -3 -4
    -8 3 -4
    8 3 5
    -8 -3 5
    8 -3 -5
    -8 3 -5
    8 3 6
    -8 -3 6
    -8 3 -6
    8 -3 -6
    8 3 7
    8 -3 -7
    -8 -3 7
    -8 3 -7
    8 3 8
    8 -3 -8
    -8 -3 8
    -8 3 -8
    8 3 9
    8 -3 -9
    -8 -3 9
    -8 3 -9
    8 3 10
    8 -3 -10
    -8 -3 10
    -8 3 -10
    -8 -3 11
    -8 3 -11
    8 -3 -11
    8 3 11
    -8 3 -12
    -8 -3 12
    8 -3 -12
    8 3 12
    8 4 -11
    -8 4 11
    8 -4 11
    8 4 -10
    -8 4 10
    8 -4 10
    8 4 -9
    -8 4 9
    -8 -4 -9
    8 -4 9
    8 -4 8
    8 4 -8
    -8 4 8
    -8 -4 -8
    8 -4 7
    -8 4 7
    8 4 -7
    -8 -4 -7
    -8 4 6
    8 -4 6
    8 4 -6
    -8 -4 -6
    -8 4 5
    8 -4 5
    8 4 -5
    -8 -4 -5
    8 4 -4
    8 -4 4
    -8 4 4
    -8 -4 -4
    -8 -4 -3
    8 4 -3
    8 -4 3
    -8 4 3
    -8 -4 -2
    8 4 -2
    8 -4 2
    -8 4 2
    -8 -4 -1
    8 4 -1
    8 -4 1
    -8 4 1
    -8 -4 0
    8 4 0
    8 -4 0
    -8 4 0
    8 4 1
    -8 -4 1
    -8 4 -1
    8 -4 -1
    8 4 2
    -8 -4 2
    -8 4 -2
    8 -4 -2
    8 4 3
    -8 -4 3
    -8 4 -3
    8 -4 -3
    8 4 4
    8 -4 -4
    -8 -4 4
    -8 4 -4
    8 4 5
    -8 4 -5
    8 -4 -5
    -8 -4 5
    -8 4 -6
    -8 -4 6
    8 -4 -6
    8 4 6
    -8 4 -7
    -8 -4 7
    8 -4 -7
    8 4 7
    -8 -4 8
    8 -4 -8
    -8 4 -8
    8 4 8
    -8 -4 9
    8 -4 -9
    -8 4 -9
    8 4 9
    -8 -4 10
    8 -4 -10
    -8 4 -10
    -8 -4 11
    -8 4 -11
    8 -4 -11
    8 -5 9
    8 5 -9
    -8 5 9
    8 5 -8
    8 -5 8
    -8 5 8
    8 5 -7
    8 -5 7
    -8 5 7
    -8 -5 -7
    8 5 -6
    8 -5 6
    -8 5 6
    -8 -5 -6
    8 5 -5
    -8 5 5
    8 -5 5
    -8 -5 -5
    8 5 -4
    -8 5 4
    8 -5 4
    -8 -5 -4
    8 5 -3
    -8 5 3
    8 -5 3
    -8 -5 -3
    -8 5 2
    8 5 -2
    8 -5 2
    -8 -5 -2
    8 5 -1
    8 -5 1
    -8 5 1
    -8 -5 -1
    8 5 0
    -8 5 0
    8 -5 0
    -8 -5 0
    8 5 1
    8 -5 -1
    -8 5 -1
    -8 -5 1
    -8 -5 2
    8 -5 -2
    -8 5 -2
    8 5 2
    -8 -5 3
    8 -5 -3
    -8 5 -3
    8 5 3
    -8 -5 4
    -8 5 -4
    8 -5 -4
    8 5 4
    -8 -5 5
    -8 5 -5
    8 -5 -5
    8 5 5
    -8 -5 6
    -8 5 -6
    8 -5 -6
    8 5 6
    -8 -5 7
    -8 5 -7
    8 -5 -7
    8 5 7
    -8 5 -8
    -8 -5 8
    8 5 8
    8 -5 -8
    8 -5 -9
    -8 5 -9
    -8 -5 9
    8 -6 7
    8 6 -6
    8 -6 6
    8 6 -5
    8 -6 5
    -8 -6 -5
    8 6 -4
    -8 6 4
    -8 -6 -4
    8 -6 4
    -8 6 3
    -8 -6 -3
    8 -6 3
    8 6 -3
    8 -6 2
    -8 6 2
    -8 -6 -2
    8 6 -2
    8 -6 1
    -8 6 1
    -8 -6 -1
    8 6 -1
    -8 6 0
    8 -6 0
    -8 -6 0
    8 6 0
    8 -6 -1
    8 6 1
    8 -6 -2
    -8 6 -2
    8 6 2
    -8 -6 2
    8 -6 -3
    -8 6 -3
    8 6 3
    -8 -6 3
    -8 6 -4
    8 -6 -4
    8 6 4
    -8 -6 4
    -8 6 -5
    8 6 5
    -8 -6 5
    -8 -6 6
    -8 6 -6
    -8 6 -7
    -9 0 0
    9 0 0
    -9 0 -1
    9 0 1
    -9 0 1
    9 0 -1
    -9 0 -2
    9 0 2
    -9 0 2
    9 0 -2
    -9 0 -3
    9 0 3
    -9 0 3
    9 0 -3
    -9 0 -4
    9 0 4
    -9 0 4
    9 0 -4
    -9 0 -5
    9 0 5
    -9 0 5
    9 0 -5
    9 0 -6
    -9 0 -6
    9 0 6
    -9 0 6
    9 0 -7
    -9 0 -7
    9 0 7
    -9 0 7
    -9 0 8
    9 0 -8
    -9 0 -8
    9 0 8
    -9 0 9
    9 0 -9
    -9 0 -9
    9 0 9
    -9 0 10
    -9 0 -10
    9 0 -10
    9 0 10
    -9 0 11
    -9 0 -11
    9 0 11
    9 0 -11
    9 1 -11
    9 -1 11
    -9 1 11
    9 1 -10
    -9 -1 -10
    -9 1 10
    9 -1 10
    9 1 -9
    -9 -1 -9
    -9 1 9
    9 -1 9
    -9 -1 -8
    -9 1 8
    9 -1 8
    9 1 -8
    -9 1 7
    -9 -1 -7
    9 -1 7
    9 1 -7
    -9 1 6
    -9 -1 -6
    9 -1 6
    9 1 -6
    -9 1 5
    -9 -1 -5
    9 -1 5
    9 1 -5
    -9 1 4
    -9 -1 -4
    9 -1 4
    9 1 -4
    -9 -1 -3
    9 -1 3
    9 1 -3
    -9 1 3
    -9 -1 -2
    9 1 -2
    9 -1 2
    -9 1 2
    -9 -1 -1
    9 1 -1
    9 -1 1
    -9 1 1
    -9 -1 0
    9 1 0
    -9 1 0
    9 -1 0
    9 1 1
    -9 -1 1
    -9 1 -1
    9 -1 -1
    9 1 2
    -9 -1 2
    -9 1 -2
    9 -1 -2
    9 -1 -3
    9 1 3
    -9 -1 3
    -9 1 -3
    9 -1 -4
    9 1 4
    -9 1 -4
    -9 -1 4
    9 -1 -5
    9 1 5
    -9 1 -5
    -9 -1 5
    9 -1 -6
    9 1 6
    -9 1 -6
    -9 -1 6
    9 1 7
    9 -1 -7
    -9 1 -7
    -9 -1 7
    9 1 8
    9 -1 -8
    -9 1 -8
    -9 -1 8
    9 1 9
    -9 1 -9
    9 -1 -9
    -9 -1 9
    9 1 10
    -9 1 -10
    9 -1 -10
    -9 -1 10
    -9 -1 11
    -9 1 -11
    9 -1 -11
    9 -2 10
    -9 2 10
    9 2 -10
    -9 2 9
    9 -2 9
    9 2 -9
    -9 -2 -8
    -9 2 8
    9 -2 8
    9 2 -8
    -9 -2 -7
    -9 2 7
    9 2 -7
    9 -2 7
    -9 -2 -6
    -9 2 6
    9 2 -6
    9 -2 6
    -9 -2 -5
    -9 2 5
    9 2 -5
    9 -2 5
    -9 2 4
    -9 -2 -4
    9 2 -4
    9 -2 4
    -9 2 3
    -9 -2 -3
    9 2 -3
    9 -2 3
    -9 2 2
    -9 -2 -2
    9 2 -2
    9 -2 2
    9 -2 1
    -9 2 1
    -9 -2 -1
    9 2 -1
    9 -2 0
    -9 -2 0
    9 2 0
    -9 2 0
    9 -2 -1
    9 2 1
    -9 -2 1
    -9 2 -1
    9 -2 -2
    9 2 2
    -9 -2 2
    -9 2 -2
    9 -2 -3
    9 2 3
    -9 -2 3
    -9 2 -3
    9 2 4
    9 -2 -4
    -9 -2 4
    -9 2 -4
    9 2 5
    9 -2 -5
    -9 -2 5
    -9 2 -5
    9 2 6
    9 -2 -6
    -9 -2 6
    -9 2 -6
    9 2 7
    9 -2 -7
    -9 -2 7
    -9 2 -7
    9 2 8
    -9 2 -8
    -9 -2 8
    9 -2 -8
    9 2 9
    -9 2 -9
    -9 -2 9
    9 -2 -9
    -9 2 -10
    -9 -2 10
    9 -2 -10
    9 3 -9
    9 -3 9
    -9 3 9
    9 3 -8
    -9 3 8
    9 -3 8
    -9 -3 -7
    9 3 -7
    -9 3 7
    9 -3 7
    -9 -3 -6
    9 3 -6
    -9 3 6
    9 -3 6
    -9 -3 -5
    9 3 -5
    -9 3 5
    9 -3 5
    9 -3 4
    -9 -3 -4
    9 3 -4
    -9 3 4
    9 -3 3
    -9 -3 -3
    9 3 -3
    -9 3 3
    9 -3 2
    -9 -3 -2
    -9 3 2
    9 3 -2
    -9 -3 -1
    9 -3 1
    -9 3 1
    9 3 -1
    -9 3 0
    -9 -3 0
    9 3 0
    9 -3 0
    -9 3 -1
    9 3 1
    -9 -3 1
    9 -3 -1
    -9 3 -2
    9 3 2
    -9 -3 2
    9 -3 -2
    -9 3 -3
    9 3 3
    -9 -3 3
    9 -3 -3
    9 3 4
    -9 -3 4
    9 -3 -4
    -9 3 -4
    9 3 5
    -9 -3 5
    9 -3 -5
    -9 3 -5
    9 3 6
    -9 -3 6
    9 -3 -6
    -9 3 -6
    9 3 7
    -9 -3 7
    -9 3 -7
    -9 -3 8
    -9 3 -8
    9 -3 -8
    9 -3 -9
    -9 -3 9
    -9 3 -9
    9 -4 7
    9 4 -7
    -9 4 7
    9 -4 6
    9 4 -6
    -9 4 6
    -9 -4 -5
    9 -4 5
    9 4 -5
    -9 4 5
    -9 -4 -4
    9 -4 4
    9 4 -4
    -9 4 4
    -9 -4 -3
    9 4 -3
    9 -4 3
    -9 4 3
    -9 -4 -2
    9 4 -2
    9 -4 2
    -9 4 2
    -9 -4 -1
    9 4 -1
    9 -4 1
    -9 4 1
    -9 -4 0
    9 4 0
    -9 4 0
    9 -4 0
    -9 -4 1
    9 4 1
    -9 4 -1
    9 -4 -1
    9 4 2
    -9 -4 2
    -9 4 -2
    9 -4 -2
    9 4 3
    -9 -4 3
    -9 4 -3
    9 -4 -3
    9 4 4
    -9 4 -4
    -9 -4 4
    9 -4 -4
    9 4 5
    -9 4 -5
    -9 -4 5
    9 -4 -5
    -9 4 -6
    9 -4 -6
    -9 -4 6
    9 -4 -7
    -9 -4 7
    -9 4 -7
    9 5 -4
    9 -5 4
    9 5 -3
    -9 -5 -3
    9 5 -2
    -9 -5 -2
    -9 -5 -1
    9 5 -1
    -9 -5 0
    9 5 0
    -9 -5 1
    9 5 1
    9 5 2
    -9 -5 2
    9 5 3
    -9 -5 3
    -9 -5 4
    -10 0 0
    10 0 0
    -10 0 -1
    10 0 1
    -10 0 1
    10 0 -1
    -10 0 -2
    10 0 2
    -10 0 2
    10 0 -2
    10 0 3
    -10 0 3
    10 0 -3
    -10 0 4
    10 0 -4
    -10 0 5
    10 0 -5
    -10 0 6
    10 0 -6
    -10 1 6
    10 1 -6
    -10 1 5
    10 1 -5
    10 1 -4
    -10 1 4
    10 1 -3
    -10 1 3
    -10 -1 -2
    10 1 -2
    10 -1 2
    -10 1 2
    -10 -1 -1
    10 1 -1
    10 -1 1
    -10 1 1
    -10 -1 0
    10 1 0
    -10 1 0
    10 -1 0
    10 1 1
    -10 -1 1
    -10 1 -1
    10 -1 -1
    10 1 2
    -10 -1 2
    10 -1 -2
    10 -1 -3
    10 1 3
    -10 -1 3
    10 -1 -4
    -10 -1 4
    10 -1 -5
    -10 -1 5
    10 -1 -6
    -10 -1 6
    10 2 -5
    10 2 -4
    10 2 -3
    10 2 -2
    -10 -2 -1
    10 2 -1
    -10 -2 0
    10 2 0
    -10 -2 1
    10 2 1
    10 -2 -2
    10 2 2
    -10 -2 2
    10 -2 -3
    -10 -2 3
    10 -2 -4
    -10 -2 4
    -10 -2 5
    10 3 -2
    10 3 -1
    -10 -3 0
    10 3 0
    -10 -3 1
    10 3 1
    -10 -3 2
_diffrn_reflns_number     5996
_diffrn_reflns_av_R_equivalents     0.1659
_diffrn_reflns_av_unetI/netI     0.1288
_diffrn_reflns_theta_min     0.17
_diffrn_reflns_theta_max     1.28
_diffrn_reflns_theta_full     0.8629
_diffrn_measured_fraction_theta_max     0.8192
_diffrn_measured_fraction_theta_full     0.7805
_diffrn_reflns_limit_h_min     -10
_diffrn_reflns_limit_h_max     10
_diffrn_reflns_limit_k_min     -9
_diffrn_reflns_limit_k_max     9
_diffrn_reflns_limit_l_min     -21
_diffrn_reflns_limit_l_max     21
_diffrn_radiation_probe     electron
_reflns_number_total     2145
_reflns_number_gt     1178
_reflns_threshold_expression     I>=2u(I)
_refine_ls_structure_factor_coef     Fsqd
_refine_ls_matrix_type     full
_refine_ls_R_factor_all     0.1907
_refine_ls_R_factor_gt     0.1388
_refine_ls_wR_factor_gt     0.3712
_refine_ls_wR_factor_ref     0.4199
_refine_ls_goodness_of_fit_ref     1.1919
_refine_ls_restrained_S_all     1.1919
_refine_ls_number_reflns     2145
_refine_ls_number_parameters     83
_refine_ls_number_restraints     0
_refine_ls_number_constraints     0
_refine_ls_hydrogen_treatment     refall
_refine_ls_weighting_scheme     calc
_refine_ls_weighting_details
                         'w=1/[\s^2^(Fo^2^)+(0.2P)^2^] where P=(Fo^2^+2Fc^2^)/3'
_atom_sites_solution_primary     iterative
_refine_ls_shift/su_max     0.0006
_refine_ls_shift/su_mean     0.0002
_refine_diff_density_max     0.1950
_refine_diff_density_min     -0.1957
_refine_ls_abs_structure_details
;
Hooft, R.W.W., Straver, L.H. & Spek, A.L. (2010). J. Appl. Cryst. 43,
665-668.
;
_refine_ls_abs_structure_Flack     0E1(2)
loop_
    _atom_type_symbol
    _atom_type_scat_Cromer_Mann_a1
    _atom_type_scat_Cromer_Mann_a2
    _atom_type_scat_Cromer_Mann_a3
    _atom_type_scat_Cromer_Mann_a4
    _atom_type_scat_Cromer_Mann_b1
    _atom_type_scat_Cromer_Mann_b2
    _atom_type_scat_Cromer_Mann_b3
    _atom_type_scat_Cromer_Mann_b4
    _atom_type_scat_Cromer_Mann_c
    _atom_type_scat_dispersion_source
    _atom_type_scat_dispersion_real
    _atom_type_scat_dispersion_imag
    _atom_type_scat_source
    C 0.73100 1.19500 0.45600 0.12500 36.99500 11.29700 2.81400 0.34600 0.00000
custom 0.00000 0.00000 'Custom 4-Gaussian'
    H 0.37500 0.14100 0.02200 -0.10100 15.49500 4.12600 0.02500 46.88400 0.00000
 custom 0.00000 0.00000 'Custom 4-Gaussian'
    N 0.57200 1.04200 0.46500 0.13100 28.84600 9.05400 2.42100 0.31700 0.00000
                                                                          custom
      0.00000 0.00000 'Custom 4-Gaussian'
    O 0.45500 0.91700 0.47200 0.13800 23.78000 7.62200 2.14400 0.29600 0.00000
                                                                          custom
      0.00000 0.00000 'Custom 4-Gaussian'
_computing_data_collection
;
CrysAlis PRO (Rigaku OD, 2024)
;
_computing_cell_refinement
;
CrysAlis PRO (Rigaku OD, 2024)
;
_computing_data_reduction
;
CrysAlis PRO (Rigaku OD, 2024)
;
_computing_structure_solution
;
olex2.solve (Bourhis <i>et al.</i>,  2015)
;
_computing_structure_refinement
;
olex2.refine (Bourhis <i>et al.</i>, 2015)
;
_computing_molecular_graphics
;
OLEX2 (Dolomanov <i>et al.</i>,  2009)
;
_computing_publication_material
;
OLEX2 (Dolomanov <i>et al.</i>,  2009)
;
loop_
    _atom_site_type_symbol
    _atom_site_label
    _atom_site_fract_x
    _atom_site_fract_y
    _atom_site_fract_z
    _atom_site_U_iso_or_equiv
    _atom_site_adp_type
    _atom_site_occupancy
    O O1 0.2386(5) 0.5551(7) 0.6849(3) 0.0258(7) Uani 1.000000
    O O2 0.3732(6) 0.2717(7) 0.5842(3) 0.0276(8) Uani 1.000000
    C C1 0.3973(6) 0.4431(9) 0.6424(3) 0.0221(8) Uani 1.000000
    C C2 0.6451(6) 0.5292(8) 0.6617(3) 0.0209(8) Uani 1.000000
    H H1 0.664(4) 0.573(6) 0.754(2) 0.034(5) Uiso 1.000000
    N N1 0.8147(5) 0.3483(8) 0.6373(3) 0.0242(8) Uani 1.000000
    H H2 0.803(3) 0.287(4) 0.5592(16) 0.020(3) Uiso 1.000000
    H H3 0.983(4) 0.416(5) 0.652(2) 0.035(5) Uiso 1.000000
    H H4 0.785(4) 0.228(5) 0.695(2) 0.030(5) Uiso 1.000000
    C C3 0.6940(7) 0.7342(10) 0.5912(4) 0.0261(9) Uani 1.000000
    H H5 0.695(7) 0.664(9) 0.498(4) 0.063(10) Uiso 1.000000
    H H6 0.561(8) 0.841(9) 0.615(3) 0.064(10) Uiso 1.000000
    H H7 0.874(5) 0.788(6) 0.615(2) 0.043(7) Uiso 1.000000
loop_
    _atom_site_aniso_label
    _atom_site_aniso_U_11
    _atom_site_aniso_U_22
    _atom_site_aniso_U_33
    _atom_site_aniso_U_12
    _atom_site_aniso_U_13
    _atom_site_aniso_U_23
    O1 0.0187(10) 0.033(2) 0.0257(14) -0.0020(12) 0.0003(9) 0.0019(12)
    O2 0.0245(12) 0.031(2) 0.0275(15) -0.0012(11) -0.0025(10) -0.0065(13)
    C1 0.0198(13) 0.023(2) 0.0234(17) 0.0003(13) -0.0008(11) -0.0019(15)
    C2 0.0198(14) 0.021(2) 0.0220(16) -0.0035(12) 0.0000(11) 0.0010(13)
    N1 0.0182(11) 0.033(2) 0.0217(14) 0.0008(11) -0.0002(10) -0.0007(13)
    C3 0.0241(16) 0.025(3) 0.029(2) -0.0009(14) 0.0027(13) -0.0005(16)
loop_
    _geom_bond_atom_site_label_1
    _geom_bond_atom_site_label_2
    _geom_bond_site_symmetry_2
    _geom_bond_distance
    _geom_bond_publ_flag
    O1 C1 . 1.262(12) ?
    O2 C1 . 1.257(16) ?
    C1 C2 . 1.566(17) ?
    C2 H1 . 1.16(3) ?
    C2 N1 . 1.505(17) ?
    C2 C3 . 1.528(19) ?
    N1 H2 . 1.02(2) ?
    N1 H3 . 1.08(3) ?
    N1 H4 . 1.02(3) ?
    C3 H5 . 1.21(5) ?
    C3 H6 . 1.05(5) ?
    C3 H7 . 1.15(3) ?
loop_
    _geom_angle_atom_site_label_1
    _geom_angle_atom_site_label_2
    _geom_angle_atom_site_label_3
    _geom_angle_site_symmetry_1
    _geom_angle_site_symmetry_3
    _geom_angle
    _geom_angle_publ_flag
    O2 C1 O1 . . 125.7(4) ?
    C2 C1 O1 . . 117.0(4) ?
    C2 C1 O2 . . 117.4(4) ?
    H1 C2 C1 . . 108.1(13) ?
    N1 C2 C1 . . 110.6(4) ?
    N1 C2 H1 . . 106.8(15) ?
    C3 C2 C1 . . 110.9(3) ?
    C3 C2 H1 . . 110.4(18) ?
    C3 C2 N1 . . 110.0(3) ?
    H2 N1 C2 . . 113.3(12) ?
    H3 N1 C2 . . 107.7(17) ?
    H3 N1 H2 . . 110.4(19) ?
    H4 N1 C2 . . 104.9(15) ?
    H4 N1 H2 . . 112(2) ?
    H4 N1 H3 . . 108(2) ?
    H5 C3 C2 . . 105(2) ?
    H6 C3 C2 . . 101(3) ?
    H6 C3 H5 . . 118(3) ?
    H7 C3 C2 . . 105.0(17) ?
    H7 C3 H5 . . 109(2) ?
    H7 C3 H6 . . 117(3) ?
loop_
    _geom_torsion_atom_site_label_1
    _geom_torsion_atom_site_label_2
    _geom_torsion_atom_site_label_3
    _geom_torsion_atom_site_label_4
    _geom_torsion_site_symmetry_1
    _geom_torsion_site_symmetry_2
    _geom_torsion_site_symmetry_3
    _geom_torsion_site_symmetry_4
    _geom_torsion
    _geom_torsion_publ_flag
    O1 C1 C2 N1 . . . . 162.8(4) ?
    O1 C1 C2 C3 . . . . -74.9(5) ?
    O2 C1 C2 N1 . . . . -18.7(5) ?
    O2 C1 C2 C3 . . . . 103.6(5) ?
_iucr_refine_instructions_details
;
TITL ala_657_gain_2 in P2(1)2(1)2(1)
REM P2(1)2(1)2(1) (#19 in standard setting)
REM SFAC C H N O
CELL 0.0251 5.890788 5.992837 12.221058 90 90 90
ZERR 4 0.069337 0.106016 0.082622 0 0 0
LATT -1
SYMM 0.5-X,-Y,0.5+Z
SYMM -X,0.5+Y,0.5-Z
SYMM 0.5+X,0.5-Y,-Z
SFAC  C 0.731 36.995 1.195 11.297 0.456 2.814 0.125 0.346 0 0 0 0 0.77 12.011
SFAC  H 0.375 15.495 0.141 4.126 0.022 0.025 -0.101 46.884 0 0 0 0 0.32 1.008
SFAC  N 0.572 28.846 1.042 9.054 0.465 2.421 0.131 0.317 0 0 0 0 0.75 14.007
SFAC  O 0.455 23.78 0.917 7.622 0.472 2.144 0.138 0.296 0 0 0 0 0.73 15.999
UNIT 12 28 4 8
TEMP -192.15
CONF
MORE -1
BOND $H
list 3
ACTA
SHEL 100 0.56
WGHT 0.2
FVAR 43.826649
REM <olex2.extras>
REM <HklSrc "%.\\ala_657_gain_2.hkl">
REM </olex2.extras>
O1    4     0.23865  0.55513  0.68490  11.00000  0.01872  0.03289  0.02567 =
 0.00186  0.00029 -0.00201
O2    4     0.37320  0.27171  0.58424  11.00000  0.02445  0.03071  0.02752 =
 -0.00653 -0.00251 -0.00116
C1    1     0.39733  0.44311  0.64244  11.00000  0.01985  0.02297  0.02340 =
 -0.00188 -0.00083  0.00026
C2    1     0.64511  0.52925  0.66167  11.00000  0.01982  0.02095  0.02198 =
 0.00097  0.00005 -0.00350
H1    2     0.66438  0.57275  0.75386  11.00000  0.03428
N1    3     0.81475  0.34829  0.63725  11.00000  0.01820  0.03273  0.02172 =
 -0.00066 -0.00024  0.00083
H2    2     0.80259  0.28720  0.55925  11.00000  0.02000
H3    2     0.98259  0.41610  0.65166  11.00000  0.03460
H4    2     0.78469  0.22823  0.69459  11.00000  0.02956
C3    1     0.69400  0.73423  0.59118  11.00000  0.02411  0.02484  0.02928 =
 -0.00053  0.00266 -0.00086
H5    2     0.69510  0.66430  0.49818  11.00000  0.06287
H6    2     0.56063  0.84053  0.61541  11.00000  0.06449
H7    2     0.87433  0.78800  0.61487  11.00000  0.04263
HKLF 4
END
Q1 1 0.65 0.4 0.655556 11 0.05 0.19
Q2 1 0.4 0.1 0.577778 11 0.05 0.17
Q3 1 0.9 0.55 0.677778 11 0.05 0.16
Q4 1 0.4 0.6 0.644444 11 0.05 0.16
Q5 1 0.7 0.5 0.566667 11 0.05 0.15
  REM The information below was added by Olex2.
  REM
  REM R1 = 0.1388 for 1178 Fo > 4sig(Fo) and 0.1907 for all 2145 data
  REM 83 parameters refined using 0 restraints
  REM Highest difference peak 0.1950, deepest hole -0.1957
  REM Mean Shift 0.0002, Max Shift 0.0006.
  REM +++ Tabular Listing of Refinement Information +++
  REM R1_all = 0.1907
  REM R1_gt = 0.1388
  REM wR_ref = 0.4199
  REM GOOF = 1.1919
  REM Shift_max = 0.0006
  REM Shift_mean = 0.0002
  REM Reflections_all = 2145
  REM Reflections_gt = 1178
  REM Parameters = 83
  REM Hole = -0.216
  REM Peak = 0.207
  REM Flack = 1(23)
;
data_LAlaTAAM
_audit_creation_method
;
Olex2 1.5-alpha
(compiled 2022.06.10 svn.r3fa896fb for OlexSys, GUI svn.r6535)
;
_chemical_name_systematic
;
L-Alanine
;
_chemical_formula_moiety     'C3 H7 N O2'
_chemical_formula_sum     'C3 H7 N O2'
_chemical_formula_iupac     'C3 H7 N O2'
_chemical_formula_weight     89.094
_chemical_absolute_configuration     unk
_space_group_crystal_system     orthorhombic
_space_group_name_H-M_alt     'P 21 21 21'
_space_group_name_Hall     ' P 2ac 2ab'
loop_
    _space_group_symop_id
    _space_group_symop_operation_xyz
    1 x,y,z
    2 x+1/2,-y+1/2,-z
    3 -x,y+1/2,-z+1/2
    4 -x+1/2,-y,z+1/2
_cell_length_a     5.89(7)
_cell_length_b     5.99(11)
_cell_length_c     12.22(8)
_cell_angle_alpha     90
_cell_angle_beta     90
_cell_angle_gamma     90
_cell_volume     431(10)
_cell_formula_units_Z     4
_cell_measurement_reflns_used     1519
_cell_measurement_theta_min     0.1700
_cell_measurement_theta_max     1.2760
_cell_measurement_temperature     81.00
_exptl_crystal_description     'Niddle'
_exptl_crystal_density_diffrn     1.372
_exptl_crystal_F_000     67.016
_exptl_absorpt_coefficient_mu     0.000
_exptl_absorpt_correction_type     multi-scan
_exptl_absorpt_process_details
;
(CrysAlis PRO; Rigaku OD, 2024)
;
_exptl_absorpt_correction_T_min     0.06926
_exptl_absorpt_correction_T_max     1.00000
_diffrn_ambient_temperature     81.00
_diffrn_source     'electron diffractometer'
_diffrn_radiation_type     electron
_diffrn_radiation_wavelength     0.02510
_diffrn_radiation_monochromator     none
_diffrn_measurement_device     'ThermoFisher 200kV Glacios TEM with CetaD CMOS'
_diffrn_measurement_method     'continuous rotation electron diffraction'
_diffrn_detector     'CCD plate'
loop_
    _diffrn_refln_index_h
    _diffrn_refln_index_k
    _diffrn_refln_index_l
    0 -1 3
    0 -1 5
    0 -1 6
    0 -2 5
    0 2 -5
    0 -2 7
    0 2 -7
    0 -2 8
    0 -2 9
    0 2 -11
    0 -2 11
    0 -2 12
    0 2 -14
    0 -2 14
    0 -2 15
    0 -2 16
    0 -2 17
    0 -2 19
    0 3 -7
    0 -3 8
    0 3 -8
    0 3 -9
    0 -3 9
    0 3 -10
    0 -3 10
    0 -3 11
    0 3 -12
    0 3 -13
    0 -3 13
    0 3 -14
    0 -3 14
    0 3 -15
    0 -3 15
    0 3 -16
    0 -3 16
    0 3 -17
    0 -3 17
    0 3 -18
    0 -3 18
    0 -3 19
    0 3 -19
    0 -3 20
    0 3 -20
    0 4 -9
    0 4 -10
    0 -4 10
    0 4 -11
    0 -4 11
    0 4 -12
    0 -4 12
    0 4 -13
    0 -4 13
    0 4 -14
    0 -4 14
    0 -4 15
    0 4 -15
    0 4 -16
    0 -4 16
    0 4 -17
    0 -4 17
    0 -4 18
    0 4 -18
    0 4 -19
    0 -4 19
    0 5 -11
    0 5 -12
    0 5 -13
    0 -5 13
    0 5 -14
    0 -5 14
    0 5 -15
    0 -5 15
    0 5 -16
    0 -5 16
    0 -5 17
    0 5 -17
    0 5 -18
    0 -5 18
    0 6 -13
    0 6 -14
    0 -6 15
    0 6 -15
    0 6 -16
    0 -6 16
    0 6 -17
    0 -6 17
    0 7 -15
    0 7 -16
    -1 0 0
    1 0 0
    -1 0 -3
    1 0 -4
    -1 0 -4
    1 0 4
    -1 0 4
    -1 0 -5
    1 0 5
    1 0 6
    -1 0 -6
    -1 0 -7
    1 0 12
    1 0 13
    -1 0 -13
    1 0 14
    1 0 16
    1 0 17
    1 0 18
    1 -1 21
    1 -1 20
    1 -1 19
    1 -1 18
    1 -1 17
    1 -1 16
    1 -1 15
    1 -1 14
    1 -1 12
    1 -1 11
    1 -1 10
    1 -1 9
    1 -1 8
    1 -1 7
    1 -1 6
    -1 -1 -6
    1 1 -5
    1 -1 5
    1 -1 4
    1 1 -4
    1 -1 2
    -1 1 2
    -1 1 1
    1 -1 1
    1 -1 0
    -1 1 0
    1 -1 -1
    -1 1 -1
    -1 1 -2
    1 -1 -2
    -1 1 -4
    -1 -1 4
    -1 -1 5
    -1 1 -5
    -1 1 -7
    -1 1 -8
    -1 1 -9
    -1 1 -10
    -1 1 -11
    -1 1 -12
    -1 1 -14
    -1 1 -15
    -1 1 -16
    -1 1 -17
    -1 1 -19
    1 -2 21
    1 -2 20
    1 -2 19
    1 -2 18
    1 -2 17
    1 -2 16
    1 -2 15
    1 -2 14
    1 -2 12
    1 -2 11
    1 -2 10
    1 -2 8
    1 -2 7
    1 -2 6
    1 -2 5
    1 -2 3
    1 -2 2
    1 -2 1
    1 -2 0
    -1 2 0
    -1 2 -1
    -1 2 -2
    -1 2 -3
    -1 2 -4
    -1 2 -5
    -1 -2 5
    -1 2 -6
    -1 -2 7
    -1 -2 8
    -1 -2 9
    -1 2 -10
    -1 2 -11
    -1 2 -12
    -1 2 -13
    -1 2 -14
    -1 2 -15
    -1 2 -16
    -1 2 -17
    -1 2 -18
    -1 2 -19
    -1 2 -20
    -1 2 -21
    1 -3 20
    1 -3 19
    1 -3 18
    1 -3 17
    1 -3 16
    1 -3 15
    1 -3 14
    1 -3 13
    1 -3 12
    1 -3 11
    1 -3 10
    1 -3 9
    1 -3 8
    1 -3 7
    1 -3 6
    1 -3 5
    1 -3 4
    1 -3 3
    -1 3 -3
    -1 3 -4
    -1 3 -5
    -1 3 -6
    -1 3 -7
    -1 3 -8
    -1 3 -9
    -1 3 -14
    -1 3 -15
    -1 3 -16
    -1 3 -17
    -1 3 -18
    -1 3 -19
    -1 3 -20
    1 -4 20
    1 -4 19
    1 -4 18
    1 -4 17
    1 -4 16
    1 -4 15
    1 -4 13
    1 -4 12
    1 -4 11
    1 -4 10
    1 -4 9
    1 -4 8
    1 -4 7
    1 -4 6
    1 -4 5
    -1 4 -5
    -1 4 -6
    -1 4 -7
    -1 4 -8
    -1 4 -9
    -1 4 -11
    -1 4 -13
    -1 4 -14
    -1 4 -15
    -1 -4 16
    -1 4 -16
    -1 4 -17
    -1 -4 17
    -1 -4 18
    -1 4 -18
    -1 4 -19
    -1 -4 19
    -1 4 -20
    1 5 -18
    1 -5 18
    1 5 -17
    1 -5 17
    1 -5 16
    1 -5 15
    1 -5 14
    1 -5 13
    1 -5 12
    1 -5 11
    1 -5 10
    1 -5 9
    1 -5 8
    -1 5 -7
    -1 5 -8
    -1 5 -9
    -1 5 -10
    -1 5 -11
    -1 5 -12
    -1 5 -13
    -1 5 -14
    -1 5 -16
    -1 5 -17
    -1 -5 18
    -1 5 -18
    1 -6 17
    1 -6 16
    1 -6 15
    1 -6 14
    1 -6 13
    1 -6 12
    1 -6 11
    1 -6 10
    -1 6 -9
    -1 6 -10
    -1 6 -11
    -1 6 -12
    -1 6 -13
    -1 6 -14
    -1 6 -15
    -1 6 -16
    -1 6 -17
    1 -7 16
    1 -7 15
    1 -7 14
    1 -7 13
    -1 7 -11
    -1 7 -12
    -1 7 -13
    -1 7 -14
    -1 7 -15
    -1 7 -16
    -1 8 -13
    -1 8 -14
    2 0 1
    -2 0 -1
    2 0 -1
    -2 0 1
    -2 0 -2
    2 0 2
    -2 0 2
    2 0 3
    -2 0 -3
    2 0 -3
    -2 0 3
    2 0 -4
    -2 0 -4
    2 0 4
    -2 0 4
    -2 0 -5
    2 0 5
    2 0 -5
    -2 0 5
    2 0 -6
    2 0 6
    -2 0 6
    -2 0 -7
    2 0 7
    -2 0 7
    -2 0 8
    2 0 -8
    2 0 8
    -2 0 9
    2 0 9
    2 0 10
    -2 0 -12
    2 0 12
    -2 0 -13
    2 0 13
    2 0 14
    -2 0 -14
    2 0 15
    -2 0 -16
    2 0 16
    -2 0 -17
    2 0 17
    -2 0 -18
    2 0 18
    2 0 19
    -2 0 -19
    2 0 20
    -2 0 -20
    -2 0 -21
    2 0 21
    2 -1 21
    2 -1 20
    -2 -1 -19
    2 -1 19
    2 -1 18
    -2 -1 -18
    -2 -1 -17
    2 -1 17
    2 -1 16
    2 -1 15
    -2 -1 -15
    2 -1 14
    -2 -1 -14
    -2 -1 -13
    2 -1 11
    -2 -1 -10
    2 1 -10
    2 -1 10
    2 1 -9
    2 -1 8
    -2 -1 -8
    2 1 -8
    2 -1 7
    -2 1 7
    2 1 -7
    2 1 -6
    2 -1 6
    -2 1 6
    2 -1 5
    -2 1 5
    2 1 -5
    2 -1 4
    -2 1 4
    2 1 -4
    2 -1 3
    -2 1 3
    2 1 -3
    2 -1 2
    -2 1 2
    2 -1 1
    -2 1 1
    -2 1 -1
    2 -1 -1
    2 -1 -2
    -2 1 -2
    -2 -1 3
    2 -1 -3
    -2 1 -3
    -2 1 -4
    -2 -1 4
    2 -1 -5
    -2 -1 5
    2 -1 -6
    -2 1 -6
    -2 -1 6
    -2 1 -7
    -2 -1 7
    -2 1 -8
    2 1 8
    -2 -1 9
    2 1 10
    -2 -1 10
    -2 -1 11
    2 1 12
    2 1 13
    2 1 14
    -2 1 -14
    -2 1 -15
    2 1 15
    -2 1 -16
    2 1 16
    -2 1 -17
    2 1 17
    2 1 18
    -2 1 -18
    -2 1 -19
    2 1 19
    2 1 20
    -2 1 -20
    -2 1 -21
    2 1 21
    2 -2 20
    2 -2 19
    2 -2 18
    2 -2 17
    2 -2 16
    2 -2 15
    2 -2 14
    2 -2 13
    -2 -2 -12
    2 -2 12
    2 2 -11
    -2 -2 -11
    2 -2 10
    2 2 -9
    2 -2 9
    2 -2 8
    2 2 -8
    -2 -2 -7
    2 -2 7
    2 -2 6
    -2 -2 -5
    2 -2 5
    2 2 -5
    -2 2 4
    2 -2 4
    -2 2 3
    2 -2 3
    2 -2 2
    2 -2 1
    -2 2 1
    -2 2 0
    2 -2 0
    -2 2 -1
    2 -2 -1
    -2 2 -2
    2 -2 -2
    -2 2 -3
    2 -2 -3
    2 -2 -4
    -2 2 -4
    2 2 5
    -2 2 -5
    -2 -2 5
    -2 -2 6
    -2 2 -6
    -2 -2 7
    -2 2 -7
    -2 2 -8
    -2 -2 8
    -2 -2 9
    -2 2 -9
    -2 2 -10
    2 2 10
    -2 -2 10
    -2 2 -11
    2 2 11
    -2 -2 12
    -2 2 -12
    -2 2 -13
    2 2 13
    2 2 14
    -2 2 -14
    -2 2 -15
    2 2 15
    -2 2 -16
    2 2 16
    2 2 17
    -2 2 -17
    -2 2 -18
    -2 2 -19
    -2 2 -20
    2 -3 20
    2 -3 19
    2 -3 18
    2 -3 17
    2 -3 16
    2 -3 15
    2 3 -14
    2 -3 14
    2 3 -13
    2 -3 13
    2 3 -12
    2 -3 12
    2 3 -11
    2 -3 11
    2 -3 10
    2 -3 9
    2 -3 8
    2 -3 7
    2 3 -7
    2 -3 6
    2 -3 5
    -2 -3 -4
    2 -3 4
    2 -3 3
    -2 3 2
    2 -3 2
    2 -3 1
    -2 3 1
    2 -3 0
    -2 3 0
    -2 -3 0
    2 3 0
    2 -3 -1
    -2 3 -1
    2 -3 -2
    -2 3 -2
    -2 3 -3
    -2 3 -4
    -2 3 -5
    -2 -3 5
    -2 -3 6
    -2 3 -6
    -2 3 -7
    -2 -3 7
    2 3 7
    -2 3 -8
    -2 -3 8
    -2 3 -9
    -2 -3 10
    -2 3 -10
    -2 -3 11
    -2 -3 12
    -2 3 -13
    -2 3 -14
    -2 -3 14
    -2 3 -15
    -2 -3 15
    -2 3 -16
    -2 3 -17
    -2 3 -18
    -2 3 -19
    -2 3 -20
    2 -4 19
    2 -4 18
    2 -4 17
    2 4 -16
    2 -4 16
    2 -4 15
    2 -4 14
    2 4 -14
    2 4 -13
    2 -4 13
    2 -4 12
    2 4 -12
    2 -4 11
    2 4 -11
    2 -4 10
    2 4 -10
    2 -4 9
    2 4 -9
    2 -4 8
    2 -4 7
    2 -4 6
    2 4 -6
    2 -4 5
    2 -4 4
    2 -4 3
    2 -4 2
    2 -4 1
    -2 4 0
    -2 4 -1
    -2 4 -2
    -2 4 -3
    -2 4 -4
    -2 -4 5
    -2 4 -5
    -2 -4 6
    -2 4 -6
    -2 4 -7
    -2 -4 9
    -2 -4 10
    -2 4 -10
    -2 -4 11
    -2 4 -11
    -2 4 -12
    -2 -4 12
    -2 -4 13
    -2 4 -13
    -2 -4 14
    -2 4 -14
    -2 4 -15
    -2 -4 15
    -2 4 -16
    -2 -4 16
    -2 -4 17
    -2 4 -17
    -2 4 -18
    -2 -4 18
    -2 4 -19
    2 -5 18
    2 -5 17
    2 5 -17
    2 5 -16
    2 -5 16
    2 5 -15
    2 -5 15
    2 -5 14
    2 5 -14
    2 -5 13
    2 5 -13
    2 -5 12
    2 -5 11
    2 5 -11
    2 5 -10
    2 -5 10
    2 -5 9
    2 -5 8
    2 -5 7
    2 -5 6
    2 -5 5
    2 -5 4
    2 -5 3
    -2 5 -2
    -2 5 -3
    -2 5 -4
    -2 5 -5
    -2 5 -6
    -2 5 -7
    -2 5 -8
    -2 5 -9
    -2 5 -10
    -2 5 -13
    -2 5 -14
    -2 5 -15
    -2 -5 16
    -2 5 -16
    -2 5 -17
    -2 -5 17
    -2 5 -18
    2 -6 17
    2 -6 16
    2 -6 15
    2 -6 13
    2 -6 12
    2 -6 11
    2 -6 10
    2 -6 9
    2 -6 8
    2 -6 7
    2 -6 6
    2 -6 5
    -2 6 -4
    -2 6 -5
    -2 6 -6
    -2 6 -7
    -2 6 -8
    -2 6 -9
    -2 6 -10
    -2 6 -11
    -2 6 -12
    -2 6 -13
    -2 6 -14
    -2 6 -15
    -2 6 -16
    -2 6 -17
    2 -7 15
    2 -7 14
    2 -7 13
    2 -7 12
    2 -7 11
    2 -7 10
    2 -7 9
    2 -7 8
    -2 7 -6
    -2 7 -7
    -2 7 -8
    -2 7 -9
    -2 7 -10
    -2 7 -11
    -2 7 -12
    -2 7 -13
    -2 7 -14
    -2 7 -15
    2 -8 13
    2 -8 12
    2 -8 11
    -2 8 -8
    -2 8 -9
    -2 8 -10
    -2 8 -11
    -2 8 -12
    -2 8 -13
    -2 9 -10
    3 0 0
    -3 0 0
    3 0 -1
    -3 0 -1
    3 0 1
    -3 0 1
    3 0 2
    3 0 -2
    -3 0 2
    -3 0 -2
    3 0 3
    3 0 -3
    -3 0 3
    -3 0 -3
    3 0 -4
    3 0 4
    -3 0 4
    -3 0 -4
    -3 0 -5
    3 0 5
    3 0 6
    -3 0 6
    3 0 -6
    -3 0 -6
    -3 0 -7
    3 0 -7
    -3 0 8
    3 0 -8
    3 0 8
    3 0 -9
    -3 0 9
    3 0 9
    -3 0 10
    3 0 -10
    3 0 10
    -3 0 -10
    3 0 11
    3 0 -11
    -3 0 11
    3 0 -12
    -3 0 12
    3 0 12
    3 0 -13
    -3 0 13
    -3 0 -14
    3 0 14
    -3 0 14
    3 0 15
    -3 0 -15
    -3 0 -16
    3 0 16
    -3 0 -17
    3 0 17
    -3 0 -18
    3 0 18
    -3 0 -19
    3 0 19
    3 0 20
    -3 0 -20
    -3 -1 -20
    3 -1 20
    -3 -1 -19
    3 -1 19
    3 -1 18
    -3 -1 -18
    3 -1 17
    -3 -1 -17
    -3 -1 -16
    3 -1 16
    -3 -1 -15
    3 -1 15
    3 1 -15
    -3 -1 -14
    3 1 -14
    3 -1 14
    3 1 -13
    3 -1 13
    -3 -1 -13
    3 -1 12
    -3 -1 -12
    3 1 -12
    -3 1 11
    -3 -1 -11
    3 -1 11
    3 1 -11
    3 1 -10
    -3 1 10
    3 -1 10
    -3 -1 -10
    3 -1 9
    3 1 -9
    -3 1 9
    -3 -1 -9
    -3 1 8
    3 1 -8
    3 -1 8
    3 -1 7
    -3 1 7
    3 1 -6
    -3 1 6
    3 -1 6
    3 -1 5
    3 1 -5
    -3 1 5
    3 -1 4
    -3 1 4
    3 1 -4
    -3 1 3
    3 -1 3
    3 -1 2
    -3 1 2
    -3 1 1
    3 -1 1
    3 -1 0
    -3 1 0
    -3 1 -1
    3 -1 -1
    -3 -1 2
    3 -1 -2
    -3 1 -2
    3 -1 -3
    -3 1 -3
    -3 -1 3
    -3 -1 4
    3 -1 -4
    -3 1 -4
    -3 1 -5
    3 -1 -5
    -3 -1 5
    3 -1 -6
    -3 1 -6
    -3 -1 6
    -3 -1 7
    3 -1 -7
    3 1 8
    -3 1 -8
    3 -1 -8
    -3 -1 8
    3 -1 -9
    -3 1 -9
    3 1 9
    -3 1 -10
    3 -1 -10
    3 1 10
    -3 -1 10
    3 1 11
    3 -1 -11
    -3 1 -11
    -3 -1 11
    -3 1 -12
    -3 -1 12
    3 1 12
    3 1 13
    -3 -1 13
    -3 1 -13
    3 1 14
    -3 -1 14
    -3 1 -14
    3 1 15
    -3 1 -15
    -3 -1 15
    -3 1 -16
    3 1 16
    -3 -1 16
    -3 1 -17
    3 1 17
    3 1 18
    -3 1 -18
    -3 1 -19
    3 1 19
    -3 1 -20
    3 1 20
    3 -2 20
    -3 -2 -19
    3 -2 19
    3 -2 18
    -3 -2 -18
    3 2 -17
    -3 -2 -17
    3 -2 17
    3 -2 16
    -3 -2 -16
    3 2 -16
    -3 -2 -15
    3 -2 15
    3 2 -15
    3 2 -14
    3 -2 14
    -3 -2 -14
    3 -2 13
    3 2 -13
    -3 -2 -13
    -3 -2 -12
    3 -2 12
    3 2 -12
    -3 -2 -11
    3 -2 11
    3 2 -11
    3 2 -10
    3 -2 10
    3 2 -9
    -3 2 9
    3 -2 9
    3 2 -8
    -3 2 8
    3 -2 8
    3 -2 7
    -3 2 7
    -3 2 6
    3 -2 6
    3 -2 5
    -3 2 5
    -3 2 4
    3 -2 4
    3 -2 3
    -3 2 3
    3 -2 2
    -3 2 2
    -3 2 1
    3 -2 1
    3 -2 0
    -3 2 0
    -3 2 -1
    3 -2 -1
    3 -2 -2
    -3 2 -2
    -3 2 -3
    3 -2 -3
    -3 2 -4
    3 -2 -4
    -3 -2 4
    -3 -2 5
    3 -2 -5
    -3 2 -5
    -3 -2 6
    -3 2 -6
    3 -2 -6
    3 -2 -7
    -3 2 -7
    -3 -2 7
    -3 -2 8
    3 -2 -8
    -3 2 -8
    -3 2 -9
    -3 -2 9
    -3 -2 10
    -3 2 -10
    3 2 11
    -3 -2 11
    -3 2 -11
    -3 -2 12
    3 2 12
    3 2 13
    -3 2 -13
    -3 -2 13
    -3 2 -14
    3 2 14
    3 2 15
    -3 2 -15
    -3 -2 15
    -3 -2 16
    3 2 16
    -3 2 -16
    -3 -2 17
    3 2 17
    -3 2 -17
    3 2 18
    -3 2 -18
    -3 2 -19
    -3 -2 19
    3 2 19
    3 2 20
    -3 2 -20
    3 -3 19
    -3 -3 -18
    3 3 -18
    3 -3 18
    3 3 -17
    3 -3 17
    -3 -3 -17
    3 3 -16
    -3 -3 -16
    3 -3 16
    -3 -3 -15
    3 3 -15
    3 -3 15
    3 -3 14
    3 3 -13
    -3 -3 -13
    3 -3 13
    3 -3 12
    -3 -3 -12
    3 3 -12
    3 -3 11
    -3 -3 -11
    3 3 -11
    3 -3 10
    -3 -3 -10
    3 3 -10
    -3 -3 -9
    3 -3 9
    3 -3 8
    3 3 -8
    -3 -3 -8
    -3 3 7
    3 -3 7
    -3 -3 -6
    -3 3 6
    3 -3 6
    3 3 -6
    -3 3 5
    3 -3 5
    -3 -3 -4
    3 -3 4
    -3 3 4
    3 3 -4
    3 -3 3
    -3 3 3
    -3 3 2
    3 -3 2
    -3 3 1
    3 -3 1
    -3 3 0
    3 -3 0
    -3 3 -1
    3 -3 -1
    3 -3 -2
    -3 -3 2
    -3 -3 3
    -3 3 -3
    3 -3 -3
    -3 -3 4
    3 3 4
    3 -3 -4
    -3 3 -5
    -3 -3 5
    3 -3 -5
    3 3 6
    -3 3 -6
    3 -3 -6
    -3 -3 6
    -3 3 -7
    -3 -3 7
    3 3 8
    -3 3 -8
    -3 -3 8
    -3 3 -9
    3 3 9
    -3 3 -10
    -3 -3 10
    3 3 10
    3 3 11
    -3 -3 11
    -3 3 -11
    -3 -3 12
    3 3 12
    -3 3 -12
    -3 -3 13
    -3 3 -13
    3 3 13
    3 3 14
    -3 3 -14
    -3 3 -15
    3 3 15
    -3 -3 15
    -3 -3 16
    3 3 16
    -3 3 -16
    -3 3 -17
    3 3 17
    -3 -3 17
    -3 -3 18
    -3 3 -18
    3 3 18
    -3 -3 19
    -3 3 -19
    3 -4 19
    3 -4 18
    3 4 -18
    3 -4 17
    3 4 -17
    3 -4 16
    3 4 -16
    3 -4 15
    3 4 -15
    3 -4 14
    3 4 -14
    3 4 -13
    3 -4 13
    3 -4 12
    3 4 -12
    3 -4 11
    -3 -4 -11
    3 4 -11
    3 4 -10
    3 -4 10
    -3 -4 -10
    3 -4 9
    3 4 -9
    -3 -4 -9
    -3 -4 -8
    3 4 -8
    3 4 -7
    3 -4 7
    3 4 -6
    -3 -4 -6
    -3 4 5
    -3 -4 -5
    3 -4 5
    -3 4 4
    3 -4 4
    -3 -4 -4
    3 -4 3
    -3 4 3
    3 4 -2
    -3 -4 -2
    -3 4 2
    3 -4 1
    -3 4 1
    3 4 0
    3 -4 0
    -3 4 0
    -3 -4 0
    3 -4 -1
    -3 4 -1
    -3 4 -2
    3 -4 -2
    3 4 2
    -3 -4 2
    -3 -4 3
    3 -4 -3
    -3 4 -3
    -3 4 -4
    3 4 4
    3 -4 -4
    -3 -4 4
    -3 4 -5
    3 4 5
    -3 -4 6
    3 4 6
    3 4 7
    -3 -4 7
    3 4 8
    -3 4 -8
    3 4 9
    -3 4 -9
    -3 -4 9
    -3 4 -10
    -3 -4 10
    3 4 11
    -3 -4 11
    -3 4 -11
    -3 -4 12
    -3 4 -12
    3 4 12
    3 4 13
    -3 4 -13
    3 4 14
    -3 -4 14
    -3 4 -14
    -3 -4 15
    -3 4 -15
    3 4 15
    -3 -4 16
    3 4 16
    -3 4 -16
    -3 4 -17
    -3 -4 17
    3 4 17
    -3 4 -18
    -3 -4 18
    -3 4 -19
    3 -5 18
    3 -5 17
    3 5 -17
    3 -5 16
    3 5 -16
    3 5 -15
    3 -5 15
    3 5 -14
    3 -5 14
    3 -5 13
    3 5 -13
    3 5 -12
    3 -5 12
    3 5 -11
    3 -5 11
    3 5 -10
    3 -5 10
    3 5 -9
    3 -5 9
    3 5 -8
    3 -5 8
    3 -5 7
    3 5 -7
    3 5 -6
    3 -5 6
    3 5 -5
    3 -5 5
    3 -5 4
    3 5 -4
    -3 5 3
    -3 -5 -3
    3 5 -3
    3 -5 3
    -3 -5 -2
    -3 5 2
    3 5 -2
    -3 5 1
    -3 -5 -1
    3 -5 1
    3 -5 0
    3 5 0
    -3 5 0
    3 -5 -1
    -3 5 -1
    -3 -5 2
    -3 5 -2
    3 -5 -2
    -3 -5 3
    3 5 3
    3 5 4
    -3 -5 4
    -3 5 -4
    3 5 5
    -3 5 -5
    -3 -5 5
    3 5 6
    -3 -5 6
    -3 -5 7
    -3 5 -7
    -3 5 -8
    -3 -5 8
    -3 -5 9
    -3 5 -10
    -3 -5 10
    -3 -5 11
    -3 -5 12
    -3 5 -12
    -3 5 -13
    -3 -5 13
    -3 -5 14
    -3 5 -14
    -3 5 -15
    -3 -5 15
    -3 -5 16
    -3 5 -16
    -3 5 -17
    -3 -5 17
    -3 5 -18
    3 -6 16
    3 6 -16
    3 -6 15
    3 6 -15
    3 6 -14
    3 -6 14
    3 -6 13
    3 6 -13
    3 -6 12
    3 6 -12
    3 -6 11
    3 6 -11
    3 6 -10
    3 -6 10
    3 -6 9
    3 6 -9
    3 6 -8
    3 -6 8
    3 -6 7
    3 6 -7
    3 -6 6
    3 6 -6
    3 -6 5
    3 -6 4
    3 6 -4
    3 -6 3
    3 6 -3
    3 -6 2
    3 6 -2
    3 -6 1
    -3 6 0
    -3 6 -1
    -3 6 -2
    -3 6 -3
    -3 6 -4
    -3 6 -5
    -3 6 -6
    -3 -6 6
    -3 6 -7
    -3 -6 7
    -3 -6 8
    -3 6 -8
    -3 6 -9
    -3 -6 10
    -3 6 -10
    -3 6 -11
    -3 -6 11
    -3 -6 12
    -3 6 -12
    -3 -6 13
    -3 6 -13
    -3 -6 14
    -3 6 -14
    -3 6 -15
    -3 -6 15
    -3 -6 16
    -3 6 -16
    3 -7 15
    3 7 -14
    3 -7 14
    3 7 -13
    3 -7 13
    3 7 -12
    3 -7 12
    3 7 -11
    3 -7 11
    3 7 -10
    3 -7 10
    3 -7 9
    3 -7 8
    3 -7 7
    3 -7 6
    3 -7 5
    3 -7 4
    3 -7 3
    -3 7 -2
    -3 7 -3
    -3 7 -4
    -3 7 -5
    -3 7 -6
    -3 7 -7
    -3 7 -8
    -3 7 -9
    -3 7 -10
    -3 7 -11
    -3 7 -12
    -3 7 -13
    -3 7 -14
    -3 7 -15
    3 -8 12
    3 -8 11
    3 -8 10
    3 -8 9
    3 -8 8
    3 -8 7
    3 -8 6
    -3 8 -4
    -3 8 -5
    -3 8 -6
    -3 8 -7
    -3 8 -8
    -3 8 -9
    -3 8 -10
    -3 8 -11
    -3 8 -12
    3 -9 9
    3 -9 8
    -3 9 -6
    -3 9 -7
    -3 9 -8
    -3 9 -9
    4 0 0
    -4 0 0
    -4 0 -1
    -4 0 1
    4 0 1
    4 0 -1
    -4 0 -2
    -4 0 2
    4 0 2
    4 0 -2
    -4 0 3
    4 0 3
    4 0 -3
    -4 0 -4
    4 0 4
    -4 0 4
    4 0 -4
    4 0 -5
    -4 0 5
    -4 0 6
    4 0 -6
    -4 0 -6
    4 0 6
    -4 0 -7
    4 0 7
    4 0 -7
    -4 0 7
    -4 0 -8
    4 0 8
    4 0 -8
    -4 0 8
    4 0 9
    4 0 -9
    -4 0 -9
    4 0 10
    -4 0 -10
    -4 0 10
    4 0 -10
    4 0 11
    4 0 -11
    -4 0 11
    -4 0 12
    -4 0 -12
    4 0 -12
    4 0 12
    -4 0 13
    4 0 -13
    -4 0 -13
    4 0 13
    -4 0 -14
    -4 0 14
    4 0 -14
    4 0 14
    -4 0 15
    -4 0 -15
    4 0 15
    4 0 -15
    4 0 -16
    -4 0 -16
    -4 0 16
    4 0 16
    4 0 -17
    -4 0 17
    4 0 17
    -4 0 -17
    -4 0 18
    4 0 18
    -4 0 -18
    -4 0 19
    4 0 19
    -4 0 -19
    -4 0 -20
    4 0 20
    4 -1 20
    -4 -1 -20
    4 1 -19
    -4 -1 -19
    4 -1 19
    4 1 -18
    -4 -1 -18
    4 -1 18
    -4 -1 -17
    4 1 -17
    4 -1 17
    4 -1 16
    -4 -1 -16
    4 1 -16
    -4 1 16
    -4 1 15
    4 -1 15
    4 1 -15
    -4 -1 -15
    4 -1 14
    4 1 -14
    -4 -1 -14
    -4 1 14
    -4 -1 -13
    -4 1 13
    4 1 -13
    4 -1 13
    4 -1 12
    -4 1 12
    4 1 -12
    4 -1 11
    -4 -1 -11
    -4 1 11
    4 1 -11
    4 -1 10
    -4 -1 -10
    -4 1 10
    4 1 -10
    4 -1 9
    -4 -1 -9
    4 1 -9
    -4 1 9
    4 1 -8
    -4 1 8
    4 1 -7
    4 -1 7
    -4 -1 -7
    -4 1 7
    -4 1 6
    4 -1 6
    4 1 -6
    4 1 -5
    4 -1 5
    -4 1 5
    -4 1 4
    4 -1 4
    -4 -1 -4
    4 1 -4
    -4 -1 -3
    4 -1 3
    4 1 -3
    -4 1 3
    4 -1 2
    -4 1 2
    -4 -1 -2
    4 1 -2
    -4 1 1
    4 -1 1
    -4 -1 0
    4 -1 0
    4 1 0
    -4 1 0
    -4 -1 1
    -4 1 -1
    4 -1 -1
    -4 1 -2
    4 -1 -2
    -4 -1 2
    -4 1 -3
    4 1 3
    -4 -1 3
    4 -1 -4
    -4 -1 4
    -4 1 -4
    -4 1 -5
    -4 -1 5
    4 -1 -5
    -4 1 -6
    4 -1 -6
    -4 -1 6
    -4 1 -7
    4 1 7
    4 -1 -7
    -4 -1 7
    4 -1 -8
    -4 -1 8
    -4 1 -9
    -4 -1 9
    4 1 9
    -4 1 -10
    4 1 10
    4 -1 -10
    -4 -1 10
    -4 -1 11
    -4 1 -11
    4 -1 -11
    4 1 11
    -4 -1 12
    4 1 12
    4 -1 -12
    4 -1 -13
    4 1 13
    -4 -1 13
    -4 1 -13
    -4 1 -14
    4 1 14
    4 -1 -14
    -4 -1 14
    4 -1 -15
    4 1 15
    -4 -1 15
    -4 1 -15
    4 1 16
    -4 -1 16
    -4 1 -16
    -4 -1 17
    -4 1 -17
    4 1 17
    -4 -1 18
    4 1 18
    -4 1 -18
    -4 -1 19
    4 1 19
    -4 1 -19
    -4 1 -20
    -4 -1 20
    4 1 20
    4 -2 19
    -4 -2 -19
    4 2 -19
    4 2 -18
    -4 -2 -18
    4 -2 18
    4 -2 17
    4 2 -17
    -4 -2 -17
    4 -2 16
    4 2 -16
    -4 -2 -16
    4 -2 15
    -4 -2 -15
    4 2 -15
    -4 2 14
    -4 -2 -14
    4 2 -14
    4 -2 14
    4 -2 13
    -4 2 13
    -4 -2 -13
    4 2 -13
    -4 2 12
    4 -2 12
    -4 -2 -12
    4 2 -12
    4 2 -11
    4 -2 11
    -4 2 11
    -4 -2 -11
    4 2 -10
    4 -2 10
    -4 2 10
    4 -2 9
    4 2 -9
    -4 -2 -9
    4 2 -8
    -4 2 8
    4 -2 8
    -4 2 7
    4 -2 7
    -4 2 6
    4 -2 6
    -4 2 5
    4 -2 5
    4 -2 4
    -4 2 4
    -4 -2 -4
    -4 -2 -3
    4 -2 3
    -4 2 3
    4 -2 2
    -4 2 2
    4 -2 1
    -4 2 1
    -4 2 0
    4 -2 0
    -4 2 -1
    4 -2 -1
    -4 2 -2
    4 -2 -2
    4 -2 -3
    -4 2 -3
    -4 -2 4
    -4 2 -4
    -4 2 -5
    4 -2 -5
    -4 -2 5
    4 -2 -6
    -4 -2 6
    -4 2 -6
    4 -2 -7
    -4 -2 7
    -4 2 -7
    4 -2 -8
    -4 2 -8
    -4 -2 8
    4 2 9
    -4 -2 9
    4 -2 -10
    -4 2 -10
    -4 -2 10
    -4 -2 11
    -4 2 -11
    4 2 11
    4 -2 -11
    4 2 12
    -4 2 -12
    -4 -2 12
    4 -2 -12
    -4 2 -13
    4 -2 -13
    -4 -2 13
    4 2 13
    -4 2 -14
    4 2 14
    -4 -2 14
    -4 2 -15
    -4 -2 15
    4 2 15
    -4 2 -16
    4 2 16
    -4 2 -17
    -4 -2 17
    4 2 17
    4 2 18
    -4 2 -18
    -4 -2 18
    4 2 19
    -4 -2 19
    -4 2 -19
    4 -3 19
    4 3 -19
    -4 -3 -19
    4 -3 18
    -4 -3 -18
    4 3 -17
    4 -3 17
    -4 -3 -17
    -4 -3 -16
    4 -3 16
    4 3 -16
    4 3 -15
    -4 -3 -15
    4 -3 15
    4 -3 14
    4 3 -14
    -4 -3 -14
    -4 -3 -13
    4 -3 13
    4 3 -13
    4 -3 12
    4 3 -12
    -4 -3 -12
    -4 3 12
    -4 3 11
    4 -3 11
    -4 -3 -11
    4 3 -11
    4 -3 10
    -4 -3 -10
    -4 3 10
    4 3 -10
    -4 3 9
    4 -3 9
    -4 -3 -9
    -4 3 8
    -4 -3 -8
    4 -3 8
    -4 3 7
    4 -3 7
    -4 -3 -7
    -4 -3 -6
    4 -3 6
    -4 3 6
    4 -3 5
    -4 3 5
    4 3 -4
    -4 -3 -4
    -4 3 3
    4 -3 3
    4 3 -2
    4 -3 2
    -4 -3 -2
    4 -3 1
    -4 3 1
    -4 -3 0
    -4 3 0
    4 3 0
    -4 3 -1
    4 -3 -1
    4 -3 -2
    -4 3 -2
    4 3 2
    -4 -3 2
    4 -3 -3
    -4 3 -3
    -4 -3 4
    -4 3 -4
    4 3 4
    -4 3 -5
    4 -3 -5
    -4 3 -6
    -4 -3 6
    4 -3 -6
    4 3 6
    -4 3 -7
    -4 -3 7
    4 3 7
    4 -3 -7
    4 -3 -8
    -4 3 -8
    -4 -3 8
    4 3 8
    -4 -3 9
    4 -3 -9
    -4 3 -9
    4 3 9
    -4 -3 10
    4 -3 -10
    4 3 10
    -4 3 -10
    -4 3 -11
    4 3 11
    4 -3 -11
    -4 -3 11
    -4 3 -12
    -4 -3 12
    4 3 12
    -4 3 -13
    4 3 13
    -4 -3 14
    -4 3 -14
    4 3 14
    -4 -3 15
    -4 3 -15
    4 3 15
    4 3 16
    -4 -3 16
    -4 3 -16
    -4 3 -17
    -4 -3 17
    4 3 17
    4 3 18
    -4 3 -18
    -4 -3 18
    -4 3 -19
    4 3 19
    -4 -3 19
    4 4 -18
    4 -4 18
    4 4 -17
    4 -4 17
    -4 -4 -17
    -4 -4 -16
    4 4 -16
    4 -4 16
    -4 -4 -15
    4 -4 15
    4 4 -15
    4 -4 14
    4 4 -14
    -4 -4 -14
    4 -4 13
    -4 -4 -13
    4 4 -13
    -4 -4 -12
    4 4 -12
    4 -4 12
    4 -4 11
    -4 -4 -11
    4 4 -11
    4 -4 10
    4 4 -10
    -4 4 10
    -4 -4 -10
    4 -4 9
    -4 4 9
    4 4 -9
    -4 -4 -9
    4 4 -8
    -4 4 8
    4 -4 8
    -4 -4 -8
    4 4 -7
    -4 -4 -7
    4 -4 7
    -4 4 7
    -4 -4 -6
    4 -4 6
    4 4 -6
    4 4 -5
    -4 -4 -5
    4 -4 5
    -4 -4 -4
    -4 4 4
    4 -4 4
    4 4 -4
    -4 4 3
    4 -4 3
    -4 -4 -3
    -4 -4 -2
    -4 4 2
    4 -4 2
    -4 4 1
    -4 -4 -1
    4 -4 1
    -4 4 0
    4 -4 0
    4 4 0
    -4 -4 0
    4 -4 -1
    4 4 1
    -4 4 -1
    4 4 2
    4 -4 -2
    -4 -4 2
    -4 4 -2
    -4 4 -3
    4 4 3
    4 -4 -3
    4 -4 -4
    4 4 4
    -4 4 -5
    4 -4 -5
    4 4 5
    -4 -4 5
    4 -4 -6
    -4 4 -6
    -4 -4 6
    4 4 6
    4 -4 -7
    -4 4 -7
    4 4 7
    -4 -4 7
    4 -4 -8
    -4 4 -8
    4 4 8
    -4 -4 8
    -4 -4 9
    -4 4 -9
    4 4 9
    -4 4 -10
    -4 -4 10
    4 4 10
    -4 -4 11
    4 4 11
    -4 4 -11
    -4 -4 12
    -4 4 -12
    4 4 12
    4 4 13
    -4 -4 13
    -4 4 -13
    4 4 14
    -4 -4 14
    -4 4 -14
    4 4 15
    -4 -4 15
    -4 4 -15
    -4 -4 16
    -4 4 -16
    4 4 16
    -4 4 -17
    -4 -4 17
    4 4 17
    -4 -4 18
    -4 4 -18
    4 4 18
    4 -5 17
    -4 -5 -16
    4 5 -16
    4 -5 16
    -4 -5 -15
    4 5 -15
    4 -5 15
    4 -5 14
    4 5 -14
    -4 -5 -14
    -4 -5 -13
    4 5 -13
    4 -5 13
    4 5 -12
    4 -5 12
    -4 -5 -12
    4 -5 11
    4 5 -11
    -4 -5 -10
    4 -5 10
    4 5 -10
    4 -5 9
    -4 -5 -9
    4 5 -9
    -4 -5 -8
    4 5 -8
    4 -5 8
    -4 5 7
    4 -5 7
    -4 -5 -7
    4 5 -7
    -4 5 6
    4 -5 6
    4 5 -6
    -4 -5 -6
    4 -5 5
    -4 -5 -5
    4 5 -5
    -4 5 5
    -4 -5 -4
    -4 5 4
    4 5 -4
    4 -5 4
    -4 5 3
    -4 -5 -3
    4 5 -3
    4 -5 2
    -4 -5 -2
    4 5 -2
    -4 5 2
    -4 -5 -1
    4 -5 1
    -4 5 1
    4 5 -1
    4 5 0
    -4 5 0
    4 -5 0
    -4 -5 0
    -4 -5 1
    -4 5 -1
    4 5 1
    4 -5 -1
    -4 5 -2
    4 5 2
    4 -5 -2
    -4 -5 2
    -4 5 -3
    4 5 3
    -4 -5 3
    4 -5 -3
    4 -5 -4
    4 5 4
    -4 -5 4
    -4 5 -4
    -4 5 -5
    -4 -5 5
    4 5 5
    4 -5 -5
    4 5 6
    -4 -5 6
    4 5 7
    -4 5 -7
    -4 -5 7
    -4 5 -8
    4 5 8
    -4 -5 8
    4 5 9
    -4 5 -9
    -4 -5 9
    4 5 10
    -4 -5 10
    -4 5 -11
    4 5 11
    -4 -5 11
    -4 5 -12
    4 5 12
    -4 -5 12
    -4 -5 13
    -4 5 -13
    4 5 13
    -4 -5 14
    4 5 14
    -4 5 -14
    -4 -5 15
    4 5 15
    -4 5 -15
    -4 -5 16
    4 5 16
    -4 5 -16
    -4 5 -17
    4 6 -15
    4 -6 15
    4 -6 14
    4 6 -14
    4 6 -13
    4 -6 13
    4 -6 12
    4 6 -12
    4 6 -11
    4 -6 11
    4 -6 10
    4 6 -10
    -4 -6 -9
    4 6 -9
    4 -6 9
    4 -6 8
    4 6 -8
    -4 -6 -8
    4 -6 7
    -4 -6 -7
    4 6 -7
    -4 -6 -6
    4 6 -6
    4 -6 6
    4 -6 5
    -4 -6 -5
    -4 6 5
    4 6 -5
    4 6 -4
    4 -6 4
    -4 6 4
    4 6 -3
    -4 -6 -3
    -4 6 2
    -4 -6 -2
    4 -6 2
    4 6 -2
    -4 -6 -1
    4 6 -1
    -4 -6 0
    4 -6 0
    4 6 0
    -4 6 0
    -4 -6 1
    4 6 1
    4 -6 -2
    -4 6 -2
    4 6 2
    -4 -6 2
    4 -6 -3
    -4 6 -3
    4 6 3
    -4 -6 3
    -4 6 -4
    4 -6 -4
    4 6 4
    -4 -6 4
    -4 6 -5
    4 6 5
    -4 -6 5
    -4 6 -6
    4 6 6
    -4 -6 6
    4 6 7
    -4 -6 7
    -4 6 -8
    -4 -6 8
    -4 6 -9
    4 6 9
    -4 -6 9
    -4 -6 10
    4 6 10
    -4 6 -10
    4 6 11
    -4 -6 11
    -4 6 -11
    -4 6 -12
    4 6 12
    -4 -6 12
    4 6 13
    -4 6 -13
    -4 -6 13
    -4 6 -14
    4 6 14
    -4 -6 14
    -4 6 -15
    -4 -6 15
    4 6 15
    4 6 16
    4 7 -14
    4 -7 14
    4 -7 13
    4 7 -13
    4 -7 12
    4 7 -12
    4 -7 11
    4 7 -11
    4 -7 10
    4 7 -10
    4 7 -9
    4 -7 9
    4 7 -8
    4 -7 8
    4 -7 7
    4 7 -7
    4 -7 6
    4 7 -6
    4 -7 5
    4 7 -5
    4 -7 4
    4 7 -4
    4 -7 3
    -4 7 3
    4 7 -3
    -4 7 2
    4 -7 2
    4 7 -2
    -4 7 1
    -4 -7 -1
    4 7 -1
    4 -7 1
    -4 -7 0
    4 -7 0
    -4 7 0
    4 -7 -1
    -4 -7 1
    -4 7 -1
    -4 -7 2
    4 7 2
    -4 7 -2
    -4 -7 3
    -4 7 -3
    4 7 3
    -4 7 -4
    4 7 4
    -4 7 -5
    4 7 5
    -4 -7 5
    -4 7 -6
    4 7 6
    -4 -7 6
    4 7 7
    -4 -7 7
    -4 7 -7
    -4 7 -8
    -4 -7 8
    -4 7 -9
    -4 -7 9
    -4 7 -10
    -4 -7 10
    -4 7 -11
    -4 -7 11
    -4 -7 12
    -4 7 -12
    -4 -7 13
    -4 7 -13
    -4 7 -14
    -4 -7 14
    4 8 -11
    4 -8 11
    4 -8 10
    4 8 -10
    4 -8 9
    4 8 -9
    4 -8 8
    4 8 -8
    4 8 -7
    4 -8 7
    4 -8 6
    4 -8 5
    4 8 -5
    4 -8 4
    4 8 -4
    4 -8 3
    4 8 -3
    4 8 -2
    4 -8 2
    -4 8 1
    4 -8 1
    -4 8 0
    -4 8 -1
    -4 8 -2
    -4 8 -3
    -4 8 -4
    -4 8 -5
    -4 8 -6
    -4 8 -7
    -4 8 -8
    -4 8 -9
    -4 -8 10
    -4 8 -10
    -4 -8 11
    -4 8 -11
    4 -9 8
    4 -9 7
    4 -9 6
    4 -9 5
    4 -9 4
    4 -9 3
    -4 9 -1
    -4 9 -2
    -4 9 -3
    -4 9 -4
    -4 9 -5
    -4 9 -6
    -4 9 -7
    -4 9 -8
    5 0 0
    -5 0 0
    -5 0 -1
    -5 0 1
    5 0 1
    5 0 -1
    -5 0 2
    5 0 2
    -5 0 -2
    5 0 -2
    -5 0 -3
    5 0 3
    -5 0 3
    5 0 -3
    5 0 -4
    -5 0 -4
    5 0 4
    -5 0 4
    -5 0 5
    5 0 -5
    -5 0 -5
    5 0 5
    -5 0 6
    5 0 -6
    5 0 7
    -5 0 -7
    -5 0 7
    5 0 -7
    5 0 -8
    -5 0 8
    -5 0 -8
    5 0 8
    -5 0 -9
    -5 0 9
    5 0 -9
    -5 0 -10
    5 0 10
    -5 0 10
    5 0 -10
    5 0 -11
    5 0 11
    -5 0 -11
    -5 0 11
    5 0 -12
    -5 0 -12
    5 0 12
    -5 0 12
    5 0 13
    5 0 -13
    -5 0 -13
    -5 0 13
    5 0 14
    5 0 -14
    -5 0 14
    -5 0 -14
    5 0 -15
    -5 0 -15
    -5 0 15
    5 0 15
    -5 0 16
    5 0 -16
    -5 0 -16
    5 0 16
    5 0 -17
    -5 0 17
    -5 0 -17
    5 0 17
    5 0 -18
    -5 0 18
    -5 0 -18
    5 0 18
    -5 0 19
    -5 0 -19
    5 0 -19
    5 0 19
    5 -1 19
    5 1 -19
    -5 1 19
    -5 -1 -19
    5 -1 18
    -5 1 18
    5 1 -18
    -5 -1 -18
    5 1 -17
    5 -1 17
    -5 -1 -17
    -5 1 17
    5 -1 16
    5 1 -16
    -5 1 16
    -5 -1 -16
    5 -1 15
    -5 -1 -15
    -5 1 15
    5 1 -15
    5 -1 14
    -5 -1 -14
    5 1 -14
    -5 1 14
    -5 -1 -13
    5 -1 13
    -5 1 13
    5 1 -13
    -5 1 12
    5 -1 12
    5 1 -12
    -5 -1 -12
    -5 1 11
    5 -1 11
    5 1 -11
    -5 -1 -11
    5 -1 10
    5 1 -10
    -5 1 10
    -5 -1 -10
    5 1 -9
    -5 1 9
    -5 -1 -8
    5 1 -8
    -5 1 8
    -5 1 7
    5 -1 7
    5 1 -7
    5 -1 6
    -5 -1 -6
    -5 1 6
    5 1 -6
    -5 -1 -5
    5 1 -5
    -5 1 5
    5 -1 5
    -5 1 4
    5 -1 4
    5 1 -4
    -5 -1 -4
    -5 1 3
    -5 -1 -3
    5 -1 3
    5 1 -3
    -5 1 2
    -5 -1 -2
    5 1 -2
    5 -1 2
    5 1 -1
    5 -1 1
    -5 1 1
    5 1 0
    -5 -1 0
    -5 1 0
    5 -1 0
    -5 1 -1
    5 -1 -1
    -5 -1 1
    5 -1 -2
    -5 1 -2
    -5 -1 2
    5 -1 -3
    -5 1 -3
    -5 -1 3
    -5 -1 4
    5 -1 -4
    -5 1 -4
    5 1 5
    -5 -1 5
    5 -1 -5
    -5 1 -5
    -5 1 -6
    -5 -1 6
    5 -1 -6
    5 1 7
    -5 1 -7
    5 -1 -7
    -5 -1 7
    -5 -1 8
    5 1 8
    -5 1 -8
    5 -1 -8
    -5 -1 9
    5 1 9
    -5 1 -9
    5 -1 -9
    5 1 10
    -5 1 -10
    -5 -1 10
    5 -1 -10
    5 -1 -11
    -5 1 -11
    -5 -1 11
    5 1 11
    -5 1 -12
    5 -1 -12
    -5 -1 12
    5 1 12
    -5 1 -13
    5 -1 -13
    -5 -1 13
    5 1 13
    -5 1 -14
    5 -1 -14
    5 1 14
    -5 -1 14
    -5 1 -15
    -5 -1 15
    5 -1 -15
    5 1 15
    -5 1 -16
    5 -1 -16
    -5 -1 16
    5 1 16
    -5 1 -17
    -5 -1 17
    5 -1 -17
    5 1 17
    5 -1 -18
    -5 -1 18
    5 1 18
    -5 1 -18
    -5 -1 19
    5 1 19
    -5 1 -19
    5 -1 -19
    5 -2 18
    -5 2 18
    5 2 -18
    -5 -2 -18
    -5 2 17
    5 -2 17
    -5 -2 -17
    5 2 -17
    -5 2 16
    5 2 -16
    5 -2 16
    -5 -2 -16
    -5 2 15
    5 -2 15
    -5 -2 -15
    5 2 -15
    5 -2 14
    -5 -2 -14
    5 2 -14
    5 -2 13
    5 2 -13
    -5 2 13
    -5 -2 -13
    5 2 -12
    -5 2 12
    5 -2 12
    -5 -2 -12
    5 2 -11
    -5 2 11
    5 -2 11
    -5 -2 -11
    -5 2 10
    -5 -2 -10
    5 -2 10
    5 2 -10
    5 -2 9
    5 2 -9
    -5 -2 -9
    -5 2 8
    5 -2 8
    5 2 -8
    -5 -2 -8
    5 2 -7
    5 -2 7
    -5 2 7
    -5 -2 -7
    5 -2 6
    5 2 -6
    -5 2 6
    -5 -2 -6
    -5 -2 -5
    5 -2 5
    -5 2 5
    -5 -2 -4
    -5 2 4
    5 -2 4
    -5 2 3
    -5 -2 -3
    5 -2 3
    5 -2 2
    -5 2 2
    5 -2 1
    -5 2 1
    -5 -2 -1
    -5 -2 0
    -5 2 0
    5 -2 0
    -5 2 -1
    5 -2 -1
    -5 2 -2
    5 -2 -2
    5 2 3
    -5 2 -3
    -5 -2 3
    5 -2 -3
    -5 -2 4
    -5 2 -4
    -5 -2 5
    5 -2 -5
    -5 2 -5
    -5 -2 6
    -5 2 -6
    5 -2 -6
    5 2 6
    5 -2 -7
    -5 -2 7
    -5 2 -7
    5 2 7
    5 -2 -8
    -5 2 -8
    -5 -2 8
    5 2 8
    5 -2 -9
    -5 2 -9
    -5 -2 9
    5 2 9
    -5 -2 10
    -5 2 -10
    -5 2 -11
    5 -2 -11
    5 2 11
    -5 -2 11
    -5 -2 12
    5 -2 -12
    -5 2 -12
    5 2 12
    -5 -2 13
    -5 2 -13
    5 2 13
    5 -2 -13
    5 -2 -14
    -5 2 -14
    -5 -2 14
    5 2 14
    -5 2 -15
    -5 -2 15
    5 2 15
    5 -2 -15
    -5 2 -16
    5 -2 -16
    5 2 16
    -5 -2 16
    -5 2 -17
    5 -2 -17
    5 2 17
    -5 -2 17
    -5 2 -18
    -5 -2 18
    5 2 18
    5 -3 18
    -5 -3 -18
    5 3 -18
    -5 3 17
    5 -3 17
    -5 -3 -17
    5 3 -17
    -5 3 16
    5 -3 16
    5 3 -16
    -5 -3 -16
    -5 3 15
    5 3 -15
    5 -3 15
    -5 -3 -15
    5 3 -14
    5 -3 14
    -5 3 14
    -5 -3 -14
    -5 3 13
    5 -3 13
    -5 -3 -13
    5 3 -13
    -5 3 12
    5 -3 12
    5 3 -12
    -5 -3 -12
    -5 -3 -11
    -5 3 11
    5 -3 11
    5 3 -11
    5 3 -10
    5 -3 10
    -5 -3 -10
    -5 3 9
    5 -3 9
    -5 3 8
    5 -3 8
    -5 -3 -8
    5 -3 7
    -5 3 7
    -5 -3 -7
    5 -3 6
    -5 3 6
    5 3 -6
    -5 -3 -6
    5 3 -5
    -5 -3 -5
    5 -3 4
    -5 -3 -4
    -5 3 4
    5 -3 3
    -5 -3 -3
    -5 3 3
    5 3 -2
    5 -3 2
    -5 -3 -2
    -5 3 2
    5 3 -1
    5 -3 1
    -5 3 1
    -5 -3 -1
    -5 3 0
    5 -3 0
    -5 -3 1
    -5 3 -1
    5 3 1
    -5 -3 2
    5 3 2
    -5 3 -2
    5 -3 -2
    -5 3 -3
    -5 -3 3
    5 -3 -3
    -5 -3 4
    -5 3 -4
    5 3 4
    -5 3 -5
    5 -3 -5
    -5 -3 5
    5 3 5
    5 -3 -6
    5 3 6
    -5 3 -6
    -5 -3 7
    5 -3 -7
    -5 3 -7
    -5 -3 8
    5 -3 -8
    -5 3 -8
    -5 3 -9
    -5 -3 9
    5 3 9
    -5 -3 10
    -5 3 -10
    5 -3 -10
    5 3 10
    -5 3 -11
    5 -3 -11
    -5 -3 11
    5 3 11
    5 -3 -12
    -5 -3 12
    -5 3 -12
    5 3 12
    -5 -3 13
    5 -3 -13
    -5 3 -13
    5 3 13
    -5 3 -14
    5 3 14
    5 -3 -14
    -5 -3 14
    -5 -3 15
    5 -3 -15
    -5 3 -15
    5 3 15
    -5 3 -16
    5 3 16
    -5 -3 16
    -5 3 -17
    -5 -3 17
    5 3 17
    -5 3 -18
    5 3 18
    -5 -3 18
    5 4 -17
    5 -4 17
    -5 -4 -17
    5 -4 16
    -5 -4 -16
    5 4 -16
    5 -4 15
    -5 -4 -15
    5 4 -15
    -5 4 15
    -5 4 14
    5 4 -14
    -5 -4 -14
    5 -4 14
    -5 -4 -13
    5 4 -13
    -5 4 13
    5 -4 13
    5 4 -12
    -5 -4 -12
    5 -4 12
    -5 4 12
    5 4 -11
    -5 -4 -11
    -5 4 11
    5 -4 11
    5 -4 10
    -5 4 10
    5 4 -10
    -5 -4 -10
    5 -4 9
    5 4 -9
    -5 -4 -9
    -5 4 9
    5 4 -8
    5 -4 8
    -5 4 8
    -5 -4 -8
    5 4 -7
    5 -4 7
    -5 4 7
    -5 -4 -7
    5 -4 6
    5 4 -6
    -5 4 6
    -5 -4 -6
    5 4 -5
    -5 -4 -5
    5 4 -4
    -5 4 4
    5 -4 4
    -5 -4 -4
    -5 4 3
    5 -4 3
    -5 4 2
    -5 -4 -2
    5 4 -2
    5 -4 1
    -5 -4 -1
    -5 4 1
    5 4 -1
    -5 4 0
    -5 -4 0
    5 -4 0
    5 4 0
    -5 4 -1
    5 4 1
    -5 -4 1
    5 -4 -1
    5 -4 -2
    5 4 2
    -5 -4 2
    5 -4 -3
    -5 4 -3
    5 -4 -4
    -5 4 -4
    5 4 4
    -5 -4 4
    5 4 5
    -5 -4 5
    -5 4 -5
    5 -4 -5
    -5 -4 6
    -5 4 -6
    5 -4 -6
    5 4 6
    -5 4 -7
    -5 -4 7
    5 -4 -7
    5 4 7
    -5 -4 8
    -5 4 -8
    5 4 8
    5 -4 -8
    -5 4 -9
    -5 -4 9
    5 4 9
    5 -4 -9
    -5 -4 10
    5 4 10
    5 -4 -10
    -5 4 -10
    5 -4 -11
    -5 -4 11
    5 4 11
    -5 4 -11
    5 -4 -12
    -5 -4 12
    -5 4 -12
    5 4 12
    5 4 13
    5 -4 -13
    -5 -4 13
    -5 4 -13
    -5 -4 14
    -5 4 -14
    5 4 14
    -5 4 -15
    -5 -4 15
    5 4 15
    -5 -4 16
    5 4 16
    -5 4 -16
    -5 4 -17
    5 4 17
    -5 -4 17
    5 5 -16
    -5 -5 -16
    5 5 -15
    -5 -5 -15
    5 -5 15
    5 -5 14
    5 5 -14
    -5 -5 -14
    5 -5 13
    -5 -5 -13
    5 5 -13
    -5 5 12
    5 -5 12
    5 5 -12
    -5 -5 -12
    5 5 -11
    -5 -5 -11
    5 -5 11
    -5 5 11
    5 5 -10
    -5 5 10
    5 -5 10
    -5 -5 -10
    5 5 -9
    -5 5 9
    -5 -5 -9
    5 -5 9
    5 5 -8
    5 -5 8
    -5 -5 -8
    -5 5 7
    -5 -5 -7
    5 -5 7
    5 5 -7
    -5 -5 -6
    -5 5 6
    5 -5 6
    5 5 -6
    -5 5 5
    -5 -5 -5
    5 -5 5
    5 5 -5
    -5 5 4
    -5 -5 -4
    5 -5 4
    5 5 -4
    -5 5 3
    5 -5 3
    -5 -5 -3
    5 5 -3
    -5 5 2
    5 -5 2
    -5 -5 -2
    5 5 -2
    5 -5 1
    -5 5 1
    -5 -5 -1
    5 5 -1
    -5 5 0
    -5 -5 0
    5 5 0
    5 -5 0
    5 -5 -1
    5 5 1
    -5 -5 1
    -5 5 -1
    -5 -5 2
    5 -5 -2
    5 5 2
    -5 5 -2
    -5 5 -3
    5 5 3
    -5 -5 3
    5 5 4
    5 -5 -4
    -5 5 -4
    -5 -5 4
    -5 5 -5
    5 5 5
    5 -5 -5
    -5 -5 5
    5 -5 -6
    5 5 6
    -5 5 -6
    -5 -5 6
    5 -5 -7
    -5 5 -7
    5 5 7
    -5 -5 7
    5 -5 -8
    -5 5 -8
    5 5 8
    -5 -5 8
    -5 5 -9
    5 -5 -9
    5 5 9
    -5 -5 9
    -5 -5 10
    -5 5 -10
    5 5 10
    5 -5 -10
    -5 -5 11
    -5 5 -11
    5 5 11
    -5 5 -12
    -5 -5 12
    5 5 12
    -5 -5 13
    5 5 13
    -5 5 -13
    -5 -5 14
    5 5 14
    -5 5 -14
    -5 -5 15
    5 5 15
    -5 5 -15
    -5 -5 16
    5 5 16
    -5 5 -16
    5 6 -14
    5 -6 14
    -5 -6 -14
    5 6 -13
    5 -6 13
    -5 -6 -13
    5 -6 12
    -5 -6 -12
    5 6 -12
    -5 -6 -11
    5 -6 11
    5 6 -11
    -5 -6 -10
    5 -6 10
    -5 6 10
    5 6 -10
    -5 -6 -9
    5 6 -9
    5 -6 9
    5 -6 8
    -5 6 8
    -5 -6 -8
    5 6 -8
    5 -6 7
    -5 -6 -7
    5 6 -7
    -5 6 7
    5 -6 6
    -5 -6 -6
    5 6 -6
    -5 6 6
    -5 6 5
    5 -6 5
    -5 -6 -5
    5 6 -5
    -5 -6 -4
    5 6 -4
    5 -6 4
    -5 6 4
    -5 -6 -3
    5 6 -3
    5 -6 3
    5 -6 2
    -5 6 2
    -5 -6 -2
    5 6 -2
    5 -6 1
    -5 6 1
    -5 -6 -1
    5 6 -1
    -5 6 0
    5 -6 0
    -5 -6 0
    5 6 0
    -5 6 -1
    5 -6 -1
    -5 -6 1
    5 6 1
    5 6 2
    -5 -6 2
    5 -6 -2
    -5 6 -2
    -5 6 -3
    5 6 3
    -5 -6 3
    5 -6 -3
    5 -6 -4
    -5 6 -4
    5 6 4
    -5 -6 4
    -5 6 -5
    5 6 5
    5 -6 -5
    -5 -6 5
    5 -6 -6
    -5 6 -6
    5 6 6
    -5 -6 6
    -5 6 -7
    5 6 7
    -5 -6 7
    5 -6 -7
    5 -6 -8
    5 6 8
    -5 -6 8
    -5 6 -8
    5 6 9
    -5 6 -9
    -5 -6 9
    -5 6 -10
    5 6 10
    -5 -6 10
    5 6 11
    -5 -6 11
    -5 6 -12
    5 6 12
    -5 -6 12
    -5 6 -13
    5 6 13
    -5 -6 13
    -5 6 -14
    5 6 14
    -5 -6 14
    5 7 -12
    5 -7 12
    5 -7 11
    -5 -7 -11
    5 7 -11
    -5 -7 -10
    5 -7 10
    5 7 -10
    5 -7 9
    5 7 -9
    -5 7 8
    5 -7 8
    5 7 -8
    -5 -7 -7
    -5 7 7
    5 -7 7
    5 7 -7
    -5 -7 -6
    -5 7 6
    5 7 -6
    5 -7 6
    5 -7 5
    5 7 -5
    -5 -7 -5
    -5 7 5
    5 -7 4
    -5 -7 -4
    -5 7 4
    5 7 -4
    -5 7 3
    5 -7 3
    -5 -7 -3
    5 7 -3
    -5 7 2
    5 -7 2
    -5 -7 -2
    5 7 -2
    -5 -7 -1
    5 7 -1
    5 -7 1
    -5 7 1
    -5 7 0
    -5 -7 0
    5 7 0
    5 -7 0
    5 -7 -1
    -5 7 -1
    -5 -7 1
    5 7 1
    -5 7 -2
    5 -7 -2
    5 7 2
    -5 -7 2
    5 -7 -3
    -5 7 -3
    5 7 3
    -5 -7 3
    5 -7 -4
    5 7 4
    -5 -7 4
    -5 7 -4
    5 -7 -5
    5 7 5
    -5 -7 5
    -5 7 -5
    5 -7 -6
    5 7 6
    -5 -7 6
    -5 7 -6
    -5 7 -7
    -5 -7 7
    5 7 7
    5 7 8
    -5 7 -8
    -5 -7 8
    -5 7 -9
    5 7 9
    -5 -7 9
    5 7 10
    -5 -7 10
    -5 7 -10
    5 7 11
    -5 -7 11
    -5 7 -11
    -5 -7 12
    -5 7 -12
    5 -8 10
    5 8 -9
    5 -8 9
    5 8 -8
    5 -8 8
    5 -8 7
    -5 -8 -7
    5 8 -7
    5 -8 6
    -5 -8 -6
    5 8 -6
    -5 8 6
    5 -8 5
    -5 -8 -5
    5 8 -5
    -5 8 5
    -5 -8 -4
    5 8 -4
    5 -8 4
    -5 8 4
    -5 8 3
    -5 -8 -3
    5 8 -3
    5 -8 3
    5 -8 2
    -5 -8 -2
    5 8 -2
    -5 8 2
    5 -8 1
    -5 8 1
    5 8 -1
    -5 8 0
    -5 -8 0
    5 8 0
    5 -8 0
    5 -8 -1
    -5 8 -1
    -5 -8 1
    5 8 1
    -5 -8 2
    5 8 2
    -5 8 -2
    5 -8 -2
    -5 8 -3
    5 8 3
    -5 -8 3
    5 -8 -3
    -5 8 -4
    5 -8 -4
    5 8 4
    -5 -8 4
    5 8 5
    -5 -8 5
    -5 8 -6
    5 8 6
    -5 -8 6
    -5 -8 7
    -5 8 -7
    5 8 8
    -5 -8 8
    -5 8 -8
    -5 8 -9
    -5 -8 9
    -5 8 -10
    5 -9 5
    5 9 -5
    5 -9 4
    5 9 -4
    5 -9 3
    5 9 -3
    -5 9 3
    5 9 -2
    -5 9 2
    5 -9 2
    -5 9 1
    5 -9 1
    5 -9 0
    -5 9 0
    5 -9 -1
    5 9 1
    -5 9 -1
    -5 -9 2
    5 9 2
    -5 -9 3
    5 9 3
    -5 9 -3
    5 9 4
    -5 9 -4
    -5 -9 4
    -5 9 -5
    5 9 5
    -5 -9 5
    6 0 0
    -6 0 0
    -6 0 1
    -6 0 -1
    6 0 1
    6 0 -1
    -6 0 -2
    -6 0 2
    6 0 -2
    6 0 2
    6 0 3
    6 0 -3
    -6 0 -3
    -6 0 -4
    6 0 4
    -6 0 4
    6 0 -4
    6 0 -5
    -6 0 -5
    -6 0 5
    -6 0 6
    6 0 -6
    -6 0 -6
    6 0 6
    -6 0 7
    6 0 -7
    -6 0 -7
    -6 0 -8
    6 0 8
    -6 0 8
    6 0 -8
    -6 0 -9
    6 0 9
    -6 0 9
    6 0 -9
    -6 0 -10
    6 0 10
    -6 0 10
    6 0 -10
    -6 0 -11
    6 0 11
    -6 0 11
    6 0 -11
    6 0 -12
    -6 0 -12
    6 0 12
    -6 0 12
    -6 0 -13
    6 0 13
    6 0 -13
    -6 0 13
    -6 0 -14
    6 0 14
    -6 0 14
    6 0 -14
    -6 0 -15
    6 0 15
    -6 0 15
    6 0 -15
    6 0 16
    -6 0 16
    6 0 -16
    -6 0 -16
    6 0 -17
    6 0 17
    -6 0 17
    -6 0 -17
    -6 1 17
    6 -1 17
    6 1 -17
    -6 -1 -17
    6 -1 16
    6 1 -16
    -6 -1 -16
    -6 1 16
    6 1 -15
    6 -1 15
    -6 1 15
    -6 -1 -15
    6 -1 14
    6 1 -14
    -6 1 14
    -6 -1 -14
    6 -1 13
    -6 1 13
    6 1 -13
    -6 -1 -13
    6 -1 12
    -6 1 12
    6 1 -12
    -6 -1 -12
    -6 -1 -11
    -6 1 11
    6 -1 11
    6 1 -11
    -6 1 10
    -6 -1 -10
    6 1 -10
    6 -1 10
    -6 -1 -9
    6 1 -9
    6 -1 9
    -6 1 9
    6 1 -8
    -6 -1 -8
    6 -1 8
    -6 1 8
    -6 -1 -7
    6 -1 7
    -6 1 7
    6 1 -7
    -6 -1 -6
    -6 1 6
    6 -1 6
    6 1 -6
    -6 -1 -5
    -6 1 5
    6 -1 5
    6 1 -5
    -6 1 4
    -6 -1 -4
    6 -1 4
    6 1 -4
    -6 1 3
    -6 -1 -3
    -6 1 2
    6 1 -2
    6 -1 2
    6 1 -1
    6 -1 1
    -6 1 1
    -6 -1 0
    6 1 0
    6 -1 0
    -6 1 0
    6 -1 -1
    -6 -1 1
    -6 1 -1
    6 -1 -2
    -6 -1 2
    -6 1 -2
    6 -1 -3
    6 1 3
    6 1 4
    6 -1 -4
    -6 1 -4
    -6 -1 4
    6 1 5
    -6 1 -5
    -6 -1 5
    6 1 6
    -6 1 -6
    -6 -1 6
    6 1 7
    -6 1 -7
    6 -1 -7
    -6 -1 7
    6 1 8
    -6 1 -8
    6 -1 -8
    -6 -1 8
    6 -1 -9
    -6 -1 9
    6 1 9
    -6 1 -9
    6 1 10
    -6 -1 10
    6 -1 -10
    -6 1 -10
    6 1 11
    -6 1 -11
    -6 -1 11
    6 -1 -11
    6 1 12
    -6 1 -12
    -6 -1 12
    6 -1 -12
    6 1 13
    6 -1 -13
    -6 1 -13
    -6 -1 13
    -6 1 -14
    -6 -1 14
    6 -1 -14
    6 1 14
    6 -1 -15
    -6 1 -15
    -6 -1 15
    6 1 15
    -6 1 -16
    6 -1 -16
    6 1 16
    -6 -1 16
    -6 1 -17
    -6 -1 17
    6 -1 -17
    6 1 17
    6 -2 17
    -6 2 17
    -6 -2 -17
    6 2 -17
    -6 2 16
    6 -2 16
    6 2 -16
    -6 -2 -16
    -6 2 15
    6 -2 15
    6 2 -15
    -6 -2 -15
    -6 2 14
    6 -2 14
    6 2 -14
    -6 -2 -14
    -6 2 13
    6 2 -13
    6 -2 13
    -6 -2 -13
    6 2 -12
    6 -2 12
    -6 2 12
    -6 -2 -12
    -6 2 11
    6 -2 11
    -6 -2 -11
    6 2 -11
    6 -2 10
    -6 2 10
    6 2 -10
    -6 -2 -10
    -6 2 9
    6 -2 9
    6 2 -9
    -6 -2 -9
    -6 2 8
    6 -2 8
    6 2 -8
    -6 -2 -8
    -6 -2 -7
    6 -2 7
    6 2 -7
    -6 2 7
    -6 -2 -6
    6 2 -6
    6 -2 6
    -6 2 6
    -6 -2 -5
    6 -2 5
    -6 2 5
    -6 -2 -4
    6 2 -4
    -6 2 4
    6 -2 4
    -6 -2 -3
    -6 2 3
    6 2 -3
    6 -2 3
    6 -2 2
    -6 -2 -2
    -6 2 2
    6 2 -2
    6 -2 1
    -6 2 1
    -6 2 0
    6 -2 0
    -6 2 -1
    6 -2 -1
    -6 2 -2
    6 2 2
    -6 -2 2
    6 -2 -2
    6 2 3
    -6 -2 3
    6 -2 -3
    -6 2 -3
    -6 -2 4
    -6 2 -4
    6 -2 -4
    6 2 5
    -6 -2 5
    6 -2 -5
    -6 2 -5
    6 2 6
    -6 -2 6
    -6 2 -6
    6 2 7
    -6 -2 7
    -6 2 -7
    6 -2 -7
    6 2 8
    6 -2 -8
    -6 2 -8
    -6 -2 8
    -6 2 -9
    6 -2 -9
    -6 -2 9
    6 2 9
    -6 2 -10
    6 -2 -10
    -6 -2 10
    6 2 10
    6 -2 -11
    -6 2 -11
    -6 -2 11
    6 2 11
    -6 -2 12
    6 -2 -12
    -6 2 -12
    6 2 12
    -6 -2 13
    6 -2 -13
    -6 2 -13
    6 2 13
    -6 -2 14
    -6 2 -14
    6 -2 -14
    6 2 14
    -6 2 -15
    -6 -2 15
    6 -2 -15
    6 2 15
    -6 2 -16
    -6 -2 16
    6 2 16
    6 -2 -16
    6 -2 -17
    -6 2 -17
    -6 -2 17
    6 2 17
    6 3 -16
    6 -3 16
    -6 -3 -16
    -6 3 16
    6 3 -15
    6 -3 15
    -6 3 15
    -6 -3 -15
    6 3 -14
    6 -3 14
    -6 3 14
    -6 -3 -14
    -6 3 13
    6 -3 13
    -6 -3 -13
    6 3 -13
    -6 3 12
    6 -3 12
    6 3 -12
    -6 -3 -12
    -6 3 11
    6 -3 11
    6 3 -11
    -6 -3 -11
    6 3 -10
    6 -3 10
    -6 -3 -10
    -6 3 10
    6 3 -9
    6 -3 9
    -6 3 9
    -6 -3 -9
    6 3 -8
    -6 3 8
    6 -3 8
    -6 -3 -8
    6 3 -7
    -6 3 7
    -6 -3 -7
    6 -3 6
    6 3 -6
    -6 3 6
    -6 -3 -6
    6 -3 5
    -6 3 5
    6 3 -5
    -6 -3 -5
    -6 3 4
    6 -3 4
    6 3 -4
    -6 -3 -4
    6 3 -3
    -6 3 3
    6 -3 3
    -6 -3 -3
    -6 -3 -2
    6 3 -2
    6 -3 2
    -6 3 2
    -6 -3 -1
    6 3 -1
    -6 3 1
    -6 3 0
    -6 -3 0
    6 3 0
    6 -3 0
    6 3 1
    -6 -3 1
    -6 3 -1
    6 -3 -1
    6 3 2
    -6 3 -2
    -6 -3 2
    6 -3 -2
    6 3 3
    -6 -3 3
    -6 3 -3
    6 -3 -3
    6 3 4
    -6 3 -4
    6 -3 -4
    -6 -3 4
    -6 3 -5
    -6 -3 5
    6 -3 -5
    6 3 5
    -6 -3 6
    6 -3 -6
    6 3 6
    -6 3 -6
    6 -3 -7
    -6 -3 7
    -6 3 -7
    6 3 7
    -6 -3 8
    -6 3 -8
    6 -3 -8
    6 3 8
    6 -3 -9
    -6 -3 9
    -6 3 -9
    6 3 9
    6 -3 -10
    -6 3 -10
    6 3 10
    -6 -3 10
    6 -3 -11
    -6 -3 11
    -6 3 -11
    6 3 11
    6 -3 -12
    -6 3 -12
    -6 -3 12
    6 3 12
    -6 3 -13
    6 -3 -13
    -6 -3 13
    6 3 13
    6 -3 -14
    -6 3 -14
    6 3 14
    -6 -3 14
    6 -3 -15
    -6 3 -15
    6 3 15
    -6 -3 15
    -6 -3 16
    6 3 16
    -6 3 -16
    6 -3 -16
    -6 4 15
    6 -4 15
    -6 -4 -15
    6 4 -15
    -6 4 14
    6 4 -14
    6 -4 14
    -6 -4 -14
    6 4 -13
    -6 -4 -13
    6 -4 13
    -6 4 13
    6 4 -12
    -6 4 12
    -6 -4 -12
    6 -4 12
    6 4 -11
    -6 4 11
    -6 -4 -11
    6 -4 11
    -6 4 10
    6 4 -10
    -6 -4 -10
    6 -4 10
    6 -4 9
    6 4 -9
    -6 -4 -9
    -6 4 8
    6 -4 8
    6 4 -8
    -6 -4 -8
    6 4 -7
    6 -4 7
    -6 -4 -7
    -6 4 7
    -6 4 6
    6 4 -6
    6 -4 6
    -6 -4 -6
    -6 4 5
    6 4 -5
    6 -4 5
    -6 -4 -5
    6 4 -4
    6 -4 4
    -6 4 4
    -6 -4 -4
    6 4 -3
    -6 4 3
    6 -4 3
    -6 -4 -3
    6 4 -2
    -6 4 2
    6 -4 2
    -6 -4 -2
    6 4 -1
    6 -4 1
    -6 4 1
    -6 -4 -1
    6 -4 0
    -6 4 0
    -6 -4 0
    6 4 0
    -6 4 -1
    6 -4 -1
    6 4 1
    -6 -4 1
    -6 -4 2
    6 -4 -2
    -6 4 -2
    6 4 2
    -6 -4 3
    -6 4 -3
    6 -4 -3
    6 4 3
    -6 -4 4
    -6 4 -4
    6 -4 -4
    6 4 4
    -6 -4 5
    6 -4 -5
    -6 4 -5
    6 4 5
    -6 -4 6
    6 -4 -6
    -6 4 -6
    6 4 6
    6 -4 -7
    -6 4 -7
    -6 -4 7
    6 4 7
    -6 4 -8
    -6 -4 8
    6 -4 -8
    6 4 8
    -6 -4 9
    6 -4 -9
    6 4 9
    -6 4 -9
    -6 -4 10
    6 -4 -10
    6 4 10
    -6 4 -10
    -6 -4 11
    6 4 11
    -6 4 -11
    6 -4 -11
    6 -4 -12
    -6 -4 12
    -6 4 -12
    6 4 12
    6 -4 -13
    -6 -4 13
    -6 4 -13
    6 4 13
    -6 -4 14
    -6 4 -14
    6 4 14
    6 -4 -14
    6 -4 -15
    -6 4 -15
    -6 -4 15
    6 4 15
    6 5 -14
    -6 -5 -14
    -6 5 14
    6 -5 14
    6 -5 13
    6 5 -13
    -6 5 13
    -6 -5 -13
    6 -5 12
    6 5 -12
    -6 5 12
    -6 -5 -12
    -6 5 11
    6 -5 11
    6 5 -11
    -6 -5 -11
    6 5 -10
    6 -5 10
    -6 -5 -10
    -6 5 10
    6 5 -9
    6 -5 9
    -6 5 9
    -6 -5 -9
    6 5 -8
    6 -5 8
    -6 5 8
    -6 -5 -8
    6 5 -7
    6 -5 7
    -6 5 7
    -6 -5 -7
    6 5 -6
    -6 5 6
    6 -5 6
    -6 -5 -6
    6 5 -5
    -6 5 5
    6 -5 5
    -6 -5 -5
    -6 5 4
    -6 -5 -4
    6 -5 4
    6 5 -4
    6 -5 3
    -6 5 3
    -6 -5 -3
    6 5 -3
    6 -5 2
    -6 5 2
    -6 -5 -2
    6 5 -2
    6 -5 1
    -6 -5 -1
    6 5 -1
    -6 5 1
    -6 5 0
    -6 -5 0
    6 5 0
    6 -5 0
    -6 5 -1
    6 -5 -1
    6 5 1
    -6 -5 1
    -6 5 -2
    6 -5 -2
    6 5 2
    -6 -5 2
    6 -5 -3
    6 5 3
    -6 5 -3
    -6 -5 3
    6 -5 -4
    -6 5 -4
    6 5 4
    -6 -5 4
    6 -5 -5
    -6 5 -5
    6 5 5
    -6 -5 5
    6 -5 -6
    -6 5 -6
    6 5 6
    -6 -5 6
    -6 -5 7
    -6 5 -7
    6 -5 -7
    6 5 7
    -6 -5 8
    -6 5 -8
    6 -5 -8
    6 5 8
    -6 -5 9
    -6 5 -9
    6 5 9
    6 -5 -9
    -6 -5 10
    -6 5 -10
    6 -5 -10
    6 5 10
    -6 5 -11
    -6 -5 11
    6 -5 -11
    6 5 11
    -6 -5 12
    6 5 12
    6 -5 -12
    -6 5 -12
    -6 -5 13
    6 -5 -13
    6 5 13
    -6 5 -13
    -6 -5 14
    6 -5 -14
    6 5 14
    -6 5 -14
    6 -6 13
    -6 6 13
    -6 6 12
    6 6 -12
    6 -6 12
    6 6 -11
    -6 -6 -11
    -6 6 11
    6 -6 11
    6 6 -10
    -6 6 10
    6 -6 10
    -6 -6 -10
    -6 6 9
    -6 -6 -9
    6 -6 9
    6 6 -9
    -6 -6 -8
    6 -6 8
    -6 6 8
    6 6 -8
    -6 -6 -7
    -6 6 7
    6 6 -7
    6 -6 7
    6 -6 6
    -6 6 6
    -6 -6 -6
    6 6 -6
    6 -6 5
    -6 6 5
    -6 -6 -5
    6 6 -5
    -6 6 4
    6 -6 4
    -6 -6 -4
    6 6 -4
    -6 6 3
    6 -6 3
    -6 -6 -3
    6 6 -3
    -6 6 2
    6 -6 2
    -6 -6 -2
    6 6 -2
    -6 6 1
    -6 -6 -1
    6 -6 1
    6 6 -1
    -6 6 0
    -6 -6 0
    6 6 0
    6 -6 0
    6 -6 -1
    -6 -6 1
    6 6 1
    -6 6 -1
    6 -6 -2
    -6 6 -2
    6 6 2
    -6 -6 2
    -6 6 -3
    6 -6 -3
    6 6 3
    -6 -6 3
    -6 6 -4
    6 -6 -4
    6 6 4
    -6 -6 4
    -6 6 -5
    6 -6 -5
    6 6 5
    -6 -6 5
    6 6 6
    -6 -6 6
    -6 6 -6
    6 -6 -6
    6 -6 -7
    6 6 7
    -6 6 -7
    -6 -6 7
    6 -6 -8
    -6 6 -8
    6 6 8
    -6 -6 8
    -6 6 -9
    6 6 9
    6 -6 -9
    -6 -6 9
    6 -6 -10
    -6 6 -10
    6 6 10
    -6 -6 10
    -6 6 -11
    6 6 11
    6 -6 -11
    -6 -6 11
    -6 -6 12
    6 -6 -12
    -6 6 -12
    6 6 12
    -6 6 -13
    -6 7 10
    6 7 -10
    6 -7 10
    6 -7 9
    -6 -7 -9
    -6 7 9
    6 7 -9
    6 -7 8
    -6 7 8
    -6 -7 -8
    6 7 -8
    -6 7 7
    6 -7 7
    -6 -7 -7
    6 7 -7
    -6 7 6
    6 -7 6
    -6 -7 -6
    6 7 -6
    -6 -7 -5
    6 -7 5
    -6 7 5
    -6 -7 -4
    -6 7 4
    6 -7 4
    6 7 -4
    -6 7 3
    -6 -7 -3
    6 7 -3
    6 -7 3
    6 -7 2
    -6 7 2
    -6 -7 -2
    6 7 -2
    6 -7 1
    -6 7 1
    -6 -7 -1
    6 7 -1
    -6 7 0
    6 -7 0
    -6 -7 0
    6 7 0
    6 -7 -1
    -6 -7 1
    6 7 1
    -6 7 -1
    6 -7 -2
    6 7 2
    -6 -7 2
    -6 7 -2
    6 7 3
    -6 7 -3
    -6 -7 3
    6 -7 -3
    6 -7 -4
    -6 7 -4
    6 7 4
    -6 -7 4
    6 -7 -5
    -6 7 -5
    6 7 5
    -6 -7 5
    -6 7 -6
    6 -7 -6
    6 7 6
    -6 -7 6
    -6 7 -7
    6 7 7
    -6 -7 7
    6 -7 -7
    6 -7 -8
    6 7 8
    -6 -7 8
    -6 7 -8
    6 -7 -9
    -6 -7 9
    -6 7 -9
    6 -7 -10
    -6 -7 10
    6 8 -7
    6 -8 7
    -6 -8 -6
    6 8 -6
    6 -8 6
    6 -8 5
    -6 8 5
    -6 -8 -5
    6 8 -5
    -6 8 4
    6 -8 4
    -6 -8 -4
    6 8 -4
    6 -8 3
    -6 -8 -3
    6 8 -3
    -6 8 3
    6 -8 2
    -6 -8 -2
    6 8 -2
    -6 8 2
    6 -8 1
    -6 8 1
    -6 -8 -1
    6 8 -1
    -6 8 0
    -6 -8 0
    6 8 0
    6 -8 0
    -6 8 -1
    -6 -8 1
    6 8 1
    6 -8 -1
    -6 8 -2
    6 -8 -2
    -6 -8 2
    6 8 2
    -6 8 -3
    6 -8 -3
    6 8 3
    -6 -8 3
    6 8 4
    -6 -8 4
    -6 8 -4
    6 -8 -5
    6 8 5
    -6 -8 5
    -6 8 -5
    6 8 6
    -6 8 -6
    -6 -8 6
    -6 8 -7
    -6 -8 7
    -7 0 0
    7 0 0
    -7 0 -1
    7 0 1
    -7 0 1
    7 0 -1
    -7 0 -2
    7 0 2
    -7 0 2
    7 0 -2
    -7 0 -3
    -7 0 3
    7 0 -3
    7 0 3
    -7 0 -4
    7 0 4
    -7 0 4
    7 0 -4
    7 0 -5
    -7 0 -5
    7 0 5
    -7 0 5
    -7 0 6
    7 0 -6
    -7 0 -6
    7 0 6
    -7 0 7
    7 0 -7
    -7 0 -7
    7 0 7
    -7 0 8
    -7 0 -8
    7 0 -8
    7 0 8
    -7 0 -9
    7 0 9
    -7 0 9
    7 0 -9
    -7 0 -10
    7 0 10
    -7 0 10
    7 0 -10
    -7 0 -11
    7 0 11
    -7 0 11
    7 0 -11
    -7 0 -12
    7 0 12
    -7 0 12
    7 0 -12
    -7 0 -13
    7 0 13
    -7 0 13
    7 0 -13
    7 0 -14
    -7 0 -14
    7 0 14
    -7 0 14
    -7 0 -15
    7 0 15
    7 0 -15
    -7 0 15
    -7 0 -16
    7 0 16
    -7 0 16
    7 0 -16
    7 -1 16
    -7 1 16
    7 1 -16
    -7 -1 -16
    7 -1 15
    -7 1 15
    7 1 -15
    -7 -1 -15
    -7 -1 -14
    7 -1 14
    -7 1 14
    7 1 -14
    -7 -1 -13
    -7 1 13
    7 -1 13
    7 1 -13
    -7 -1 -12
    7 -1 12
    7 1 -12
    -7 1 12
    -7 -1 -11
    7 1 -11
    7 -1 11
    -7 1 11
    -7 -1 -10
    7 1 -10
    7 -1 10
    -7 1 10
    7 1 -9
    -7 -1 -9
    7 -1 9
    -7 1 9
    -7 -1 -8
    7 -1 8
    -7 1 8
    7 1 -8
    -7 -1 -7
    -7 1 7
    7 -1 7
    7 1 -7
    -7 -1 -6
    7 1 -6
    -7 1 6
    7 -1 6
    7 -1 5
    -7 1 5
    -7 -1 -5
    7 1 -5
    -7 1 4
    -7 -1 -4
    7 -1 4
    7 1 -4
    -7 1 3
    -7 -1 -3
    7 1 -3
    7 -1 3
    -7 -1 -2
    7 1 -2
    7 -1 2
    -7 1 2
    -7 -1 -1
    7 1 -1
    7 -1 1
    -7 1 1
    -7 -1 0
    7 1 0
    -7 1 0
    7 -1 0
    7 1 1
    -7 -1 1
    -7 1 -1
    7 -1 -1
    7 1 2
    -7 1 -2
    7 -1 -2
    7 -1 -3
    7 1 3
    -7 -1 3
    -7 1 -3
    7 -1 -4
    -7 1 -4
    7 1 5
    7 -1 -5
    -7 1 -5
    -7 -1 5
    7 1 6
    7 -1 -6
    -7 1 -6
    -7 -1 6
    7 1 7
    -7 1 -7
    7 -1 -7
    -7 -1 7
    7 1 8
    -7 1 -8
    7 -1 -8
    -7 -1 8
    7 1 9
    -7 1 -9
    7 -1 -9
    -7 -1 9
    -7 -1 10
    7 1 10
    -7 1 -10
    7 -1 -10
    7 -1 -11
    7 1 11
    -7 -1 11
    -7 1 -11
    7 1 12
    7 -1 -12
    -7 -1 12
    -7 1 -12
    7 1 13
    -7 1 -13
    -7 -1 13
    7 -1 -13
    7 1 14
    -7 1 -14
    -7 -1 14
    7 -1 -14
    7 1 15
    -7 1 -15
    -7 -1 15
    7 -1 -15
    7 1 16
    -7 1 -16
    -7 -1 16
    7 -1 -16
    7 -2 15
    7 2 -15
    -7 2 15
    -7 -2 -15
    7 2 -14
    7 -2 14
    -7 2 14
    -7 -2 -14
    7 2 -13
    7 -2 13
    -7 2 13
    -7 -2 -13
    7 2 -12
    7 -2 12
    -7 2 12
    -7 -2 -12
    -7 2 11
    7 -2 11
    -7 -2 -11
    7 2 -11
    -7 2 10
    7 -2 10
    7 2 -10
    -7 -2 -10
    -7 2 9
    -7 -2 -9
    7 -2 9
    7 2 -9
    -7 -2 -8
    7 -2 8
    7 2 -8
    -7 2 8
    -7 -2 -7
    7 2 -7
    7 -2 7
    -7 2 7
    -7 -2 -6
    7 2 -6
    -7 2 6
    7 -2 6
    -7 -2 -5
    -7 2 5
    7 2 -5
    7 -2 5
    -7 -2 -4
    -7 2 4
    7 2 -4
    7 -2 4
    -7 -2 -3
    -7 2 3
    7 2 -3
    7 -2 3
    7 -2 2
    -7 -2 -2
    -7 2 2
    7 2 -2
    7 -2 1
    -7 2 1
    -7 -2 -1
    7 2 -1
    -7 2 0
    7 -2 0
    -7 -2 0
    7 2 0
    7 -2 -1
    7 2 1
    -7 -2 1
    -7 2 -1
    7 2 2
    -7 -2 2
    7 -2 -2
    -7 2 -2
    7 2 3
    -7 -2 3
    7 -2 -3
    -7 2 -3
    7 -2 -4
    -7 -2 4
    -7 2 -4
    7 2 5
    -7 -2 5
    7 -2 -5
    -7 2 -5
    7 2 6
    -7 -2 6
    -7 2 -6
    7 -2 -6
    7 2 7
    -7 -2 7
    -7 2 -7
    7 -2 -7
    7 2 8
    -7 2 -8
    -7 -2 8
    7 -2 -8
    7 2 9
    7 -2 -9
    -7 2 -9
    -7 -2 9
    7 2 10
    7 -2 -10
    -7 2 -10
    -7 -2 10
    7 2 11
    -7 2 -11
    -7 -2 11
    7 -2 -11
    -7 2 -12
    7 -2 -12
    -7 -2 12
    7 2 12
    -7 -2 13
    -7 2 -13
    7 -2 -13
    7 2 13
    -7 -2 14
    -7 2 -14
    7 -2 -14
    7 2 14
    7 -2 -15
    -7 -2 15
    -7 2 -15
    7 2 15
    -7 3 15
    7 -3 15
    -7 -3 -15
    -7 3 14
    7 -3 14
    -7 -3 -14
    7 3 -14
    7 -3 13
    -7 -3 -13
    7 3 -13
    -7 3 13
    7 -3 12
    7 3 -12
    -7 3 12
    -7 -3 -12
    7 -3 11
    7 3 -11
    -7 3 11
    -7 -3 -11
    -7 3 10
    7 3 -10
    7 -3 10
    -7 -3 -10
    7 3 -9
    7 -3 9
    -7 3 9
    -7 -3 -9
    -7 3 8
    7 3 -8
    7 -3 8
    -7 -3 -8
    -7 3 7
    7 3 -7
    7 -3 7
    -7 -3 -7
    -7 3 6
    7 3 -6
    7 -3 6
    -7 -3 -6
    -7 -3 -5
    7 -3 5
    7 3 -5
    -7 3 5
    -7 -3 -4
    7 -3 4
    7 3 -4
    -7 3 4
    -7 -3 -3
    7 -3 3
    7 3 -3
    -7 3 3
    7 -3 2
    -7 -3 -2
    -7 3 2
    7 3 -2
    -7 -3 -1
    7 3 -1
    7 -3 1
    -7 3 1
    -7 -3 0
    7 3 0
    -7 3 0
    7 -3 0
    7 3 1
    -7 -3 1
    -7 3 -1
    7 -3 -1
    -7 3 -2
    7 3 2
    -7 -3 2
    7 3 3
    -7 3 -3
    -7 -3 3
    7 -3 -3
    -7 3 -4
    7 3 4
    -7 -3 4
    7 -3 -4
    7 3 5
    7 -3 -5
    -7 -3 5
    -7 3 -5
    7 3 6
    7 -3 -6
    -7 -3 6
    -7 3 -6
    7 3 7
    7 -3 -7
    -7 -3 7
    -7 3 -7
    -7 -3 8
    7 -3 -8
    -7 3 -8
    7 3 8
    7 -3 -9
    -7 -3 9
    -7 3 -9
    7 3 9
    -7 -3 10
    -7 3 -10
    7 -3 -10
    7 3 10
    -7 -3 11
    -7 3 -11
    7 -3 -11
    7 3 11
    7 -3 -12
    -7 3 -12
    -7 -3 12
    7 3 12
    7 -3 -13
    -7 3 -13
    -7 -3 13
    7 3 13
    7 -3 -14
    -7 3 -14
    -7 -3 14
    7 3 14
    -7 3 -15
    7 -3 -15
    7 3 15
    -7 4 14
    7 -4 14
    -7 4 13
    7 4 -13
    7 -4 13
    -7 -4 -13
    -7 4 12
    7 4 -12
    -7 -4 -12
    7 -4 12
    -7 4 11
    7 4 -11
    -7 -4 -11
    7 -4 11
    7 4 -10
    -7 -4 -10
    -7 4 10
    7 -4 10
    7 -4 9
    7 4 -9
    -7 4 9
    -7 -4 -9
    7 -4 8
    7 4 -8
    -7 4 8
    -7 -4 -8
    7 -4 7
    7 4 -7
    -7 4 7
    -7 -4 -7
    7 -4 6
    7 4 -6
    -7 4 6
    -7 -4 -6
    7 4 -5
    -7 4 5
    7 -4 5
    -7 -4 -5
    -7 4 4
    7 4 -4
    7 -4 4
    -7 -4 -4
    -7 4 3
    7 4 -3
    7 -4 3
    -7 -4 -3
    7 4 -2
    7 -4 2
    -7 4 2
    -7 -4 -2
    7 4 -1
    7 -4 1
    -7 4 1
    -7 -4 -1
    -7 -4 0
    7 4 0
    -7 4 0
    7 -4 0
    7 4 1
    -7 -4 1
    -7 4 -1
    7 -4 -1
    7 4 2
    7 -4 -2
    -7 -4 2
    -7 4 -2
    -7 -4 3
    7 -4 -3
    -7 4 -3
    7 4 3
    -7 -4 4
    -7 4 -4
    7 -4 -4
    7 4 4
    -7 -4 5
    -7 4 -5
    7 -4 -5
    7 4 5
    -7 4 -6
    -7 -4 6
    7 -4 -6
    7 4 6
    -7 4 -7
    -7 -4 7
    7 -4 -7
    7 4 7
    -7 -4 8
    7 -4 -8
    7 4 8
    -7 4 -8
    7 -4 -9
    -7 -4 9
    7 4 9
    -7 4 -9
    7 -4 -10
    -7 -4 10
    -7 4 -10
    7 4 10
    7 -4 -11
    -7 -4 11
    -7 4 -11
    7 4 11
    -7 -4 12
    7 -4 -12
    -7 4 -12
    7 4 12
    -7 -4 13
    7 -4 -13
    -7 4 -13
    7 4 13
    -7 4 -14
    7 -4 -14
    7 -5 12
    7 5 -12
    -7 5 12
    7 -5 11
    7 5 -11
    -7 5 11
    -7 -5 -11
    7 -5 10
    7 5 -10
    -7 5 10
    -7 -5 -10
    -7 5 9
    7 5 -9
    7 -5 9
    -7 -5 -9
    -7 5 8
    7 5 -8
    7 -5 8
    -7 -5 -8
    7 5 -7
    7 -5 7
    -7 -5 -7
    -7 5 7
    7 5 -6
    7 -5 6
    -7 5 6
    -7 -5 -6
    7 5 -5
    7 -5 5
    -7 5 5
    -7 -5 -5
    7 5 -4
    -7 5 4
    7 -5 4
    -7 -5 -4
    7 5 -3
    -7 5 3
    7 -5 3
    -7 -5 -3
    7 5 -2
    -7 5 2
    -7 -5 -2
    7 -5 2
    7 -5 1
    -7 5 1
    -7 -5 -1
    7 5 -1
    -7 5 0
    7 -5 0
    -7 -5 0
    7 -5 -1
    -7 5 -1
    7 5 1
    -7 -5 1
    7 -5 -2
    -7 5 -2
    7 5 2
    -7 -5 2
    7 -5 -3
    -7 5 -3
    7 5 3
    -7 -5 3
    -7 -5 4
    -7 5 -4
    7 -5 -4
    7 5 4
    -7 -5 5
    -7 5 -5
    7 -5 -5
    7 5 5
    -7 -5 6
    -7 5 -6
    7 5 6
    7 -5 -6
    -7 -5 7
    7 -5 -7
    -7 5 -7
    7 5 7
    -7 -5 8
    -7 5 -8
    7 -5 -8
    7 5 8
    -7 -5 9
    -7 5 -9
    7 -5 -9
    7 5 9
    -7 5 -10
    -7 -5 10
    7 -5 -10
    7 5 10
    -7 5 -11
    -7 -5 11
    7 -5 -11
    7 5 11
    -7 -5 12
    7 -5 -12
    -7 5 -12
    7 6 -10
    7 -6 10
    -7 6 10
    7 6 -9
    -7 6 9
    7 -6 9
    7 6 -8
    -7 6 8
    7 -6 8
    -7 -6 -8
    7 6 -7
    -7 6 7
    7 -6 7
    -7 -6 -7
    -7 6 6
    -7 -6 -6
    7 -6 6
    7 6 -6
    -7 -6 -5
    7 -6 5
    7 6 -5
    -7 6 5
    7 -6 4
    -7 -6 -4
    -7 6 4
    7 6 -4
    7 -6 3
    -7 6 3
    -7 -6 -3
    7 6 -3
    7 -6 2
    -7 6 2
    -7 -6 -2
    7 6 -2
    7 -6 1
    -7 6 1
    -7 -6 -1
    7 6 -1
    -7 6 0
    7 -6 0
    -7 -6 0
    7 6 0
    -7 6 -1
    7 -6 -1
    -7 -6 1
    7 6 1
    -7 6 -2
    7 6 2
    7 -6 -2
    -7 -6 2
    -7 6 -3
    7 6 3
    -7 -6 3
    7 -6 -3
    7 -6 -4
    7 6 4
    -7 6 -4
    -7 -6 4
    7 -6 -5
    -7 6 -5
    7 6 5
    -7 -6 5
    7 -6 -6
    -7 6 -6
    7 6 6
    -7 -6 6
    7 -6 -7
    -7 6 -7
    7 6 7
    -7 -6 7
    -7 6 -8
    7 -6 -8
    7 6 8
    -7 -6 8
    -7 -6 9
    -7 6 -9
    7 -6 -9
    7 -6 -10
    -7 -6 10
    -7 6 -10
    7 -7 7
    7 7 -7
    7 -7 6
    -7 -7 -6
    7 7 -6
    -7 7 5
    7 -7 5
    -7 -7 -5
    7 7 -5
    -7 7 4
    7 -7 4
    -7 -7 -4
    7 7 -4
    -7 7 3
    7 -7 3
    -7 -7 -3
    7 7 -3
    7 -7 2
    -7 -7 -2
    7 7 -2
    -7 7 2
    -7 -7 -1
    7 7 -1
    7 -7 1
    -7 7 1
    -7 7 0
    -7 -7 0
    7 7 0
    7 -7 0
    7 -7 -1
    -7 7 -1
    -7 -7 1
    7 7 1
    7 -7 -2
    -7 7 -2
    7 7 2
    -7 -7 2
    7 -7 -3
    -7 7 -3
    7 7 3
    -7 -7 3
    -7 7 -4
    7 -7 -4
    7 7 4
    -7 -7 4
    7 -7 -5
    7 7 5
    -7 -7 5
    7 7 6
    -7 -7 6
    -7 7 -6
    -7 -7 7
    -7 7 -7
    -8 0 0
    8 0 0
    -8 0 -1
    8 0 1
    -8 0 1
    8 0 -1
    -8 0 -2
    8 0 2
    -8 0 2
    8 0 -2
    -8 0 -3
    8 0 3
    -8 0 3
    8 0 -3
    -8 0 -4
    8 0 4
    -8 0 4
    8 0 -4
    -8 0 -5
    8 0 5
    -8 0 5
    8 0 -5
    8 0 -6
    -8 0 -6
    8 0 6
    -8 0 6
    -8 0 7
    8 0 -7
    -8 0 -7
    8 0 7
    -8 0 8
    8 0 -8
    -8 0 -8
    8 0 8
    -8 0 9
    -8 0 -9
    8 0 -9
    8 0 9
    -8 0 -10
    -8 0 10
    8 0 10
    8 0 -10
    -8 0 -11
    8 0 11
    -8 0 11
    8 0 -11
    -8 0 -12
    8 0 12
    -8 0 12
    8 0 -12
    -8 0 -13
    8 0 13
    -8 0 13
    8 0 -13
    -8 0 -14
    8 0 14
    -8 0 14
    8 0 -14
    -8 -1 -14
    -8 1 14
    -8 -1 -13
    8 -1 13
    8 1 -13
    -8 1 13
    -8 -1 -12
    8 1 -12
    8 -1 12
    -8 1 12
    -8 -1 -11
    8 1 -11
    8 -1 11
    -8 1 11
    8 1 -10
    -8 -1 -10
    8 -1 10
    -8 1 10
    8 1 -9
    -8 -1 -9
    8 -1 9
    -8 1 9
    -8 -1 -8
    -8 1 8
    8 -1 8
    8 1 -8
    -8 -1 -7
    -8 1 7
    8 -1 7
    8 1 -7
    -8 1 6
    -8 -1 -6
    8 -1 6
    8 1 -6
    -8 1 5
    -8 -1 -5
    8 -1 5
    8 1 -5
    -8 1 4
    -8 -1 -4
    8 -1 4
    8 1 -4
    -8 1 3
    -8 -1 -3
    8 1 -3
    8 -1 3
    -8 -1 -2
    8 1 -2
    8 -1 2
    -8 1 2
    -8 -1 -1
    8 1 -1
    8 -1 1
    -8 1 1
    -8 -1 0
    8 1 0
    -8 1 0
    8 -1 0
    8 1 1
    -8 -1 1
    -8 1 -1
    8 -1 -1
    8 -1 -2
    8 1 2
    -8 -1 2
    -8 1 -2
    8 -1 -3
    8 1 3
    -8 -1 3
    -8 1 -3
    8 -1 -4
    8 1 4
    -8 1 -4
    -8 -1 4
    8 -1 -5
    8 1 5
    -8 1 -5
    -8 -1 5
    8 1 6
    8 -1 -6
    -8 1 -6
    -8 -1 6
    8 1 7
    8 -1 -7
    -8 1 -7
    -8 -1 7
    8 1 8
    -8 1 -8
    8 -1 -8
    -8 -1 8
    8 1 9
    -8 1 -9
    8 -1 -9
    -8 -1 9
    -8 -1 10
    8 1 10
    -8 1 -10
    8 -1 -10
    -8 -1 11
    8 1 11
    -8 1 -11
    8 -1 -11
    8 1 12
    -8 -1 12
    -8 1 -12
    8 -1 -12
    8 -1 -13
    8 1 13
    -8 -1 13
    -8 1 -13
    8 1 14
    8 -1 -14
    8 2 -13
    -8 2 13
    8 -2 13
    -8 -2 -13
    -8 -2 -12
    8 2 -12
    -8 2 12
    8 -2 12
    -8 -2 -11
    8 -2 11
    8 2 -11
    -8 2 11
    -8 -2 -10
    8 -2 10
    -8 2 10
    8 2 -10
    -8 -2 -9
    8 -2 9
    -8 2 9
    8 2 -9
    -8 -2 -8
    8 -2 8
    -8 2 8
    8 2 -8
    -8 -2 -7
    -8 2 7
    8 2 -7
    8 -2 7
    -8 -2 -6
    -8 2 6
    8 2 -6
    8 -2 6
    -8 -2 -5
    -8 2 5
    8 2 -5
    8 -2 5
    -8 -2 -4
    -8 2 4
    8 2 -4
    8 -2 4
    -8 -2 -3
    -8 2 3
    8 2 -3
    8 -2 3
    -8 2 2
    -8 -2 -2
    8 2 -2
    8 -2 2
    8 -2 1
    -8 2 1
    -8 -2 -1
    8 2 -1
    -8 2 0
    8 -2 0
    -8 -2 0
    8 2 0
    8 -2 -1
    8 2 1
    -8 -2 1
    -8 2 -1
    8 -2 -2
    8 2 2
    -8 -2 2
    -8 2 -2
    8 2 3
    8 -2 -3
    -8 -2 3
    -8 2 -3
    8 2 4
    8 -2 -4
    -8 -2 4
    -8 2 -4
    8 2 5
    -8 -2 5
    8 -2 -5
    -8 2 -5
    8 2 6
    -8 -2 6
    8 -2 -6
    -8 2 -6
    8 2 7
    -8 -2 7
    -8 2 -7
    8 -2 -7
    8 2 8
    -8 2 -8
    -8 -2 8
    8 -2 -8
    8 2 9
    -8 2 -9
    -8 -2 9
    8 -2 -9
    8 -2 -10
    8 2 10
    -8 2 -10
    -8 -2 10
    8 2 11
    8 -2 -11
    -8 2 -11
    -8 -2 11
    8 2 12
    8 -2 -12
    -8 2 -12
    -8 -2 12
    8 2 13
    -8 2 -13
    8 -2 -13
    -8 -2 13
    -8 3 12
    8 -3 12
    8 3 -12
    -8 -3 -12
    -8 3 11
    8 -3 11
    8 3 -11
    -8 -3 -11
    -8 3 10
    8 3 -10
    8 -3 10
    -8 -3 -10
    -8 3 9
    8 3 -9
    8 -3 9
    -8 -3 -9
    -8 3 8
    8 3 -8
    8 -3 8
    -8 -3 -8
    -8 -3 -7
    8 3 -7
    -8 3 7
    8 -3 7
    -8 -3 -6
    8 3 -6
    -8 3 6
    8 -3 6
    8 -3 5
    -8 -3 -5
    8 3 -5
    -8 3 5
    8 -3 4
    -8 -3 -4
    8 3 -4
    -8 3 4
    -8 -3 -3
    8 -3 3
    8 3 -3
    -8 3 3
    -8 -3 -2
    8 -3 2
    8 3 -2
    -8 3 2
    -8 -3 -1
    8 -3 1
    8 3 -1
    -8 3 1
    -8 -3 0
    8 3 0
    -8 3 0
    8 -3 0
    -8 3 -1
    8 3 1
    -8 -3 1
    8 -3 -1
    -8 3 -2
    8 3 2
    -8 -3 2
    8 -3 -2
    -8 3 -3
    8 3 3
    -8 -3 3
    8 -3 -3
    8 3 4
    -8 -3 4
    8 -3 -4
    -8 3 -4
    8 3 5
    -8 -3 5
    8 -3 -5
    -8 3 -5
    8 3 6
    -8 -3 6
    -8 3 -6
    8 -3 -6
    8 3 7
    8 -3 -7
    -8 -3 7
    -8 3 -7
    8 3 8
    8 -3 -8
    -8 -3 8
    -8 3 -8
    8 3 9
    8 -3 -9
    -8 -3 9
    -8 3 -9
    8 3 10
    8 -3 -10
    -8 -3 10
    -8 3 -10
    -8 -3 11
    -8 3 -11
    8 -3 -11
    8 3 11
    -8 3 -12
    -8 -3 12
    8 -3 -12
    8 3 12
    8 4 -11
    -8 4 11
    8 -4 11
    8 4 -10
    -8 4 10
    8 -4 10
    8 4 -9
    -8 4 9
    -8 -4 -9
    8 -4 9
    8 -4 8
    8 4 -8
    -8 4 8
    -8 -4 -8
    8 -4 7
    -8 4 7
    8 4 -7
    -8 -4 -7
    -8 4 6
    8 -4 6
    8 4 -6
    -8 -4 -6
    -8 4 5
    8 -4 5
    8 4 -5
    -8 -4 -5
    8 4 -4
    8 -4 4
    -8 4 4
    -8 -4 -4
    -8 -4 -3
    8 4 -3
    8 -4 3
    -8 4 3
    -8 -4 -2
    8 4 -2
    8 -4 2
    -8 4 2
    -8 -4 -1
    8 4 -1
    8 -4 1
    -8 4 1
    -8 -4 0
    8 4 0
    8 -4 0
    -8 4 0
    8 4 1
    -8 -4 1
    -8 4 -1
    8 -4 -1
    8 4 2
    -8 -4 2
    -8 4 -2
    8 -4 -2
    8 4 3
    -8 -4 3
    -8 4 -3
    8 -4 -3
    8 4 4
    8 -4 -4
    -8 -4 4
    -8 4 -4
    8 4 5
    -8 4 -5
    8 -4 -5
    -8 -4 5
    -8 4 -6
    -8 -4 6
    8 -4 -6
    8 4 6
    -8 4 -7
    -8 -4 7
    8 -4 -7
    8 4 7
    -8 -4 8
    8 -4 -8
    -8 4 -8
    8 4 8
    -8 -4 9
    8 -4 -9
    -8 4 -9
    8 4 9
    -8 -4 10
    8 -4 -10
    -8 4 -10
    -8 -4 11
    -8 4 -11
    8 -4 -11
    8 -5 9
    8 5 -9
    -8 5 9
    8 5 -8
    8 -5 8
    -8 5 8
    8 5 -7
    8 -5 7
    -8 5 7
    -8 -5 -7
    8 5 -6
    8 -5 6
    -8 5 6
    -8 -5 -6
    8 5 -5
    -8 5 5
    8 -5 5
    -8 -5 -5
    8 5 -4
    -8 5 4
    8 -5 4
    -8 -5 -4
    8 5 -3
    -8 5 3
    8 -5 3
    -8 -5 -3
    -8 5 2
    8 5 -2
    8 -5 2
    -8 -5 -2
    8 5 -1
    8 -5 1
    -8 5 1
    -8 -5 -1
    8 5 0
    -8 5 0
    8 -5 0
    -8 -5 0
    8 5 1
    8 -5 -1
    -8 5 -1
    -8 -5 1
    -8 -5 2
    8 -5 -2
    -8 5 -2
    8 5 2
    -8 -5 3
    8 -5 -3
    -8 5 -3
    8 5 3
    -8 -5 4
    -8 5 -4
    8 -5 -4
    8 5 4
    -8 -5 5
    -8 5 -5
    8 -5 -5
    8 5 5
    -8 -5 6
    -8 5 -6
    8 -5 -6
    8 5 6
    -8 -5 7
    -8 5 -7
    8 -5 -7
    8 5 7
    -8 5 -8
    -8 -5 8
    8 5 8
    8 -5 -8
    8 -5 -9
    -8 5 -9
    -8 -5 9
    8 -6 7
    8 6 -6
    8 -6 6
    8 6 -5
    8 -6 5
    -8 -6 -5
    8 6 -4
    -8 6 4
    -8 -6 -4
    8 -6 4
    -8 6 3
    -8 -6 -3
    8 -6 3
    8 6 -3
    8 -6 2
    -8 6 2
    -8 -6 -2
    8 6 -2
    8 -6 1
    -8 6 1
    -8 -6 -1
    8 6 -1
    -8 6 0
    8 -6 0
    -8 -6 0
    8 6 0
    8 -6 -1
    8 6 1
    8 -6 -2
    -8 6 -2
    8 6 2
    -8 -6 2
    8 -6 -3
    -8 6 -3
    8 6 3
    -8 -6 3
    -8 6 -4
    8 -6 -4
    8 6 4
    -8 -6 4
    -8 6 -5
    8 6 5
    -8 -6 5
    -8 -6 6
    -8 6 -6
    -8 6 -7
    -9 0 0
    9 0 0
    -9 0 -1
    9 0 1
    -9 0 1
    9 0 -1
    -9 0 -2
    9 0 2
    -9 0 2
    9 0 -2
    -9 0 -3
    9 0 3
    -9 0 3
    9 0 -3
    -9 0 -4
    9 0 4
    -9 0 4
    9 0 -4
    -9 0 -5
    9 0 5
    -9 0 5
    9 0 -5
    9 0 -6
    -9 0 -6
    9 0 6
    -9 0 6
    9 0 -7
    -9 0 -7
    9 0 7
    -9 0 7
    -9 0 8
    9 0 -8
    -9 0 -8
    9 0 8
    -9 0 9
    9 0 -9
    -9 0 -9
    9 0 9
    -9 0 10
    -9 0 -10
    9 0 -10
    9 0 10
    -9 0 11
    -9 0 -11
    9 0 11
    9 0 -11
    9 1 -11
    9 -1 11
    -9 1 11
    9 1 -10
    -9 -1 -10
    -9 1 10
    9 -1 10
    9 1 -9
    -9 -1 -9
    -9 1 9
    9 -1 9
    -9 -1 -8
    -9 1 8
    9 -1 8
    9 1 -8
    -9 1 7
    -9 -1 -7
    9 -1 7
    9 1 -7
    -9 1 6
    -9 -1 -6
    9 -1 6
    9 1 -6
    -9 1 5
    -9 -1 -5
    9 -1 5
    9 1 -5
    -9 1 4
    -9 -1 -4
    9 -1 4
    9 1 -4
    -9 -1 -3
    9 -1 3
    9 1 -3
    -9 1 3
    -9 -1 -2
    9 1 -2
    9 -1 2
    -9 1 2
    -9 -1 -1
    9 1 -1
    9 -1 1
    -9 1 1
    -9 -1 0
    9 1 0
    -9 1 0
    9 -1 0
    9 1 1
    -9 -1 1
    -9 1 -1
    9 -1 -1
    9 1 2
    -9 -1 2
    -9 1 -2
    9 -1 -2
    9 -1 -3
    9 1 3
    -9 -1 3
    -9 1 -3
    9 -1 -4
    9 1 4
    -9 1 -4
    -9 -1 4
    9 -1 -5
    9 1 5
    -9 1 -5
    -9 -1 5
    9 -1 -6
    9 1 6
    -9 1 -6
    -9 -1 6
    9 1 7
    9 -1 -7
    -9 1 -7
    -9 -1 7
    9 1 8
    9 -1 -8
    -9 1 -8
    -9 -1 8
    9 1 9
    -9 1 -9
    9 -1 -9
    -9 -1 9
    9 1 10
    -9 1 -10
    9 -1 -10
    -9 -1 10
    -9 -1 11
    -9 1 -11
    9 -1 -11
    9 -2 10
    -9 2 10
    9 2 -10
    -9 2 9
    9 -2 9
    9 2 -9
    -9 -2 -8
    -9 2 8
    9 -2 8
    9 2 -8
    -9 -2 -7
    -9 2 7
    9 2 -7
    9 -2 7
    -9 -2 -6
    -9 2 6
    9 2 -6
    9 -2 6
    -9 -2 -5
    -9 2 5
    9 2 -5
    9 -2 5
    -9 2 4
    -9 -2 -4
    9 2 -4
    9 -2 4
    -9 2 3
    -9 -2 -3
    9 2 -3
    9 -2 3
    -9 2 2
    -9 -2 -2
    9 2 -2
    9 -2 2
    9 -2 1
    -9 2 1
    -9 -2 -1
    9 2 -1
    9 -2 0
    -9 -2 0
    9 2 0
    -9 2 0
    9 -2 -1
    9 2 1
    -9 -2 1
    -9 2 -1
    9 -2 -2
    9 2 2
    -9 -2 2
    -9 2 -2
    9 -2 -3
    9 2 3
    -9 -2 3
    -9 2 -3
    9 2 4
    9 -2 -4
    -9 -2 4
    -9 2 -4
    9 2 5
    9 -2 -5
    -9 -2 5
    -9 2 -5
    9 2 6
    9 -2 -6
    -9 -2 6
    -9 2 -6
    9 2 7
    9 -2 -7
    -9 -2 7
    -9 2 -7
    9 2 8
    -9 2 -8
    -9 -2 8
    9 -2 -8
    9 2 9
    -9 2 -9
    -9 -2 9
    9 -2 -9
    -9 2 -10
    -9 -2 10
    9 -2 -10
    9 3 -9
    9 -3 9
    -9 3 9
    9 3 -8
    -9 3 8
    9 -3 8
    -9 -3 -7
    9 3 -7
    -9 3 7
    9 -3 7
    -9 -3 -6
    9 3 -6
    -9 3 6
    9 -3 6
    -9 -3 -5
    9 3 -5
    -9 3 5
    9 -3 5
    9 -3 4
    -9 -3 -4
    9 3 -4
    -9 3 4
    9 -3 3
    -9 -3 -3
    9 3 -3
    -9 3 3
    9 -3 2
    -9 -3 -2
    -9 3 2
    9 3 -2
    -9 -3 -1
    9 -3 1
    -9 3 1
    9 3 -1
    -9 3 0
    -9 -3 0
    9 3 0
    9 -3 0
    -9 3 -1
    9 3 1
    -9 -3 1
    9 -3 -1
    -9 3 -2
    9 3 2
    -9 -3 2
    9 -3 -2
    -9 3 -3
    9 3 3
    -9 -3 3
    9 -3 -3
    9 3 4
    -9 -3 4
    9 -3 -4
    -9 3 -4
    9 3 5
    -9 -3 5
    9 -3 -5
    -9 3 -5
    9 3 6
    -9 -3 6
    9 -3 -6
    -9 3 -6
    9 3 7
    -9 -3 7
    -9 3 -7
    -9 -3 8
    -9 3 -8
    9 -3 -8
    9 -3 -9
    -9 -3 9
    -9 3 -9
    9 -4 7
    9 4 -7
    -9 4 7
    9 -4 6
    9 4 -6
    -9 4 6
    -9 -4 -5
    9 -4 5
    9 4 -5
    -9 4 5
    -9 -4 -4
    9 -4 4
    9 4 -4
    -9 4 4
    -9 -4 -3
    9 4 -3
    9 -4 3
    -9 4 3
    -9 -4 -2
    9 4 -2
    9 -4 2
    -9 4 2
    -9 -4 -1
    9 4 -1
    9 -4 1
    -9 4 1
    -9 -4 0
    9 4 0
    -9 4 0
    9 -4 0
    -9 -4 1
    9 4 1
    -9 4 -1
    9 -4 -1
    9 4 2
    -9 -4 2
    -9 4 -2
    9 -4 -2
    9 4 3
    -9 -4 3
    -9 4 -3
    9 -4 -3
    9 4 4
    -9 4 -4
    -9 -4 4
    9 -4 -4
    9 4 5
    -9 4 -5
    -9 -4 5
    9 -4 -5
    -9 4 -6
    9 -4 -6
    -9 -4 6
    9 -4 -7
    -9 -4 7
    -9 4 -7
    9 5 -4
    9 -5 4
    9 5 -3
    -9 -5 -3
    9 5 -2
    -9 -5 -2
    -9 -5 -1
    9 5 -1
    -9 -5 0
    9 5 0
    -9 -5 1
    9 5 1
    9 5 2
    -9 -5 2
    9 5 3
    -9 -5 3
    -9 -5 4
    -10 0 0
    10 0 0
    -10 0 -1
    10 0 1
    -10 0 1
    10 0 -1
    -10 0 -2
    10 0 2
    -10 0 2
    10 0 -2
    10 0 3
    -10 0 3
    10 0 -3
    -10 0 4
    10 0 -4
    -10 0 5
    10 0 -5
    -10 0 6
    10 0 -6
    -10 1 6
    10 1 -6
    -10 1 5
    10 1 -5
    10 1 -4
    -10 1 4
    10 1 -3
    -10 1 3
    -10 -1 -2
    10 1 -2
    10 -1 2
    -10 1 2
    -10 -1 -1
    10 1 -1
    10 -1 1
    -10 1 1
    -10 -1 0
    10 1 0
    -10 1 0
    10 -1 0
    10 1 1
    -10 -1 1
    -10 1 -1
    10 -1 -1
    10 1 2
    -10 -1 2
    10 -1 -2
    10 -1 -3
    10 1 3
    -10 -1 3
    10 -1 -4
    -10 -1 4
    10 -1 -5
    -10 -1 5
    10 -1 -6
    -10 -1 6
    10 2 -5
    10 2 -4
    10 2 -3
    10 2 -2
    -10 -2 -1
    10 2 -1
    -10 -2 0
    10 2 0
    -10 -2 1
    10 2 1
    10 -2 -2
    10 2 2
    -10 -2 2
    10 -2 -3
    -10 -2 3
    10 -2 -4
    -10 -2 4
    -10 -2 5
    10 3 -2
    10 3 -1
    -10 -3 0
    10 3 0
    -10 -3 1
    10 3 1
    -10 -3 2
_diffrn_reflns_number     5996
_diffrn_reflns_av_R_equivalents     0.1659
_diffrn_reflns_av_unetI/netI     0.1288
_diffrn_reflns_theta_min     0.17
_diffrn_reflns_theta_max     1.28
_diffrn_reflns_theta_full     0.8629
_diffrn_measured_fraction_theta_max     0.8192
_diffrn_measured_fraction_theta_full     0.7805
_diffrn_reflns_limit_h_min     -10
_diffrn_reflns_limit_h_max     10
_diffrn_reflns_limit_k_min     -9
_diffrn_reflns_limit_k_max     9
_diffrn_reflns_limit_l_min     -21
_diffrn_reflns_limit_l_max     21
_diffrn_radiation_probe     electron
_refine_special_details
;
Refinement using NoSpherA2, an implementation of
NOn-SPHERical Atom-form-factors in Olex2.
Please cite:
F. Kleemiss et al. Chem. Sci. DOI 10.1039/D0SC05526C - 2021
TAAM/MATTS refinement.
Uses aspherical atomic scattering factors computed by DiSCaMB library
(Chodkiewicz et. al., J. Appl. Cryst., 2018, 51, 193-199)
from multipolar model
(Hansen & Coppens, Acta Cryst. A, 1978, 34, 909-921)
parametrized using the MATTS2021 databank
(Jha, et. al., J. Chem. Inf. Model., 2022, 62, 3752-3765)
Refinement performed with discamb2TAAMtsc   v2.006
The following options were used:
   SOFTWARE:       DISCAMB
   DATE:           2024-03-19_12-22-31
;
_reflns_number_total     2145
_reflns_number_gt     1178
_reflns_threshold_expression     I>=2u(I)
_refine_ls_structure_factor_coef     Fsqd
_refine_ls_matrix_type     full
_refine_ls_R_factor_all     0.1844
_refine_ls_R_factor_gt     0.1313
_refine_ls_wR_factor_gt     0.3658
_refine_ls_wR_factor_ref     0.4138
_refine_ls_goodness_of_fit_ref     1.1725
_refine_ls_restrained_S_all     1.1725
_refine_ls_number_reflns     2145
_refine_ls_number_parameters     83
_refine_ls_number_restraints     0
_refine_ls_number_constraints     0
_refine_ls_hydrogen_treatment     refall
_refine_ls_weighting_scheme     calc
_refine_ls_weighting_details
                         'w=1/[\s^2^(Fo^2^)+(0.2P)^2^] where P=(Fo^2^+2Fc^2^)/3'
_atom_sites_solution_primary     iterative
_refine_ls_shift/su_max     0.0010
_refine_ls_shift/su_mean     0.0002
_refine_diff_density_max     0.1963
_refine_diff_density_min     -0.1753
_refine_ls_abs_structure_details
;
Hooft, R.W.W., Straver, L.H. & Spek, A.L. (2010). J. Appl. Cryst. 43,
665-668.
;
_refine_ls_abs_structure_Flack     0E1(2)
loop_
    _atom_type_symbol
    _atom_type_scat_dispersion_source
    _atom_type_scat_dispersion_real
    _atom_type_scat_dispersion_imag
    _atom_type_scat_source
    C custom 0.00000 0.00000 'NoSpherA2: Chem.Sci. 2021, DOI:10.1039/D0SC05526C'
    H custom 0.00000 0.00000 'NoSpherA2: Chem.Sci. 2021, DOI:10.1039/D0SC05526C'
    N custom 0.00000 0.00000 'NoSpherA2: Chem.Sci. 2021, DOI:10.1039/D0SC05526C'
    O custom 0.00000 0.00000 'NoSpherA2: Chem.Sci. 2021, DOI:10.1039/D0SC05526C'
_computing_data_collection
;
CrysAlis PRO (Rigaku OD, 2024)
;
_computing_cell_refinement
;
CrysAlis PRO (Rigaku OD, 2024)
;
_computing_data_reduction
;
CrysAlis PRO (Rigaku OD, 2024)
;
_computing_structure_solution
;
olex2.solve (Bourhis <i>et al.</i>,  2015)
;
_computing_structure_refinement
;
olex2.refine (Bourhis <i>et al.</i>, 2015)
;
_computing_molecular_graphics
;
OLEX2 (Dolomanov <i>et al.</i>,  2009)
;
_computing_publication_material
;
OLEX2 (Dolomanov <i>et al.</i>,  2009)
;
loop_
    _atom_site_type_symbol
    _atom_site_label
    _atom_site_fract_x
    _atom_site_fract_y
    _atom_site_fract_z
    _atom_site_U_iso_or_equiv
    _atom_site_adp_type
    _atom_site_occupancy
    O O1 0.2386(5) 0.5554(7) 0.6849(3) 0.0266(7) Uani 1.000000
    O O2 0.3731(5) 0.2717(7) 0.5841(3) 0.0293(8) Uani 1.000000
    C C1 0.3973(6) 0.4435(9) 0.6423(3) 0.0231(8) Uani 1.000000
    C C2 0.6448(6) 0.5302(8) 0.6618(3) 0.0213(8) Uani 1.000000
    H H1 0.661(4) 0.574(5) 0.751(2) 0.033(4) Uiso 1.000000
    N N1 0.8149(5) 0.3483(8) 0.6374(3) 0.0247(7) Uani 1.000000
    H H2 0.801(3) 0.286(4) 0.5610(16) 0.025(3) Uiso 1.000000
    H H3 0.982(4) 0.410(5) 0.651(2) 0.034(4) Uiso 1.000000
    H H4 0.787(4) 0.231(5) 0.6943(19) 0.032(4) Uiso 1.000000
    C C3 0.6943(7) 0.7338(9) 0.5912(4) 0.0272(9) Uani 1.000000
    H H5 0.695(5) 0.672(8) 0.504(3) 0.050(7) Uiso 1.000000
    H H6 0.571(7) 0.849(8) 0.617(3) 0.059(8) Uiso 1.000000
    H H7 0.870(5) 0.794(6) 0.615(2) 0.041(6) Uiso 1.000000
loop_
    _atom_site_aniso_label
    _atom_site_aniso_U_11
    _atom_site_aniso_U_22
    _atom_site_aniso_U_33
    _atom_site_aniso_U_12
    _atom_site_aniso_U_13
    _atom_site_aniso_U_23
    O1 0.0200(10) 0.034(2) 0.0258(13) -0.0016(11) 0.0003(9) 0.0020(11)
    O2 0.0255(12) 0.034(2) 0.0283(15) -0.0012(11) -0.0033(10) -0.0067(13)
    C1 0.0200(13) 0.024(2) 0.0252(17) -0.0001(13) -0.0010(11) -0.0009(15)
    C2 0.0205(13) 0.020(2) 0.0237(16) -0.0030(12) 0.0002(10) 0.0010(13)
    N1 0.0191(11) 0.032(2) 0.0232(14) 0.0012(11) -0.0003(10) -0.0009(13)
    C3 0.0248(15) 0.028(3) 0.0289(19) -0.0004(14) 0.0029(13) -0.0007(15)
loop_
    _geom_bond_atom_site_label_1
    _geom_bond_atom_site_label_2
    _geom_bond_site_symmetry_2
    _geom_bond_distance
    _geom_bond_publ_flag
    O1 C1 . 1.263(12) ?
    O2 C1 . 1.259(16) ?
    C1 C2 . 1.566(17) ?
    C2 H1 . 1.13(3) ?
    C2 N1 . 1.510(17) ?
    C2 C3 . 1.522(19) ?
    N1 H2 . 1.01(2) ?
    N1 H3 . 1.06(3) ?
    N1 H4 . 1.00(3) ?
    C3 H5 . 1.13(4) ?
    C3 H6 . 1.05(4) ?
    C3 H7 . 1.13(3) ?
loop_
    _geom_angle_atom_site_label_1
    _geom_angle_atom_site_label_2
    _geom_angle_atom_site_label_3
    _geom_angle_site_symmetry_1
    _geom_angle_site_symmetry_3
    _geom_angle
    _geom_angle_publ_flag
    O2 C1 O1 . . 125.7(4) ?
    C2 C1 O1 . . 116.7(4) ?
    C2 C1 O2 . . 117.6(3) ?
    H1 C2 C1 . . 107.8(13) ?
    N1 C2 C1 . . 110.4(4) ?
    N1 C2 H1 . . 107.5(14) ?
    C3 C2 C1 . . 111.0(3) ?
    C3 C2 H1 . . 110.3(16) ?
    C3 C2 N1 . . 109.8(3) ?
    H2 N1 C2 . . 113.3(12) ?
    H3 N1 C2 . . 109.3(16) ?
    H3 N1 H2 . . 110.1(18) ?
    H4 N1 C2 . . 104.9(14) ?
    H4 N1 H2 . . 112(2) ?
    H4 N1 H3 . . 107.1(19) ?
    H5 C3 C2 . . 106(2) ?
    H6 C3 C2 . . 103(2) ?
    H6 C3 H5 . . 120(3) ?
    H7 C3 C2 . . 106.5(16) ?
    H7 C3 H5 . . 110(2) ?
    H7 C3 H6 . . 110(3) ?
loop_
    _geom_torsion_atom_site_label_1
    _geom_torsion_atom_site_label_2
    _geom_torsion_atom_site_label_3
    _geom_torsion_atom_site_label_4
    _geom_torsion_site_symmetry_1
    _geom_torsion_site_symmetry_2
    _geom_torsion_site_symmetry_3
    _geom_torsion_site_symmetry_4
    _geom_torsion
    _geom_torsion_publ_flag
    O1 C1 C2 N1 . . . . 162.7(4) ?
    O1 C1 C2 C3 . . . . -75.3(5) ?
    O2 C1 C2 N1 . . . . -18.6(5) ?
    O2 C1 C2 C3 . . . . 103.4(5) ?
_iucr_refine_instructions_details
;
TITL ala_657_gain_2 in P2(1)2(1)2(1)
REM P2(1)2(1)2(1) (#19 in standard setting)
REM SFAC C H N O
CELL 0.0251 5.890788 5.992837 12.221058 90 90 90
ZERR 4 0.069337 0.106016 0.082622 0 0 0
LATT -1
SYMM 0.5-X,-Y,0.5+Z
SYMM -X,0.5+Y,0.5-Z
SYMM 0.5+X,0.5-Y,-Z
SFAC  C 0.731 36.995 1.195 11.297 0.456 2.814 0.125 0.346 0 0 0 0 0.77 12.011
SFAC  H 0.375 15.495 0.141 4.126 0.022 0.025 -0.101 46.884 0 0 0 0 0.32 1.008
SFAC  N 0.572 28.846 1.042 9.054 0.465 2.421 0.131 0.317 0 0 0 0 0.75 14.007
SFAC  O 0.455 23.78 0.917 7.622 0.472 2.144 0.138 0.296 0 0 0 0 0.73 15.999
UNIT 12 28 4 8
TEMP -192.15
CONF
MORE -1
BOND $H
ACTA
list 3
SHEL 100 0.56
WGHT 0.2
FVAR 45.105672
REM <olex2.extras>
REM <HklSrc "%.\\ala_657_gain_2.hkl">
REM </olex2.extras>
O1    4     0.23863  0.55545  0.68493  11.00000  0.01996  0.03391  0.02579 =
 0.00205  0.00026 -0.00165
O2    4     0.37313  0.27169  0.58412  11.00000  0.02553  0.03393  0.02832 =
 -0.00674 -0.00327 -0.00122
C1    1     0.39729  0.44347  0.64227  11.00000  0.01999  0.02414  0.02515 =
 -0.00087 -0.00096 -0.00009
C2    1     0.64480  0.53017  0.66180  11.00000  0.02051  0.01955  0.02374 =
 0.00098  0.00019 -0.00296
H1    2     0.66140  0.57381  0.75116  11.00000  0.03273
N1    3     0.81494  0.34833  0.63736  11.00000  0.01905  0.03192  0.02315 =
 -0.00095 -0.00028  0.00122
H2    2     0.80110  0.28611  0.56098  11.00000  0.02456
H3    2     0.98171  0.41050  0.65051  11.00000  0.03406
H4    2     0.78680  0.23144  0.69427  11.00000  0.03155
C3    1     0.69428  0.73379  0.59124  11.00000  0.02478  0.02784  0.02886 =
 -0.00068  0.00286 -0.00043
H5    2     0.69484  0.67218  0.50350  11.00000  0.05009
H6    2     0.57060  0.84915  0.61717  11.00000  0.05866
H7    2     0.86970  0.79392  0.61501  11.00000  0.04076
HKLF 4
END
Q1 1 0.65 0.4 0.655556 11 0.05 0.2
Q2 1 0.35 0.7 0.633333 11 0.05 0.17
Q3 1 0.4 0.2 0.522222 11 0.05 0.16
Q4 1 0.85 0.2 0.644444 11 0.05 0.15
Q5 1 0.7 0.5 0.566667 11 0.05 0.14
  REM The information below was added by Olex2.
  REM
  REM R1 = 0.1313 for 1178 Fo > 4sig(Fo) and 0.1844 for all 2145 data
  REM 83 parameters refined using 0 restraints
  REM Highest difference peak 0.1963, deepest hole -0.1753
  REM Mean Shift 0.0002, Max Shift 0.0010.
  REM +++ Tabular Listing of Refinement Information +++
  REM R1_all = 0.1844
  REM R1_gt = 0.1313
  REM wR_ref = 0.4138
  REM GOOF = 1.1725
  REM Shift_max = 0.0010
  REM Shift_mean = 0.0002
  REM Reflections_all = 2145
  REM Reflections_gt = 1178
  REM Parameters = 83
  REM Hole = -0.212
  REM Peak = 0.200
  REM Flack = 1(23)
;
data_aGlyIAM
_audit_creation_method
;
Olex2 1.5-alpha
(compiled 2022.06.10 svn.r3fa896fb for OlexSys, GUI svn.r6535)
;
_chemical_name_systematic
;
\a-Glycine
;
_chemical_formula_moiety     'C2 H5 N O2'
_chemical_formula_sum     'C2 H5 N O2'
_chemical_formula_iupac     'C2 H5 N O2'
_chemical_formula_weight     75.067
_space_group_crystal_system     monoclinic
_space_group_name_H-M_alt     'P 1 21/n 1'
_space_group_name_Hall     '-P 2ybc (x-z,y,z)'
loop_
    _space_group_symop_id
    _space_group_symop_operation_xyz
    1 x,y,z
    2 -x+1/2,y+1/2,-z+1/2
    3 -x,-y,-z
    4 x-1/2,-y-1/2,z-1/2
_cell_length_a     5.11(10)
_cell_length_b     11.81(10)
_cell_length_c     5.44(8)
_cell_angle_alpha     90
_cell_angle_beta     113.1(13)
_cell_angle_gamma     90
_cell_volume     302(9)
_cell_formula_units_Z     4
_cell_measurement_reflns_used     1424
_cell_measurement_theta_min     0.1430
_cell_measurement_theta_max     1.2750
_cell_measurement_temperature     81.00
_exptl_crystal_description     'Plate'
_exptl_crystal_density_diffrn     1.650
_exptl_crystal_F_000     53.492
_exptl_absorpt_coefficient_mu     0.000
_exptl_absorpt_correction_type     multi-scan
_exptl_absorpt_process_details
;
(CrysAlis PRO; Rigaku OD, 2024)
;
_exptl_absorpt_correction_T_min     0.70201
_exptl_absorpt_correction_T_max     1.00000
_diffrn_ambient_temperature     81.00
_diffrn_source     'electron diffractometer'
_diffrn_radiation_type     electron
_diffrn_radiation_wavelength     0.02510
_diffrn_radiation_monochromator     none
_diffrn_measurement_device     'ThermoFisher 200kV Glacios TEM with CetaD CMOS'
_diffrn_measurement_method     'continuous rotation electron diffraction'
_diffrn_detector     'CCD plate'
loop_
    _diffrn_refln_index_h
    _diffrn_refln_index_k
    _diffrn_refln_index_l
    0 -16 -5
    0 -15 -5
    0 -15 -6
    0 -14 -5
    0 -14 -6
    0 -13 -5
    0 -13 -6
    0 -12 -4
    0 -12 -5
    0 -12 -6
    0 -12 -7
    0 -11 -4
    0 -11 -5
    0 -11 -6
    0 -11 -7
    0 -10 -4
    0 -10 -5
    0 -10 -6
    0 -10 -7
    0 -9 -4
    0 -9 -5
    0 -9 -6
    0 -9 -7
    0 -9 -8
    0 -8 -3
    0 -8 -4
    0 -8 -5
    0 -8 -6
    0 -8 -7
    0 -8 -8
    0 -7 -3
    0 -7 -4
    0 -7 -5
    0 -7 -8
    0 -6 -2
    0 -6 -3
    0 -6 -4
    0 -6 -5
    0 -6 -6
    0 -6 -7
    0 -6 -8
    0 -5 -2
    0 -5 -3
    0 -5 -4
    0 -5 -5
    0 -5 -6
    0 -5 -7
    0 -5 -8
    0 -4 -2
    0 -4 -3
    0 -4 -4
    0 -4 -5
    0 -4 -6
    0 -4 -7
    0 -4 -8
    0 -3 -2
    0 -3 -3
    0 -3 -4
    0 -3 -5
    0 -3 -6
    0 -3 -7
    0 -3 7
    0 -3 8
    0 -3 -8
    0 -2 -1
    0 -2 -2
    0 -2 -4
    0 -2 -5
    0 -2 5
    0 -2 6
    0 -2 -6
    0 -2 -7
    0 -2 -8
    0 -2 8
    0 -1 -2
    0 -1 -3
    0 -1 -4
    0 -1 5
    0 -1 -5
    0 -1 -6
    0 -1 6
    0 -1 7
    0 -1 -7
    0 -1 -8
    0 -1 8
    0 0 -1
    0 0 1
    0 0 -2
    0 0 2
    0 0 -3
    0 0 3
    0 0 4
    0 0 -4
    0 0 5
    0 0 -5
    0 0 6
    0 0 -6
    0 0 7
    0 0 -7
    0 0 -8
    0 0 8
    0 1 2
    0 1 3
    0 1 -4
    0 1 4
    0 1 5
    0 1 -5
    0 1 6
    0 1 -6
    0 1 7
    0 1 -7
    0 1 8
    0 1 -8
    0 2 2
    0 2 3
    0 2 4
    0 2 5
    0 2 6
    0 2 7
    0 2 8
    0 3 2
    0 3 3
    0 3 4
    0 3 5
    0 3 6
    0 3 7
    0 3 8
    0 4 2
    0 4 3
    0 4 4
    0 4 5
    0 4 6
    0 4 7
    0 4 8
    0 5 2
    0 5 3
    0 5 4
    0 5 5
    0 5 6
    0 5 7
    0 5 8
    0 6 2
    0 6 3
    0 6 4
    0 6 5
    0 6 6
    0 6 7
    0 6 8
    0 7 3
    0 7 4
    0 7 5
    0 7 6
    0 7 7
    0 7 8
    0 8 3
    0 8 4
    0 8 5
    0 8 6
    0 8 7
    0 8 8
    0 9 3
    0 9 4
    0 9 5
    0 9 6
    0 9 7
    0 9 8
    0 10 4
    0 10 5
    0 10 6
    0 10 7
    0 11 4
    0 11 5
    0 11 6
    0 11 7
    0 12 5
    0 12 6
    0 12 7
    0 13 5
    0 13 6
    0 14 5
    0 14 6
    0 15 6
    1 -16 -6
    1 -16 -5
    1 -15 -6
    1 -15 -5
    -1 -15 -5
    1 -14 -6
    1 -14 -5
    -1 -14 -5
    -1 -14 -6
    1 -13 -7
    1 -13 -6
    1 -13 -5
    1 -13 -4
    -1 -13 -5
    -1 -13 -6
    1 -12 -7
    1 -12 -6
    1 -12 -5
    1 -12 -4
    -1 -12 -5
    -1 -12 -6
    1 -11 -7
    1 -11 -6
    1 -11 -5
    1 -11 -4
    -1 -11 -4
    -1 -11 -5
    -1 -11 -6
    -1 -11 -7
    1 -10 -8
    1 -10 -7
    1 -10 -6
    1 -10 -5
    1 -10 -4
    1 -10 -3
    -1 -10 -4
    -1 -10 -5
    -1 -10 -6
    -1 -10 -7
    1 -9 -8
    1 -9 -7
    1 -9 -6
    1 -9 -5
    1 -9 -4
    1 -9 -3
    -1 -9 -4
    -1 -9 -5
    -1 -9 -6
    -1 -9 -7
    1 -8 -8
    1 -8 -7
    1 -8 -6
    1 -8 -5
    1 -8 -4
    1 -8 -3
    -1 -8 -3
    -1 -8 -4
    -1 -8 -5
    -1 -8 -6
    1 -7 -8
    -1 -7 8
    1 -7 -7
    -1 -7 7
    1 -7 -6
    1 -7 -5
    1 -7 -4
    1 -7 -3
    -1 -7 -3
    -1 -7 -4
    -1 -7 -5
    -1 -7 -6
    -1 -7 -7
    -1 -6 8
    1 -6 -8
    -1 -6 7
    1 -6 -7
    -1 -6 6
    1 -6 -6
    -1 -6 5
    1 -6 -5
    1 -6 -4
    1 -6 -3
    1 -6 -2
    -1 -6 -3
    -1 -6 -4
    -1 -6 -5
    -1 -6 -6
    -1 -6 -7
    -1 -6 -8
    -1 -5 9
    1 -5 -9
    1 -5 -8
    -1 -5 8
    1 -5 -7
    -1 -5 7
    -1 -5 6
    1 -5 -6
    1 -5 -5
    -1 -5 5
    1 -5 -4
    -1 -5 4
    -1 -5 3
    1 -5 -3
    1 -5 -2
    -1 -5 -2
    -1 -5 -3
    -1 -5 -4
    -1 -5 -5
    -1 -5 -6
    -1 -5 -7
    -1 -5 -8
    -1 -4 9
    1 -4 -9
    -1 -4 8
    1 -4 -8
    1 -4 -7
    -1 -4 7
    -1 -4 6
    1 -4 -6
    -1 -4 5
    1 -4 -5
    -1 -4 4
    1 -4 -4
    1 -4 -3
    -1 -4 3
    -1 -4 2
    1 -4 -2
    -1 -4 1
    -1 -4 0
    -1 -4 -2
    -1 -4 -3
    -1 -4 -4
    -1 -4 -5
    -1 -4 -6
    -1 -4 -7
    1 -3 -9
    -1 -3 9
    -1 -3 8
    1 -3 -8
    1 -3 -7
    -1 -3 7
    1 -3 -6
    -1 -3 6
    1 -3 -5
    -1 -3 5
    -1 -3 4
    1 -3 -4
    1 -3 -3
    -1 -3 3
    1 -3 -2
    -1 -3 2
    1 -3 -1
    -1 -3 1
    -1 -3 0
    -1 -3 -1
    -1 -3 -6
    -1 -3 -7
    -1 -3 -8
    1 -2 -9
    -1 -2 9
    1 -2 -8
    -1 -2 8
    1 -2 -7
    -1 -2 7
    -1 -2 6
    1 -2 -6
    1 -2 -5
    -1 -2 5
    1 -2 -4
    -1 -2 4
    1 -2 -3
    -1 -2 3
    1 -2 -2
    -1 -2 2
    -1 -2 1
    1 -2 -1
    1 -1 -9
    -1 -1 9
    -1 -1 8
    1 -1 -8
    -1 -1 7
    1 -1 -7
    1 -1 -6
    -1 -1 6
    -1 -1 5
    1 -1 -5
    1 -1 -4
    -1 -1 4
    -1 -1 3
    1 -1 -3
    -1 -1 2
    1 -1 -2
    -1 -1 1
    1 -1 -1
    -1 -1 0
    -1 0 9
    1 0 -9
    -1 0 8
    1 0 -8
    -1 0 7
    1 0 -7
    -1 0 6
    1 0 -6
    -1 0 5
    1 0 -5
    -1 0 4
    1 0 -4
    -1 0 3
    1 0 -3
    1 0 -2
    -1 0 2
    -1 0 1
    1 0 -1
    1 0 0
    -1 0 0
    1 1 -9
    -1 1 9
    -1 1 8
    1 1 -8
    -1 1 7
    1 1 -7
    -1 1 6
    1 1 -6
    1 1 -5
    -1 1 5
    1 1 -4
    -1 1 4
    1 1 -3
    -1 1 3
    -1 1 2
    1 1 -2
    -1 1 1
    1 1 -1
    1 1 7
    1 1 8
    1 2 -9
    -1 2 9
    1 2 -8
    -1 2 8
    -1 2 7
    1 2 -7
    1 2 -6
    -1 2 6
    1 2 -5
    -1 2 5
    1 2 -4
    -1 2 4
    -1 2 3
    1 2 -3
    1 2 -2
    -1 2 2
    -1 2 1
    1 2 -1
    1 2 6
    1 2 7
    1 2 8
    1 3 -9
    -1 3 9
    -1 3 8
    1 3 -8
    -1 3 7
    1 3 -7
    -1 3 6
    1 3 -6
    -1 3 5
    1 3 -5
    -1 3 4
    1 3 -4
    -1 3 3
    1 3 -3
    -1 3 2
    1 3 -2
    1 3 -1
    -1 3 1
    1 3 0
    1 3 3
    1 3 4
    1 3 5
    1 3 6
    1 3 7
    1 3 8
    1 4 -9
    -1 4 9
    -1 4 8
    1 4 -8
    1 4 -7
    -1 4 7
    1 4 -6
    -1 4 6
    -1 4 5
    1 4 -5
    -1 4 4
    1 4 -4
    -1 4 3
    1 4 -3
    -1 4 2
    1 4 -2
    1 4 -1
    1 4 0
    1 4 2
    1 4 3
    1 4 4
    1 4 5
    1 4 6
    1 4 7
    1 4 8
    -1 5 9
    1 5 -9
    -1 5 8
    1 5 -8
    1 5 -7
    -1 5 7
    -1 5 6
    1 5 -6
    -1 5 5
    1 5 -5
    1 5 -4
    -1 5 4
    -1 5 3
    1 5 -3
    -1 5 2
    1 5 2
    1 5 3
    1 5 4
    1 5 5
    1 5 6
    1 5 7
    1 5 8
    -1 6 8
    1 6 -8
    -1 6 7
    -1 6 6
    -1 6 5
    -1 6 4
    -1 6 3
    -1 6 2
    1 6 3
    1 6 4
    1 6 5
    1 6 6
    1 6 7
    1 6 8
    -1 7 8
    -1 7 7
    -1 7 6
    -1 7 5
    -1 7 4
    -1 7 3
    1 7 3
    1 7 4
    1 7 5
    1 7 6
    1 7 7
    -1 8 8
    -1 8 7
    -1 8 6
    -1 8 5
    -1 8 4
    -1 8 3
    1 8 3
    1 8 4
    1 8 5
    1 8 6
    1 8 7
    -1 9 8
    -1 9 7
    -1 9 6
    -1 9 5
    -1 9 4
    -1 9 3
    1 9 4
    1 9 5
    1 9 6
    1 9 7
    -1 10 8
    -1 10 7
    -1 10 6
    -1 10 5
    -1 10 4
    1 10 4
    1 10 5
    1 10 6
    1 10 7
    -1 11 7
    -1 11 6
    -1 11 5
    -1 11 4
    1 11 4
    1 11 5
    1 11 6
    1 11 7
    -1 12 7
    -1 12 6
    -1 12 5
    -1 12 4
    1 12 5
    1 12 6
    -1 13 7
    -1 13 6
    -1 13 5
    1 13 5
    1 13 6
    -1 14 6
    -1 14 5
    1 14 5
    1 14 6
    -1 15 6
    -1 15 5
    -1 16 6
    2 -17 -5
    2 -16 -6
    2 -16 -5
    2 -15 -6
    2 -15 -5
    2 -14 -7
    2 -14 -6
    2 -14 -5
    2 -14 -4
    -2 -14 -5
    2 -13 -7
    2 -13 -6
    2 -13 -5
    -2 -13 -5
    2 -12 -7
    2 -12 -6
    2 -12 -5
    2 -12 -4
    -2 -12 -5
    2 -11 -8
    -2 -11 8
    2 -11 -7
    -2 -11 7
    2 -11 -6
    2 -11 -5
    2 -11 -4
    -2 -11 -4
    -2 -11 -5
    -2 -11 -6
    2 -10 -8
    -2 -10 8
    2 -10 -7
    -2 -10 7
    2 -10 -6
    -2 -10 6
    2 -10 -5
    -2 -10 5
    2 -10 -4
    2 -10 -3
    -2 -10 -4
    -2 -10 -5
    2 -9 -8
    -2 -9 8
    2 -9 -7
    -2 -9 7
    -2 -9 6
    2 -9 -6
    -2 -9 5
    2 -9 -5
    2 -9 -4
    -2 -9 4
    2 -9 -3
    -2 -9 3
    -2 -9 2
    -2 -9 -4
    -2 -9 -5
    -2 -9 -6
    2 -8 -8
    -2 -8 8
    -2 -8 7
    2 -8 -7
    2 -8 -6
    -2 -8 6
    -2 -8 5
    2 -8 -5
    2 -8 -4
    -2 -8 4
    -2 -8 3
    2 -8 -3
    -2 -8 2
    -2 -8 1
    -2 -8 0
    -2 -8 -1
    -2 -8 -4
    -2 -8 -6
    -2 -8 -7
    -2 -7 9
    2 -7 -8
    -2 -7 7
    2 -7 -7
    2 -7 -6
    -2 -7 6
    -2 -7 5
    2 -7 -5
    -2 -7 4
    2 -7 -4
    -2 -7 3
    2 -7 -3
    -2 -7 2
    2 -7 -2
    -2 -7 1
    -2 -7 0
    -2 -7 -1
    -2 -7 -2
    -2 -7 -6
    -2 -7 -7
    -2 -6 9
    2 -6 -9
    2 -6 -8
    -2 -6 8
    -2 -6 7
    2 -6 -7
    2 -6 -6
    -2 -6 6
    -2 -6 5
    2 -6 -5
    2 -6 -4
    -2 -6 4
    2 -6 -3
    -2 -6 3
    2 -6 -2
    -2 -6 2
    -2 -6 1
    -2 -6 0
    -2 -6 -1
    -2 -6 -2
    2 -5 -9
    -2 -5 9
    2 -5 -8
    -2 -5 8
    2 -5 -7
    -2 -5 7
    -2 -5 6
    2 -5 -6
    2 -5 -5
    -2 -5 5
    -2 -5 4
    2 -5 -4
    2 -5 -3
    -2 -5 3
    2 -5 -2
    -2 -5 2
    -2 -5 1
    -2 -5 0
    -2 -5 -1
    -2 -4 9
    2 -4 -9
    -2 -4 8
    2 -4 -8
    -2 -4 7
    2 -4 -7
    2 -4 -6
    -2 -4 6
    -2 -4 5
    2 -4 -5
    2 -4 -4
    -2 -4 4
    2 -4 -3
    -2 -4 3
    -2 -4 2
    2 -4 -2
    2 -4 -1
    -2 -4 1
    -2 -4 0
    -2 -4 -1
    2 -3 -9
    -2 -3 9
    -2 -3 8
    2 -3 -7
    -2 -3 7
    -2 -3 6
    2 -3 -6
    -2 -3 5
    2 -3 -5
    2 -3 -4
    -2 -3 4
    2 -3 -3
    -2 -3 3
    2 -3 -2
    -2 -3 2
    2 -3 -1
    -2 -3 1
    -2 -3 0
    -2 -3 -1
    -2 -2 9
    2 -2 -9
    -2 -2 8
    2 -2 -8
    2 -2 -7
    -2 -2 7
    2 -2 -6
    -2 -2 6
    -2 -2 5
    2 -2 -5
    2 -2 -4
    -2 -2 4
    -2 -2 3
    2 -2 -3
    -2 -2 2
    2 -2 -2
    2 -2 -1
    -2 -2 1
    -2 -2 0
    2 -1 -9
    -2 -1 9
    -2 -1 8
    2 -1 -8
    -2 -1 7
    2 -1 -7
    -2 -1 6
    2 -1 -6
    2 -1 -5
    -2 -1 5
    2 -1 -4
    -2 -1 4
    -2 -1 3
    2 -1 -3
    2 -1 -2
    -2 -1 2
    2 -1 -1
    -2 -1 1
    2 -1 0
    -2 -1 0
    2 0 -9
    -2 0 9
    -2 0 8
    2 0 -8
    2 0 -7
    -2 0 7
    -2 0 6
    2 0 -6
    2 0 -5
    -2 0 5
    -2 0 4
    2 0 -4
    2 0 -3
    -2 0 3
    -2 0 2
    2 0 -2
    2 0 -1
    -2 0 1
    -2 0 0
    2 0 0
    -2 1 9
    2 1 -9
    -2 1 8
    2 1 -8
    2 1 -7
    -2 1 7
    2 1 -6
    -2 1 6
    -2 1 5
    2 1 -5
    2 1 -4
    -2 1 4
    -2 1 3
    2 1 -3
    2 1 -2
    -2 1 2
    2 1 -1
    -2 1 1
    -2 1 0
    2 1 0
    -2 2 9
    2 2 -9
    2 2 -8
    -2 2 8
    -2 2 7
    2 2 -7
    2 2 -6
    -2 2 6
    -2 2 5
    2 2 -5
    -2 2 4
    2 2 -4
    -2 2 3
    2 2 -3
    -2 2 2
    2 2 -2
    -2 2 1
    2 2 -1
    2 2 0
    2 2 1
    -2 3 9
    2 3 -9
    -2 3 8
    2 3 -8
    2 3 -7
    -2 3 7
    2 3 -6
    -2 3 6
    -2 3 5
    2 3 -5
    2 3 -4
    -2 3 4
    2 3 -3
    -2 3 3
    -2 3 2
    2 3 -2
    2 3 -1
    -2 3 1
    2 3 0
    2 3 1
    2 4 -9
    -2 4 9
    -2 4 8
    2 4 -8
    -2 4 7
    2 4 -7
    2 4 -6
    -2 4 6
    2 4 -5
    -2 4 5
    -2 4 4
    2 4 -4
    -2 4 3
    2 4 -3
    -2 4 2
    2 4 -2
    -2 4 1
    2 4 -1
    2 4 0
    2 4 1
    -2 5 9
    2 5 -9
    -2 5 8
    2 5 -8
    2 5 -7
    -2 5 7
    2 5 -6
    -2 5 6
    -2 5 5
    2 5 -5
    2 5 -4
    -2 5 4
    -2 5 3
    2 5 -3
    2 5 -2
    -2 5 2
    2 5 -1
    2 5 0
    2 5 1
    2 5 2
    2 5 7
    2 6 -9
    -2 6 9
    -2 6 8
    2 6 -8
    -2 6 7
    2 6 -7
    2 6 -6
    -2 6 6
    2 6 -5
    -2 6 5
    -2 6 4
    2 6 -4
    -2 6 3
    2 6 -3
    -2 6 2
    2 6 -2
    2 6 -1
    2 6 0
    2 6 1
    2 6 2
    2 6 6
    2 6 7
    2 7 -9
    -2 7 8
    2 7 -8
    2 7 -7
    -2 7 7
    -2 7 6
    2 7 -6
    -2 7 5
    2 7 -5
    -2 7 4
    2 7 -4
    -2 7 3
    2 7 -3
    -2 7 2
    2 7 -2
    2 7 -1
    2 7 1
    2 7 2
    2 7 5
    2 7 6
    2 7 7
    -2 8 8
    2 8 -8
    -2 8 7
    2 8 -7
    2 8 -6
    -2 8 6
    -2 8 5
    2 8 -5
    2 8 -4
    -2 8 4
    2 8 -3
    -2 8 3
    2 8 -2
    2 8 -1
    2 8 4
    2 8 5
    2 8 6
    2 8 7
    2 9 -8
    -2 9 8
    -2 9 7
    2 9 -7
    -2 9 6
    2 9 -6
    2 9 -5
    -2 9 5
    -2 9 4
    2 9 -4
    -2 9 3
    2 9 4
    2 9 5
    2 9 6
    2 10 -8
    -2 10 8
    -2 10 7
    -2 10 6
    -2 10 5
    -2 10 4
    -2 10 3
    2 10 4
    2 10 5
    2 10 6
    -2 11 8
    -2 11 7
    -2 11 6
    -2 11 5
    -2 11 4
    2 11 5
    2 11 6
    -2 12 7
    -2 12 6
    -2 12 5
    -2 12 4
    2 12 5
    2 12 6
    -2 13 7
    -2 13 6
    -2 13 5
    -2 13 4
    2 13 5
    -2 14 7
    -2 14 6
    -2 14 5
    -2 15 6
    -2 15 5
    -2 16 6
    3 -17 -5
    3 -16 -6
    3 -16 -5
    3 -15 -6
    -3 -15 6
    3 -15 -5
    3 -14 -7
    -3 -14 6
    3 -14 -6
    -3 -14 5
    3 -14 -5
    -3 -14 4
    3 -14 -4
    -3 -13 7
    3 -13 -7
    3 -13 -6
    -3 -13 6
    -3 -13 5
    3 -13 -5
    -3 -13 4
    3 -13 -4
    -3 -13 3
    -3 -13 2
    -3 -12 7
    3 -12 -7
    3 -12 -6
    -3 -12 6
    3 -12 -5
    -3 -12 5
    3 -12 -4
    -3 -12 4
    -3 -12 3
    -3 -12 2
    -3 -12 1
    -3 -12 0
    -3 -12 -1
    3 -11 -8
    3 -11 -7
    -3 -11 7
    3 -11 -6
    -3 -11 6
    3 -11 -5
    -3 -11 5
    -3 -11 4
    3 -11 -4
    -3 -11 3
    3 -11 -3
    -3 -11 2
    -3 -11 1
    -3 -11 0
    -3 -11 -1
    -3 -11 -2
    -3 -10 8
    3 -10 -8
    -3 -10 7
    3 -10 -7
    3 -10 -6
    -3 -10 6
    -3 -10 5
    3 -10 -5
    -3 -10 4
    3 -10 -4
    3 -10 -3
    -3 -10 3
    -3 -10 2
    -3 -10 1
    -3 -10 0
    -3 -10 -1
    -3 -10 -2
    -3 -10 -3
    -3 -9 8
    3 -9 -8
    3 -9 -7
    -3 -9 7
    -3 -9 6
    3 -9 -6
    3 -9 -5
    -3 -9 5
    3 -9 -4
    -3 -9 4
    3 -9 -3
    -3 -9 3
    -3 -9 2
    -3 -9 1
    -3 -9 0
    -3 -9 -1
    -3 -9 -2
    -3 -9 -3
    3 -8 -8
    -3 -8 8
    -3 -8 7
    3 -8 -7
    3 -8 -6
    -3 -8 6
    3 -8 -5
    -3 -8 5
    3 -8 -4
    -3 -8 4
    3 -8 -3
    -3 -8 3
    -3 -8 2
    3 -8 -2
    -3 -8 1
    -3 -8 0
    -3 -8 -1
    -3 -8 -2
    3 -7 -9
    -3 -7 9
    -3 -7 8
    3 -7 -8
    -3 -7 7
    3 -7 -7
    3 -7 -6
    -3 -7 6
    -3 -7 5
    3 -7 -5
    3 -7 -4
    -3 -7 4
    3 -7 -3
    -3 -7 3
    -3 -7 2
    3 -7 -2
    -3 -7 1
    -3 -7 0
    -3 -7 -1
    -3 -7 -2
    3 -6 -9
    -3 -6 9
    -3 -6 8
    3 -6 -8
    -3 -6 7
    3 -6 -7
    -3 -6 6
    3 -6 -6
    3 -6 -5
    -3 -6 5
    3 -6 -4
    -3 -6 4
    -3 -6 3
    3 -6 -3
    -3 -6 2
    3 -6 -2
    -3 -6 1
    -3 -6 0
    -3 -6 -1
    -3 -6 -2
    3 -5 -9
    -3 -5 9
    3 -5 -8
    -3 -5 8
    3 -5 -7
    -3 -5 7
    3 -5 -6
    -3 -5 6
    -3 -5 5
    3 -5 -5
    -3 -5 4
    3 -5 -4
    -3 -5 3
    3 -5 -3
    3 -5 -2
    -3 -5 2
    -3 -5 1
    -3 -5 0
    -3 -5 -1
    -3 -5 -2
    -3 -4 9
    3 -4 -9
    -3 -4 8
    3 -4 -8
    3 -4 -7
    -3 -4 7
    3 -4 -6
    -3 -4 6
    3 -4 -5
    -3 -4 5
    3 -4 -4
    -3 -4 4
    3 -4 -3
    -3 -4 3
    3 -4 -2
    -3 -4 2
    3 -4 -1
    -3 -4 1
    -3 -4 0
    -3 -4 -1
    3 -3 -9
    -3 -3 9
    -3 -3 8
    3 -3 -8
    -3 -3 7
    3 -3 -7
    3 -3 -6
    -3 -3 6
    3 -3 -5
    -3 -3 5
    3 -3 -4
    -3 -3 4
    -3 -3 3
    3 -3 -2
    -3 -3 2
    3 -3 -1
    -3 -3 1
    -3 -3 0
    -3 -3 -1
    -3 -2 9
    3 -2 -9
    3 -2 -8
    -3 -2 8
    3 -2 -7
    -3 -2 7
    -3 -2 6
    3 -2 -6
    3 -2 -5
    -3 -2 5
    -3 -2 4
    3 -2 -4
    -3 -2 3
    3 -2 -3
    -3 -2 2
    3 -2 -2
    3 -2 -1
    -3 -2 1
    -3 -2 0
    -3 -2 -1
    3 -1 -9
    -3 -1 9
    -3 -1 8
    3 -1 -8
    3 -1 -7
    -3 -1 7
    -3 -1 6
    3 -1 -6
    -3 -1 5
    3 -1 -5
    -3 -1 4
    3 -1 -4
    -3 -1 3
    3 -1 -3
    -3 -1 2
    3 -1 -2
    -3 -1 1
    3 -1 -1
    -3 -1 0
    3 -1 0
    -3 0 9
    3 0 -9
    3 0 -8
    -3 0 8
    -3 0 7
    3 0 -7
    3 0 -6
    -3 0 6
    3 0 -5
    -3 0 5
    -3 0 4
    3 0 -4
    3 0 -3
    -3 0 3
    -3 0 2
    3 0 -2
    3 0 -1
    -3 0 1
    -3 0 0
    3 0 0
    3 1 -9
    -3 1 9
    -3 1 8
    3 1 -8
    3 1 -7
    -3 1 7
    -3 1 6
    3 1 -6
    -3 1 5
    3 1 -5
    3 1 -4
    -3 1 4
    3 1 -3
    -3 1 3
    -3 1 2
    3 1 -2
    -3 1 1
    3 1 -1
    3 1 0
    -3 1 0
    3 2 -9
    -3 2 9
    3 2 -8
    -3 2 8
    -3 2 7
    3 2 -7
    -3 2 6
    3 2 -6
    3 2 -5
    -3 2 5
    3 2 -4
    -3 2 4
    -3 2 3
    3 2 -3
    -3 2 2
    3 2 -2
    -3 2 1
    3 2 -1
    3 2 0
    3 2 1
    3 3 -9
    -3 3 9
    -3 3 8
    3 3 -8
    -3 3 7
    3 3 -7
    -3 3 6
    3 3 -6
    -3 3 5
    3 3 -5
    3 3 -4
    -3 3 4
    3 3 -3
    -3 3 3
    3 3 -2
    -3 3 2
    -3 3 1
    3 3 -1
    3 3 0
    3 3 1
    -3 4 9
    3 4 -9
    -3 4 8
    3 4 -8
    3 4 -7
    -3 4 7
    -3 4 6
    3 4 -6
    -3 4 5
    3 4 -5
    -3 4 4
    3 4 -4
    -3 4 3
    3 4 -3
    -3 4 2
    3 4 -2
    3 4 -1
    -3 4 1
    3 4 0
    3 4 1
    -3 5 9
    3 5 -9
    -3 5 8
    3 5 -8
    -3 5 7
    3 5 -7
    3 5 -6
    -3 5 6
    -3 5 5
    3 5 -5
    3 5 -4
    -3 5 4
    -3 5 3
    3 5 -3
    3 5 -2
    -3 5 2
    3 5 -1
    3 5 0
    3 5 1
    3 5 2
    -3 6 9
    3 6 -9
    -3 6 8
    3 6 -8
    -3 6 7
    3 6 -7
    -3 6 6
    3 6 -6
    -3 6 5
    3 6 -5
    3 6 -4
    -3 6 4
    -3 6 3
    3 6 -3
    3 6 -2
    -3 6 2
    3 6 -1
    3 6 0
    3 6 1
    3 6 2
    3 7 -9
    -3 7 9
    3 7 -8
    -3 7 8
    -3 7 7
    3 7 -7
    -3 7 6
    3 7 -6
    -3 7 5
    3 7 -5
    -3 7 4
    3 7 -4
    3 7 -3
    -3 7 3
    3 7 -2
    -3 7 2
    3 7 -1
    3 7 0
    3 7 1
    3 7 2
    -3 8 8
    3 8 -8
    -3 8 7
    3 8 -7
    -3 8 6
    3 8 -6
    -3 8 5
    3 8 -5
    -3 8 4
    3 8 -4
    3 8 -3
    -3 8 3
    3 8 -2
    3 8 -1
    3 8 0
    3 8 2
    3 8 3
    -3 9 8
    3 9 -8
    -3 9 7
    3 9 -7
    -3 9 6
    3 9 -6
    3 9 -5
    -3 9 5
    -3 9 4
    3 9 -4
    3 9 -3
    -3 9 3
    3 9 -2
    3 9 -1
    3 9 0
    3 9 1
    3 9 2
    3 9 3
    3 10 -8
    -3 10 8
    -3 10 7
    3 10 -7
    3 10 -6
    -3 10 6
    -3 10 5
    3 10 -5
    3 10 -4
    -3 10 4
    -3 10 3
    3 10 -3
    3 10 -2
    3 10 -1
    3 10 0
    3 10 1
    3 10 2
    3 10 3
    -3 11 8
    3 11 -8
    -3 11 7
    3 11 -7
    -3 11 6
    3 11 -6
    -3 11 5
    3 11 -5
    3 11 -4
    -3 11 4
    3 11 -3
    3 11 -2
    3 11 -1
    3 11 0
    3 11 1
    3 11 5
    -3 12 7
    3 12 -7
    -3 12 6
    3 12 -6
    -3 12 5
    3 12 -5
    -3 12 4
    3 12 -4
    3 12 -3
    3 12 -2
    3 12 -1
    3 12 5
    3 13 -7
    -3 13 7
    -3 13 6
    3 13 -6
    3 13 -5
    -3 13 5
    -3 13 4
    3 13 -4
    -3 14 7
    -3 14 6
    -3 14 5
    -3 15 6
    -3 15 5
    -3 16 6
    -3 16 5
    -4 -18 4
    -4 -18 3
    -4 -17 5
    4 -17 -5
    -4 -17 4
    -4 -17 3
    -4 -17 2
    -4 -17 1
    -4 -17 0
    -4 -16 5
    4 -16 -5
    -4 -16 4
    -4 -16 3
    -4 -16 2
    -4 -16 1
    -4 -16 0
    -4 -16 -1
    -4 -16 -2
    4 -15 -6
    -4 -15 6
    4 -15 -5
    -4 -15 5
    -4 -15 4
    4 -15 -4
    -4 -15 3
    -4 -15 2
    -4 -15 1
    -4 -15 0
    -4 -15 -1
    4 -14 -6
    -4 -14 6
    -4 -14 5
    4 -14 -5
    -4 -14 4
    4 -14 -4
    -4 -14 3
    -4 -14 2
    -4 -14 1
    -4 -14 0
    -4 -14 -1
    -4 -14 -2
    -4 -14 -3
    4 -13 -7
    -4 -13 7
    4 -13 -6
    -4 -13 6
    -4 -13 5
    4 -13 -5
    -4 -13 4
    4 -13 -4
    -4 -13 3
    -4 -13 2
    -4 -13 1
    -4 -13 0
    -4 -13 -1
    -4 -13 -2
    -4 -13 -3
    -4 -12 7
    4 -12 -7
    -4 -12 6
    4 -12 -6
    4 -12 -5
    -4 -12 5
    -4 -12 4
    4 -12 -4
    4 -12 -3
    -4 -12 3
    -4 -12 2
    -4 -12 1
    -4 -12 0
    -4 -12 -1
    -4 -12 -2
    -4 -12 -3
    -4 -12 -4
    4 -11 -8
    4 -11 -7
    -4 -11 7
    -4 -11 6
    4 -11 -6
    4 -11 -5
    -4 -11 5
    -4 -11 4
    4 -11 -4
    -4 -11 3
    -4 -11 2
    -4 -11 1
    -4 -11 0
    -4 -11 -1
    -4 -11 -2
    -4 -11 -3
    4 -10 -8
    -4 -10 8
    -4 -10 7
    4 -10 -7
    4 -10 -6
    -4 -10 6
    4 -10 -5
    -4 -10 5
    4 -10 -4
    -4 -10 4
    -4 -10 3
    4 -10 -3
    -4 -10 2
    -4 -10 1
    -4 -10 0
    -4 -10 -1
    -4 -10 -2
    -4 -10 -3
    4 -9 -8
    -4 -9 8
    4 -9 -7
    -4 -9 7
    4 -9 -6
    -4 -9 6
    4 -9 -5
    -4 -9 5
    4 -9 -4
    -4 -9 4
    -4 -9 3
    4 -9 -3
    -4 -9 2
    -4 -9 1
    -4 -9 0
    -4 -9 -1
    -4 -9 -2
    -4 -9 -3
    -4 -8 8
    4 -8 -8
    -4 -8 7
    4 -8 -7
    4 -8 -6
    -4 -8 6
    4 -8 -5
    -4 -8 5
    4 -8 -4
    -4 -8 4
    -4 -8 3
    4 -8 -3
    4 -8 -2
    -4 -8 2
    -4 -8 1
    -4 -8 0
    -4 -8 -1
    -4 -8 -2
    -4 -8 -3
    -4 -7 9
    4 -7 -9
    -4 -7 8
    4 -7 -8
    4 -7 -7
    -4 -7 7
    4 -7 -6
    -4 -7 6
    4 -7 -5
    -4 -7 5
    4 -7 -4
    -4 -7 4
    4 -7 -3
    -4 -7 3
    4 -7 -2
    -4 -7 2
    -4 -7 1
    -4 -7 0
    -4 -7 -1
    -4 -7 -2
    -4 -6 9
    4 -6 -9
    4 -6 -8
    -4 -6 8
    4 -6 -7
    -4 -6 7
    -4 -6 6
    4 -6 -6
    4 -6 -5
    -4 -6 5
    4 -6 -4
    -4 -6 4
    4 -6 -3
    -4 -6 3
    -4 -6 2
    4 -6 -2
    -4 -6 1
    -4 -6 0
    -4 -6 -1
    -4 -6 -2
    -4 -5 9
    4 -5 -9
    4 -5 -8
    -4 -5 8
    4 -5 -7
    -4 -5 7
    4 -5 -6
    -4 -5 6
    4 -5 -5
    -4 -5 5
    -4 -5 4
    4 -5 -4
    4 -5 -3
    -4 -5 3
    -4 -5 2
    4 -5 -2
    4 -5 -1
    -4 -5 1
    -4 -5 0
    -4 -5 -1
    -4 -5 -2
    4 -4 -9
    -4 -4 9
    4 -4 -8
    -4 -4 8
    -4 -4 7
    4 -4 -7
    -4 -4 6
    4 -4 -6
    -4 -4 5
    4 -4 -5
    4 -4 -4
    -4 -4 4
    -4 -4 3
    4 -4 -3
    -4 -4 2
    4 -4 -2
    4 -4 -1
    -4 -4 1
    -4 -4 0
    -4 -4 -1
    4 -3 -9
    -4 -3 9
    4 -3 -8
    -4 -3 8
    4 -3 -7
    -4 -3 7
    -4 -3 6
    4 -3 -6
    4 -3 -5
    -4 -3 5
    4 -3 -4
    -4 -3 4
    4 -3 -3
    -4 -3 3
    -4 -3 2
    4 -3 -2
    4 -3 -1
    -4 -3 1
    -4 -3 0
    -4 -3 -1
    4 -2 -9
    -4 -2 9
    4 -2 -8
    -4 -2 8
    4 -2 -7
    -4 -2 7
    -4 -2 6
    4 -2 -6
    -4 -2 5
    4 -2 -5
    -4 -2 4
    4 -2 -4
    -4 -2 3
    4 -2 -3
    4 -2 -2
    -4 -2 2
    4 -2 -1
    -4 -2 1
    4 -2 0
    -4 -2 0
    -4 -2 -1
    4 -1 -9
    -4 -1 9
    4 -1 -8
    -4 -1 8
    4 -1 -7
    -4 -1 7
    -4 -1 6
    4 -1 -6
    4 -1 -5
    -4 -1 5
    4 -1 -4
    -4 -1 4
    -4 -1 3
    4 -1 -3
    4 -1 -2
    -4 -1 2
    -4 -1 1
    4 -1 -1
    -4 -1 0
    4 -1 0
    4 0 -9
    -4 0 9
    4 0 -8
    -4 0 8
    4 0 -7
    -4 0 7
    -4 0 6
    4 0 -6
    4 0 -5
    -4 0 5
    -4 0 4
    4 0 -4
    -4 0 3
    4 0 -3
    -4 0 2
    4 0 -2
    4 0 -1
    -4 0 1
    -4 0 0
    4 0 0
    -4 1 9
    4 1 -9
    4 1 -8
    -4 1 8
    -4 1 7
    4 1 -7
    -4 1 6
    4 1 -6
    -4 1 5
    4 1 -5
    -4 1 4
    4 1 -4
    -4 1 3
    4 1 -3
    4 1 -2
    -4 1 2
    -4 1 1
    4 1 -1
    4 1 0
    -4 1 0
    4 1 1
    -4 2 9
    4 2 -9
    -4 2 8
    4 2 -8
    -4 2 7
    4 2 -7
    4 2 -6
    -4 2 6
    4 2 -5
    -4 2 5
    4 2 -4
    -4 2 4
    -4 2 3
    4 2 -3
    -4 2 2
    4 2 -2
    4 2 -1
    -4 2 1
    -4 2 0
    4 2 0
    4 2 1
    -4 3 9
    4 3 -9
    -4 3 8
    4 3 -8
    4 3 -7
    -4 3 7
    -4 3 6
    4 3 -6
    -4 3 5
    4 3 -5
    -4 3 4
    4 3 -4
    -4 3 3
    4 3 -3
    -4 3 2
    4 3 -2
    4 3 -1
    -4 3 1
    4 3 0
    4 3 1
    -4 4 9
    4 4 -9
    4 4 -8
    -4 4 8
    -4 4 7
    4 4 -7
    -4 4 6
    4 4 -6
    -4 4 5
    4 4 -5
    -4 4 4
    4 4 -4
    4 4 -3
    -4 4 3
    -4 4 2
    4 4 -2
    4 4 -1
    -4 4 1
    4 4 0
    4 4 1
    4 5 -9
    -4 5 9
    4 5 -8
    -4 5 8
    4 5 -7
    -4 5 7
    4 5 -6
    -4 5 6
    -4 5 5
    4 5 -5
    -4 5 4
    4 5 -4
    -4 5 3
    4 5 -3
    -4 5 2
    4 5 -2
    -4 5 1
    4 5 -1
    4 5 0
    4 5 1
    4 5 2
    4 6 -9
    -4 6 9
    4 6 -8
    -4 6 8
    -4 6 7
    4 6 -7
    -4 6 6
    4 6 -6
    -4 6 5
    4 6 -5
    -4 6 4
    4 6 -4
    -4 6 3
    4 6 -3
    4 6 -2
    -4 6 2
    4 6 -1
    4 6 0
    4 6 1
    4 6 2
    4 7 -9
    -4 7 9
    4 7 -8
    -4 7 8
    4 7 -7
    -4 7 7
    4 7 -6
    -4 7 6
    -4 7 5
    4 7 -5
    -4 7 4
    4 7 -4
    -4 7 3
    4 7 -3
    -4 7 2
    4 7 -2
    4 7 -1
    4 7 0
    4 7 1
    4 7 2
    4 7 3
    -4 8 8
    4 8 -8
    -4 8 7
    4 8 -7
    4 8 -6
    -4 8 6
    -4 8 5
    4 8 -5
    -4 8 4
    4 8 -4
    -4 8 3
    4 8 -3
    -4 8 2
    4 8 -2
    4 8 -1
    4 8 0
    4 8 1
    4 8 2
    4 8 3
    -4 9 8
    4 9 -8
    4 9 -7
    -4 9 7
    -4 9 6
    4 9 -6
    -4 9 5
    4 9 -5
    -4 9 4
    4 9 -4
    4 9 -3
    -4 9 3
    4 9 -2
    4 9 -1
    4 9 1
    4 9 2
    4 9 3
    4 10 -8
    -4 10 8
    -4 10 7
    4 10 -7
    4 10 -6
    -4 10 6
    -4 10 5
    4 10 -5
    -4 10 4
    4 10 -4
    4 10 -3
    -4 10 3
    4 10 -2
    4 10 -1
    4 10 0
    4 10 1
    4 10 2
    4 10 3
    4 10 4
    -4 11 8
    4 11 -7
    -4 11 7
    4 11 -6
    -4 11 6
    -4 11 5
    4 11 -5
    4 11 -4
    -4 11 4
    -4 11 3
    4 11 -3
    4 11 -2
    4 11 -1
    4 11 0
    4 11 1
    4 11 2
    4 11 3
    4 11 4
    -4 12 7
    4 12 -7
    -4 12 6
    4 12 -6
    4 12 -5
    -4 12 5
    4 12 -4
    -4 12 4
    4 12 -3
    4 12 -2
    4 12 -1
    4 12 0
    4 12 1
    4 12 2
    4 12 3
    -4 13 7
    4 13 -7
    -4 13 6
    4 13 -6
    4 13 -5
    -4 13 5
    -4 13 4
    4 13 -4
    4 13 -3
    4 13 -2
    4 13 -1
    4 13 0
    4 13 1
    4 13 2
    4 13 3
    4 14 -6
    -4 14 6
    4 14 -5
    -4 14 5
    4 14 -4
    -4 14 4
    4 14 -3
    4 14 -2
    4 14 -1
    4 14 0
    4 14 1
    4 14 2
    4 14 3
    4 15 -6
    -4 15 6
    4 15 -5
    -4 15 5
    4 15 -4
    4 15 -3
    4 15 -2
    4 15 -1
    4 15 0
    4 15 1
    4 16 -5
    -4 16 5
    4 16 -4
    4 16 -3
    4 16 -2
    4 17 -5
    -5 -17 3
    -5 -17 2
    -5 -17 1
    -5 -16 5
    5 -16 -5
    -5 -16 4
    5 -16 -4
    -5 -16 3
    -5 -16 2
    -5 -16 1
    -5 -16 0
    -5 -15 6
    -5 -15 5
    5 -15 -5
    -5 -15 4
    5 -15 -4
    -5 -15 3
    -5 -15 2
    -5 -15 1
    -5 -15 0
    -5 -15 -1
    5 -14 -6
    -5 -14 6
    -5 -14 5
    5 -14 -5
    -5 -14 4
    5 -14 -4
    -5 -14 3
    -5 -14 2
    -5 -14 1
    -5 -14 0
    -5 -14 -1
    -5 -14 -2
    5 -13 -7
    -5 -13 7
    5 -13 -6
    -5 -13 6
    -5 -13 5
    5 -13 -5
    -5 -13 4
    5 -13 -4
    -5 -13 3
    -5 -13 2
    -5 -13 1
    -5 -13 0
    -5 -13 -2
    5 -12 -7
    -5 -12 7
    5 -12 -6
    -5 -12 6
    5 -12 -5
    -5 -12 5
    -5 -12 4
    5 -12 -4
    -5 -12 3
    5 -12 -3
    -5 -12 2
    -5 -12 1
    -5 -12 0
    -5 -12 -1
    -5 -12 -2
    -5 -12 -3
    5 -11 -7
    -5 -11 7
    5 -11 -6
    -5 -11 6
    5 -11 -5
    -5 -11 5
    5 -11 -4
    -5 -11 4
    5 -11 -3
    -5 -11 3
    -5 -11 2
    -5 -11 1
    -5 -11 0
    -5 -11 -1
    -5 -11 -2
    -5 -11 -3
    5 -10 -8
    5 -10 -7
    -5 -10 7
    5 -10 -6
    -5 -10 6
    -5 -10 5
    5 -10 -5
    -5 -10 4
    5 -10 -4
    -5 -10 3
    5 -10 -3
    -5 -10 2
    -5 -10 1
    -5 -10 0
    -5 -10 -1
    -5 -10 -2
    -5 -10 -3
    -5 -9 8
    5 -9 -8
    5 -9 -7
    -5 -9 7
    5 -9 -6
    -5 -9 6
    5 -9 -5
    -5 -9 5
    5 -9 -4
    -5 -9 4
    -5 -9 3
    5 -9 -3
    5 -9 -2
    -5 -9 2
    -5 -9 1
    -5 -9 0
    -5 -9 -1
    -5 -9 -2
    -5 -9 -3
    -5 -8 8
    5 -8 -8
    5 -8 -7
    -5 -8 7
    5 -8 -6
    -5 -8 6
    5 -8 -5
    -5 -8 5
    5 -8 -4
    -5 -8 4
    5 -8 -3
    -5 -8 3
    5 -8 -2
    -5 -8 2
    -5 -8 1
    -5 -8 0
    -5 -8 -1
    -5 -8 -2
    -5 -8 -3
    5 -7 -8
    -5 -7 8
    5 -7 -7
    -5 -7 7
    5 -7 -6
    -5 -7 6
    5 -7 -5
    -5 -7 5
    -5 -7 4
    5 -7 -4
    5 -7 -3
    -5 -7 3
    -5 -7 2
    5 -7 -2
    -5 -7 1
    -5 -7 0
    -5 -7 -1
    -5 -7 -2
    5 -6 -9
    5 -6 -8
    -5 -6 8
    5 -6 -7
    -5 -6 7
    5 -6 -6
    -5 -6 6
    5 -6 -5
    -5 -6 5
    -5 -6 4
    5 -6 -4
    -5 -6 3
    5 -6 -3
    5 -6 -2
    -5 -6 2
    5 -6 -1
    -5 -6 1
    -5 -6 0
    -5 -6 -1
    -5 -6 -2
    -5 -5 9
    5 -5 -9
    -5 -5 8
    5 -5 -8
    -5 -5 7
    5 -5 -7
    5 -5 -6
    -5 -5 6
    5 -5 -5
    -5 -5 5
    5 -5 -4
    -5 -5 4
    -5 -5 3
    5 -5 -3
    5 -5 -2
    -5 -5 2
    -5 -5 1
    5 -5 -1
    -5 -5 0
    -5 -5 -1
    -5 -5 -2
    5 -4 -9
    -5 -4 9
    -5 -4 8
    5 -4 -8
    -5 -4 7
    5 -4 -7
    5 -4 -6
    -5 -4 6
    5 -4 -5
    -5 -4 5
    -5 -4 4
    5 -4 -4
    5 -4 -3
    -5 -4 3
    -5 -4 2
    5 -4 -2
    -5 -4 1
    5 -4 -1
    -5 -4 0
    -5 -4 -1
    -5 -4 -2
    5 -3 -9
    -5 -3 9
    -5 -3 8
    5 -3 -8
    -5 -3 7
    5 -3 -7
    5 -3 -6
    -5 -3 6
    -5 -3 5
    5 -3 -5
    5 -3 -4
    -5 -3 4
    5 -3 -3
    -5 -3 3
    5 -3 -2
    -5 -3 2
    5 -3 -1
    -5 -3 1
    5 -3 0
    -5 -3 0
    -5 -3 -1
    5 -2 -9
    -5 -2 9
    5 -2 -8
    -5 -2 8
    -5 -2 7
    5 -2 -7
    5 -2 -6
    -5 -2 6
    5 -2 -5
    -5 -2 5
    5 -2 -4
    -5 -2 4
    5 -2 -3
    -5 -2 3
    5 -2 -2
    -5 -2 2
    -5 -2 1
    5 -2 -1
    5 -2 0
    -5 -2 0
    -5 -2 -1
    5 -1 -9
    -5 -1 9
    5 -1 -8
    -5 -1 8
    5 -1 -7
    -5 -1 7
    5 -1 -6
    -5 -1 6
    5 -1 -5
    -5 -1 5
    5 -1 -4
    -5 -1 4
    5 -1 -3
    -5 -1 3
    5 -1 -2
    -5 -1 2
    5 -1 -1
    -5 -1 1
    5 -1 0
    -5 -1 0
    -5 -1 -1
    -5 0 9
    5 0 -9
    -5 0 8
    5 0 -8
    -5 0 7
    5 0 -7
    -5 0 6
    5 0 -6
    -5 0 5
    5 0 -5
    -5 0 4
    5 0 -4
    -5 0 3
    5 0 -3
    -5 0 2
    5 0 -2
    -5 0 1
    5 0 -1
    -5 0 0
    5 0 0
    5 0 1
    -5 1 9
    5 1 -9
    -5 1 8
    5 1 -8
    5 1 -7
    -5 1 7
    -5 1 6
    5 1 -6
    -5 1 5
    5 1 -5
    -5 1 4
    5 1 -4
    -5 1 3
    5 1 -3
    5 1 -2
    -5 1 2
    5 1 -1
    -5 1 1
    -5 1 0
    5 1 0
    5 1 1
    -5 2 9
    5 2 -9
    5 2 -8
    -5 2 8
    5 2 -7
    -5 2 7
    5 2 -6
    -5 2 6
    5 2 -5
    -5 2 5
    5 2 -4
    -5 2 4
    -5 2 3
    5 2 -3
    -5 2 2
    5 2 -2
    5 2 -1
    -5 2 1
    5 2 0
    -5 2 0
    5 2 1
    -5 3 9
    5 3 -9
    5 3 -8
    -5 3 8
    5 3 -7
    -5 3 7
    5 3 -6
    -5 3 6
    5 3 -5
    -5 3 5
    -5 3 4
    5 3 -4
    -5 3 3
    5 3 -3
    -5 3 2
    5 3 -2
    -5 3 1
    5 3 -1
    5 3 0
    5 3 1
    5 4 -9
    -5 4 9
    5 4 -8
    -5 4 8
    5 4 -7
    -5 4 7
    5 4 -6
    -5 4 6
    5 4 -5
    -5 4 5
    5 4 -4
    -5 4 4
    -5 4 3
    5 4 -3
    -5 4 2
    5 4 -2
    5 4 -1
    -5 4 1
    5 4 0
    5 4 1
    5 4 2
    -5 5 9
    5 5 -9
    -5 5 8
    5 5 -8
    5 5 -7
    -5 5 7
    -5 5 6
    5 5 -6
    -5 5 5
    5 5 -5
    -5 5 4
    5 5 -4
    -5 5 3
    5 5 -3
    -5 5 2
    5 5 -2
    5 5 -1
    5 5 0
    5 5 1
    5 5 2
    -5 6 9
    -5 6 8
    5 6 -8
    -5 6 7
    5 6 -7
    -5 6 6
    5 6 -6
    -5 6 5
    5 6 -5
    -5 6 4
    5 6 -4
    -5 6 3
    5 6 -3
    -5 6 2
    5 6 -2
    5 6 -1
    5 6 0
    5 6 1
    5 6 2
    5 7 -8
    -5 7 8
    -5 7 7
    5 7 -7
    -5 7 6
    5 7 -6
    -5 7 5
    5 7 -5
    5 7 -4
    -5 7 4
    5 7 -3
    -5 7 3
    -5 7 2
    5 7 -2
    5 7 -1
    5 7 0
    5 7 1
    5 7 2
    5 7 3
    5 8 -8
    -5 8 8
    5 8 -7
    -5 8 7
    -5 8 6
    5 8 -6
    -5 8 5
    5 8 -5
    -5 8 4
    5 8 -4
    -5 8 3
    5 8 -3
    -5 8 2
    5 8 -2
    5 8 -1
    5 8 0
    5 8 1
    5 8 2
    5 8 3
    5 9 -8
    -5 9 8
    -5 9 7
    5 9 -7
    -5 9 6
    5 9 -6
    5 9 -5
    -5 9 5
    5 9 -4
    -5 9 4
    5 9 -3
    -5 9 3
    5 9 -2
    5 9 -1
    5 9 0
    5 9 1
    5 9 2
    5 9 3
    5 9 4
    -5 10 8
    -5 10 7
    5 10 -7
    -5 10 6
    5 10 -6
    -5 10 5
    5 10 -5
    5 10 -4
    -5 10 4
    -5 10 3
    5 10 -3
    5 10 -2
    5 10 -1
    5 10 0
    5 10 1
    5 10 2
    5 10 3
    -5 11 7
    5 11 -7
    -5 11 6
    5 11 -6
    -5 11 5
    5 11 -5
    -5 11 4
    5 11 -4
    5 11 -3
    -5 11 3
    5 11 -2
    5 11 -1
    5 11 0
    5 11 1
    5 11 2
    5 11 3
    -5 12 7
    5 12 -7
    -5 12 6
    5 12 -6
    5 12 -5
    -5 12 5
    5 12 -4
    -5 12 4
    5 12 -3
    5 12 -2
    5 12 -1
    5 12 0
    5 12 1
    5 12 2
    5 12 3
    -5 13 7
    5 13 -7
    -5 13 6
    5 13 -6
    5 13 -5
    -5 13 5
    5 13 -4
    -5 13 4
    5 13 -3
    5 13 -2
    5 13 -1
    5 13 0
    5 13 1
    5 13 2
    5 14 -6
    -5 14 6
    -5 14 5
    5 14 -5
    -5 14 4
    5 14 -4
    5 14 -3
    5 14 -2
    5 14 -1
    5 14 0
    5 14 1
    5 14 2
    5 15 -6
    5 15 -5
    -5 15 5
    5 15 -4
    5 15 -3
    5 15 -2
    5 15 -1
    5 15 0
    5 15 1
    5 16 -5
    -5 16 5
    5 16 -4
    5 16 -3
    5 16 -2
    5 16 -1
    5 16 0
    5 17 -3
    5 17 -2
    5 17 -1
    -6 -15 4
    6 -15 -4
    -6 -15 3
    -6 -15 2
    -6 -15 1
    -6 -14 5
    6 -14 -5
    -6 -14 4
    6 -14 -4
    -6 -14 3
    -6 -14 2
    -6 -14 1
    -6 -14 0
    6 -13 -6
    -6 -13 6
    -6 -13 5
    6 -13 -5
    6 -13 -4
    -6 -13 4
    6 -13 -3
    -6 -13 3
    -6 -13 2
    -6 -13 1
    -6 -13 -1
    -6 -12 6
    6 -12 -6
    6 -12 -5
    -6 -12 5
    -6 -12 4
    6 -12 -4
    -6 -12 3
    6 -12 -3
    -6 -12 2
    -6 -12 1
    -6 -12 0
    -6 -12 -1
    6 -11 -7
    -6 -11 7
    6 -11 -6
    -6 -11 6
    6 -11 -5
    -6 -11 5
    -6 -11 4
    6 -11 -4
    -6 -11 3
    6 -11 -3
    -6 -11 2
    -6 -11 1
    -6 -11 0
    -6 -11 -1
    -6 -11 -2
    6 -10 -7
    -6 -10 7
    6 -10 -6
    -6 -10 6
    6 -10 -5
    -6 -10 5
    -6 -10 4
    6 -10 -4
    -6 -10 3
    6 -10 -3
    -6 -10 2
    6 -10 -2
    -6 -10 1
    -6 -10 0
    -6 -10 -1
    -6 -10 -2
    6 -9 -7
    -6 -9 7
    6 -9 -6
    -6 -9 6
    6 -9 -5
    -6 -9 5
    6 -9 -4
    -6 -9 4
    -6 -9 3
    6 -9 -3
    6 -9 -2
    -6 -9 2
    -6 -9 1
    -6 -9 0
    -6 -9 -1
    -6 -9 -2
    6 -8 -8
    6 -8 -7
    -6 -8 7
    6 -8 -6
    -6 -8 6
    6 -8 -5
    -6 -8 5
    6 -8 -4
    -6 -8 4
    -6 -8 3
    6 -8 -3
    6 -8 -2
    -6 -8 2
    -6 -8 1
    -6 -8 0
    -6 -8 -1
    -6 -8 -2
    -6 -8 -3
    6 -7 -8
    -6 -7 8
    6 -7 -7
    -6 -7 7
    6 -7 -6
    -6 -7 6
    6 -7 -5
    6 -7 -4
    -6 -7 4
    -6 -7 3
    6 -7 -3
    6 -7 -2
    -6 -7 2
    -6 -7 1
    -6 -7 0
    -6 -7 -1
    -6 -7 -2
    -6 -7 -3
    -6 -6 8
    6 -6 -8
    -6 -6 7
    6 -6 -7
    -6 -6 6
    6 -6 -6
    -6 -6 5
    6 -6 -5
    6 -6 -4
    -6 -6 4
    6 -6 -3
    -6 -6 3
    6 -6 -2
    -6 -6 2
    -6 -6 1
    6 -6 -1
    -6 -6 0
    -6 -6 -1
    -6 -6 -2
    -6 -5 8
    6 -5 -8
    -6 -5 7
    6 -5 -7
    -6 -5 6
    6 -5 -6
    -6 -5 5
    6 -5 -5
    6 -5 -4
    -6 -5 4
    6 -5 -3
    -6 -5 3
    6 -5 -2
    -6 -5 2
    -6 -5 1
    6 -5 -1
    -6 -5 0
    -6 -5 -1
    -6 -5 -2
    6 -4 -8
    -6 -4 8
    -6 -4 7
    6 -4 -7
    6 -4 -6
    -6 -4 6
    -6 -4 5
    6 -4 -5
    6 -4 -4
    -6 -4 4
    6 -4 -3
    -6 -4 3
    6 -4 -2
    -6 -4 2
    -6 -4 1
    6 -4 -1
    -6 -4 0
    -6 -4 -1
    -6 -4 -2
    6 -3 -9
    -6 -3 8
    6 -3 -8
    -6 -3 7
    6 -3 -7
    6 -3 -6
    -6 -3 6
    6 -3 -5
    -6 -3 5
    6 -3 -4
    -6 -3 4
    6 -3 -3
    -6 -3 3
    6 -3 -2
    -6 -3 2
    -6 -3 1
    6 -3 -1
    -6 -3 0
    6 -3 0
    -6 -3 -1
    6 -2 -9
    -6 -2 8
    6 -2 -8
    -6 -2 7
    6 -2 -7
    6 -2 -6
    -6 -2 6
    6 -2 -5
    -6 -2 5
    6 -2 -4
    -6 -2 4
    6 -2 -3
    -6 -2 3
    6 -2 -2
    -6 -2 2
    -6 -2 1
    6 -2 -1
    -6 -2 0
    6 -2 0
    -6 -2 -1
    6 -1 -9
    -6 -1 9
    6 -1 -8
    -6 -1 8
    6 -1 -7
    -6 -1 7
    6 -1 -6
    -6 -1 6
    6 -1 -5
    -6 -1 5
    6 -1 -4
    6 -1 -3
    -6 -1 3
    6 -1 -2
    -6 -1 2
    6 -1 -1
    -6 -1 1
    6 -1 0
    -6 -1 0
    -6 -1 -1
    -6 0 9
    6 0 -9
    -6 0 8
    6 0 -8
    -6 0 7
    6 0 -7
    -6 0 6
    6 0 -6
    -6 0 5
    6 0 -5
    -6 0 4
    6 0 -4
    -6 0 3
    6 0 -3
    -6 0 2
    6 0 -2
    -6 0 1
    6 0 -1
    -6 0 0
    6 0 0
    6 0 1
    -6 1 9
    6 1 -9
    6 1 -8
    -6 1 8
    6 1 -7
    -6 1 7
    -6 1 6
    6 1 -6
    -6 1 5
    6 1 -5
    -6 1 4
    6 1 -4
    -6 1 3
    6 1 -3
    -6 1 2
    6 1 -2
    6 1 -1
    -6 1 1
    6 1 0
    -6 1 0
    6 1 1
    6 2 -9
    -6 2 9
    6 2 -8
    -6 2 8
    6 2 -7
    -6 2 7
    6 2 -6
    -6 2 6
    -6 2 5
    6 2 -5
    -6 2 4
    6 2 -4
    -6 2 3
    6 2 -3
    -6 2 2
    6 2 -2
    6 2 -1
    -6 2 1
    6 2 0
    -6 2 0
    6 2 1
    -6 3 9
    6 3 -8
    -6 3 8
    6 3 -7
    -6 3 7
    -6 3 6
    6 3 -6
    -6 3 5
    6 3 -5
    -6 3 4
    6 3 -4
    -6 3 3
    6 3 -3
    -6 3 2
    6 3 -2
    6 3 -1
    -6 3 1
    6 3 0
    6 3 1
    6 3 2
    -6 4 8
    6 4 -8
    6 4 -7
    -6 4 7
    -6 4 6
    6 4 -6
    6 4 -5
    -6 4 5
    -6 4 4
    6 4 -4
    -6 4 3
    6 4 -3
    -6 4 2
    6 4 -2
    6 4 -1
    -6 4 1
    6 4 0
    6 4 1
    6 4 2
    6 5 -8
    -6 5 8
    6 5 -7
    -6 5 7
    6 5 -6
    -6 5 6
    6 5 -5
    -6 5 5
    -6 5 4
    6 5 -4
    -6 5 3
    6 5 -3
    -6 5 2
    6 5 -2
    6 5 -1
    -6 5 1
    6 5 0
    6 5 1
    6 5 2
    -6 6 8
    6 6 -8
    -6 6 7
    6 6 -7
    -6 6 6
    6 6 -6
    -6 6 5
    6 6 -5
    6 6 -4
    -6 6 4
    6 6 -3
    -6 6 3
    6 6 -2
    -6 6 2
    6 6 -1
    -6 6 1
    6 6 0
    6 6 1
    6 6 2
    6 6 3
    -6 7 8
    6 7 -8
    -6 7 7
    6 7 -7
    -6 7 6
    6 7 -6
    -6 7 5
    6 7 -5
    -6 7 4
    6 7 -4
    6 7 -3
    -6 7 3
    -6 7 2
    6 7 -2
    6 7 -1
    6 7 0
    6 7 1
    6 7 2
    6 7 3
    -6 8 8
    -6 8 7
    6 8 -7
    -6 8 6
    6 8 -6
    -6 8 5
    6 8 -5
    -6 8 4
    6 8 -4
    -6 8 3
    6 8 -3
    6 8 -2
    -6 8 2
    6 8 -1
    6 8 0
    6 8 1
    6 8 2
    6 8 3
    -6 9 7
    6 9 -7
    -6 9 6
    6 9 -6
    -6 9 5
    6 9 -5
    -6 9 4
    6 9 -4
    6 9 -3
    -6 9 3
    -6 9 2
    6 9 -2
    6 9 -1
    6 9 0
    6 9 1
    6 9 2
    6 10 -7
    -6 10 7
    -6 10 6
    6 10 -6
    -6 10 5
    6 10 -5
    6 10 -4
    -6 10 4
    6 10 -3
    -6 10 3
    6 10 -2
    6 10 -1
    6 10 0
    6 10 1
    6 10 2
    6 11 -7
    -6 11 7
    6 11 -6
    -6 11 6
    6 11 -5
    -6 11 5
    6 11 -4
    -6 11 4
    6 11 -3
    -6 11 3
    6 11 -2
    6 11 -1
    6 11 0
    6 11 1
    6 11 2
    -6 12 6
    6 12 -6
    6 12 -5
    -6 12 5
    -6 12 4
    6 12 -4
    -6 12 3
    6 12 -3
    6 12 -2
    6 12 -1
    6 12 0
    6 12 1
    -6 13 6
    6 13 -6
    6 13 -5
    -6 13 5
    6 13 -4
    -6 13 4
    6 13 -3
    6 13 -2
    6 13 -1
    6 13 0
    6 13 1
    6 14 -5
    -6 14 5
    6 14 -4
    -6 14 4
    6 14 -3
    6 14 -2
    6 14 -1
    6 14 0
    6 15 -4
    6 15 -3
    6 15 -2
    6 15 -1
    -7 -13 4
    -7 -13 3
    -7 -13 2
    -7 -12 5
    7 -12 -5
    -7 -12 4
    7 -12 -4
    -7 -12 3
    7 -12 -3
    -7 -12 2
    -7 -12 1
    7 -11 -6
    -7 -11 6
    7 -11 -5
    -7 -11 5
    -7 -11 4
    7 -11 -4
    -7 -11 3
    7 -11 -3
    -7 -11 2
    -7 -11 1
    -7 -11 0
    7 -10 -6
    -7 -10 6
    7 -10 -5
    -7 -10 5
    -7 -10 4
    7 -10 -4
    -7 -10 3
    7 -10 -3
    7 -10 -2
    -7 -10 2
    -7 -10 1
    -7 -10 0
    7 -9 -7
    -7 -9 7
    7 -9 -6
    -7 -9 6
    7 -9 -5
    -7 -9 5
    7 -9 -4
    -7 -9 4
    -7 -9 3
    7 -9 -3
    7 -9 -2
    -7 -9 2
    -7 -9 1
    -7 -9 0
    -7 -9 -1
    7 -8 -7
    -7 -8 7
    7 -8 -6
    -7 -8 6
    7 -8 -5
    -7 -8 5
    7 -8 -4
    -7 -8 4
    -7 -8 3
    7 -8 -3
    -7 -8 2
    7 -8 -2
    -7 -8 1
    -7 -8 0
    -7 -8 -1
    -7 -7 7
    7 -7 -7
    -7 -7 6
    7 -7 -6
    -7 -7 5
    7 -7 -5
    7 -7 -4
    -7 -7 4
    -7 -7 3
    7 -7 -3
    -7 -7 2
    7 -7 -2
    -7 -7 1
    7 -7 -1
    -7 -7 0
    -7 -7 -1
    -7 -6 7
    7 -6 -7
    -7 -6 6
    7 -6 -6
    -7 -6 5
    7 -6 -5
    7 -6 -4
    -7 -6 4
    7 -6 -3
    -7 -6 3
    -7 -6 2
    7 -6 -2
    -7 -6 1
    7 -6 -1
    -7 -6 0
    -7 -6 -1
    -7 -6 -2
    7 -5 -8
    -7 -5 7
    7 -5 -7
    -7 -5 6
    7 -5 -6
    7 -5 -5
    -7 -5 5
    7 -5 -4
    -7 -5 4
    7 -5 -3
    -7 -5 3
    -7 -5 2
    7 -5 -2
    -7 -5 1
    7 -5 -1
    -7 -5 0
    -7 -5 -1
    -7 -5 -2
    7 -4 -8
    -7 -4 7
    7 -4 -7
    7 -4 -6
    -7 -4 6
    7 -4 -5
    -7 -4 5
    7 -4 -4
    -7 -4 4
    -7 -4 3
    7 -4 -3
    7 -4 -2
    -7 -4 2
    -7 -4 1
    7 -4 -1
    -7 -4 0
    7 -4 0
    -7 -4 -1
    -7 -4 -2
    -7 -3 8
    7 -3 -8
    7 -3 -7
    -7 -3 7
    7 -3 -6
    -7 -3 6
    -7 -3 5
    7 -3 -5
    7 -3 -4
    -7 -3 4
    7 -3 -3
    -7 -3 3
    7 -3 -2
    -7 -3 2
    -7 -3 1
    7 -3 -1
    -7 -3 0
    7 -3 0
    -7 -3 -1
    -7 -2 8
    7 -2 -8
    7 -2 -7
    -7 -2 7
    7 -2 -6
    -7 -2 6
    -7 -2 5
    7 -2 -5
    7 -2 -4
    -7 -2 4
    7 -2 -3
    -7 -2 3
    7 -2 -2
    -7 -2 2
    -7 -2 1
    7 -2 -1
    7 -2 0
    -7 -2 0
    -7 -2 -1
    7 -1 -8
    -7 -1 8
    7 -1 -7
    -7 -1 7
    7 -1 -6
    -7 -1 6
    7 -1 -5
    -7 -1 5
    7 -1 -4
    -7 -1 4
    7 -1 -3
    -7 -1 3
    7 -1 -2
    -7 -1 2
    7 -1 -1
    -7 -1 1
    7 -1 0
    -7 -1 0
    -7 -1 -1
    7 -1 1
    -7 0 8
    7 0 -8
    -7 0 7
    7 0 -7
    -7 0 6
    7 0 -6
    -7 0 5
    7 0 -5
    -7 0 4
    7 0 -4
    7 0 -3
    -7 0 3
    -7 0 2
    7 0 -2
    -7 0 1
    7 0 -1
    -7 0 0
    7 0 0
    -7 0 -1
    7 0 1
    7 1 -8
    -7 1 8
    -7 1 7
    7 1 -7
    -7 1 6
    7 1 -6
    7 1 -5
    -7 1 5
    -7 1 4
    7 1 -4
    -7 1 3
    7 1 -3
    -7 1 2
    7 1 -2
    7 1 -1
    -7 1 1
    -7 1 0
    7 1 0
    7 1 1
    7 2 -8
    -7 2 8
    -7 2 7
    7 2 -7
    -7 2 6
    7 2 -6
    7 2 -5
    -7 2 5
    -7 2 4
    7 2 -4
    -7 2 3
    7 2 -3
    -7 2 2
    7 2 -2
    7 2 -1
    -7 2 1
    7 2 0
    7 2 1
    7 2 2
    7 3 -8
    -7 3 8
    7 3 -7
    -7 3 7
    -7 3 6
    7 3 -6
    -7 3 5
    7 3 -5
    -7 3 4
    7 3 -4
    -7 3 3
    7 3 -3
    -7 3 2
    7 3 -2
    -7 3 1
    7 3 0
    -7 3 0
    7 3 1
    7 3 2
    -7 4 8
    7 4 -7
    -7 4 7
    7 4 -6
    -7 4 6
    -7 4 5
    7 4 -5
    -7 4 4
    7 4 -4
    -7 4 3
    7 4 -3
    7 4 -2
    -7 4 2
    7 4 -1
    -7 4 1
    7 4 0
    7 4 2
    -7 5 8
    7 5 -7
    -7 5 7
    7 5 -6
    -7 5 6
    -7 5 5
    7 5 -5
    -7 5 4
    7 5 -4
    -7 5 3
    7 5 -3
    -7 5 2
    7 5 -2
    -7 5 1
    7 5 -1
    7 5 0
    7 5 1
    7 5 2
    -7 6 8
    7 6 -7
    -7 6 7
    7 6 -6
    -7 6 6
    7 6 -5
    -7 6 5
    -7 6 4
    7 6 -4
    7 6 -3
    -7 6 3
    7 6 -2
    -7 6 2
    7 6 -1
    -7 6 1
    7 6 0
    7 6 1
    7 6 2
    -7 7 7
    7 7 -7
    -7 7 6
    7 7 -6
    -7 7 5
    7 7 -5
    -7 7 4
    7 7 -4
    -7 7 3
    7 7 -3
    -7 7 2
    7 7 -2
    7 7 -1
    7 7 0
    7 7 1
    -7 8 7
    7 8 -7
    -7 8 6
    7 8 -6
    -7 8 5
    7 8 -5
    -7 8 4
    7 8 -4
    7 8 -3
    -7 8 3
    -7 8 2
    7 8 -2
    7 8 -1
    7 8 0
    7 8 1
    -7 9 7
    7 9 -7
    -7 9 6
    7 9 -6
    -7 9 5
    7 9 -5
    7 9 -4
    -7 9 4
    7 9 -3
    -7 9 3
    -7 9 2
    7 9 -2
    7 9 -1
    7 9 0
    7 9 1
    -7 10 6
    7 10 -6
    -7 10 5
    7 10 -5
    7 10 -4
    -7 10 4
    7 10 -3
    -7 10 3
    7 10 -2
    7 10 -1
    7 10 0
    -7 11 6
    7 11 -6
    7 11 -5
    -7 11 5
    7 11 -4
    -7 11 4
    7 11 -3
    -7 11 3
    7 11 -2
    7 11 -1
    7 11 0
    7 12 -5
    -7 12 5
    7 12 -4
    -7 12 4
    7 12 -3
    -7 12 3
    7 12 -2
    7 12 -1
    7 13 -4
    7 13 -3
    7 13 -2
    -8 -9 5
    -8 -9 4
    -8 -9 3
    8 -9 -3
    -8 -9 2
    -8 -8 5
    8 -8 -4
    -8 -8 4
    -8 -8 3
    8 -8 -3
    -8 -8 2
    8 -8 -2
    -8 -8 1
    8 -8 -1
    -8 -7 6
    8 -7 -5
    -8 -7 5
    8 -7 -4
    -8 -7 4
    -8 -7 3
    8 -7 -3
    -8 -7 2
    8 -7 -2
    -8 -7 1
    8 -7 -1
    8 -6 -6
    -8 -6 6
    8 -6 -5
    -8 -6 5
    8 -6 -4
    -8 -6 4
    8 -6 -3
    -8 -6 3
    -8 -6 2
    8 -6 -2
    -8 -6 1
    8 -6 -1
    -8 -6 0
    8 -5 -6
    -8 -5 6
    8 -5 -5
    -8 -5 5
    8 -5 -4
    -8 -5 4
    8 -5 -3
    -8 -5 3
    -8 -5 2
    8 -5 -2
    -8 -5 1
    8 -5 -1
    -8 -5 0
    8 -5 0
    8 -4 -6
    -8 -4 6
    8 -4 -5
    -8 -4 5
    8 -4 -4
    -8 -4 4
    8 -4 -3
    -8 -4 3
    -8 -4 2
    8 -4 -2
    -8 -4 1
    8 -4 -1
    -8 -4 0
    8 -4 0
    8 -3 -6
    -8 -3 6
    8 -3 -5
    -8 -3 5
    8 -3 -4
    -8 -3 4
    8 -3 -3
    -8 -3 3
    8 -3 -2
    -8 -3 2
    -8 -3 1
    8 -3 -1
    -8 -3 0
    8 -3 0
    -8 -2 7
    8 -2 -6
    -8 -2 6
    8 -2 -5
    -8 -2 5
    8 -2 -4
    -8 -2 4
    8 -2 -3
    -8 -2 3
    8 -2 -2
    -8 -2 2
    -8 -2 1
    8 -2 -1
    8 -2 0
    -8 -2 0
    -8 -1 7
    8 -1 -6
    -8 -1 6
    8 -1 -5
    -8 -1 5
    8 -1 -4
    -8 -1 4
    8 -1 -3
    -8 -1 3
    8 -1 -2
    -8 -1 2
    8 -1 -1
    -8 -1 1
    8 -1 0
    -8 -1 0
    -8 0 7
    8 0 -7
    -8 0 6
    8 0 -6
    -8 0 5
    8 0 -5
    -8 0 4
    8 0 -4
    -8 0 3
    8 0 -3
    -8 0 2
    8 0 -2
    -8 0 1
    8 0 -1
    -8 0 0
    8 0 0
    8 1 -7
    -8 1 6
    8 1 -6
    -8 1 5
    8 1 -5
    -8 1 4
    8 1 -4
    -8 1 3
    8 1 -3
    -8 1 2
    8 1 -2
    8 1 -1
    -8 1 1
    -8 1 0
    8 1 0
    8 2 -7
    -8 2 6
    8 2 -6
    -8 2 5
    8 2 -5
    -8 2 4
    8 2 -4
    -8 2 3
    8 2 -3
    -8 2 2
    8 2 -2
    8 2 -1
    -8 2 1
    8 2 0
    -8 2 0
    8 3 -7
    -8 3 6
    8 3 -6
    -8 3 5
    8 3 -5
    -8 3 4
    8 3 -4
    -8 3 3
    8 3 -3
    8 3 -2
    -8 3 2
    8 3 -1
    -8 3 1
    8 3 0
    -8 3 0
    -8 4 6
    8 4 -6
    -8 4 5
    8 4 -5
    -8 4 4
    8 4 -4
    -8 4 3
    8 4 -3
    8 4 -2
    -8 4 2
    8 4 -1
    -8 4 1
    8 4 0
    -8 5 6
    8 5 -6
    -8 5 5
    8 5 -5
    -8 5 4
    8 5 -4
    -8 5 3
    8 5 -3
    8 5 -2
    -8 5 2
    8 5 -1
    -8 5 1
    8 5 0
    8 6 -6
    -8 6 5
    8 6 -5
    -8 6 4
    8 6 -4
    8 6 -3
    -8 6 3
    8 6 -2
    -8 6 2
    8 6 -1
    -8 6 1
    8 6 0
    8 7 -6
    8 7 -5
    -8 7 5
    -8 7 4
    8 7 -4
    8 7 -3
    -8 7 3
    8 7 -2
    -8 7 2
    8 7 -1
    8 8 -5
    -8 8 4
    8 8 -4
    8 8 -3
    -8 8 3
    8 8 -2
    -8 8 2
    8 8 -1
    8 9 -5
    8 9 -4
    8 9 -3
    -8 9 2
    8 9 -2
    9 -3 -4
    -9 -3 4
    9 -2 -4
    -9 -2 4
    9 -2 -3
    -9 -2 3
    9 -1 -5
    -9 -1 5
    9 -1 -4
    -9 -1 4
    9 -1 -3
    -9 -1 3
    -9 0 5
    9 0 -5
    -9 0 4
    9 0 -4
    -9 0 3
    9 0 -3
    -9 1 5
    9 1 -5
    -9 1 4
    9 1 -4
    -9 1 3
    9 1 -3
    -9 2 4
    9 2 -4
    -9 2 3
    9 2 -3
    -9 3 4
    9 3 -4
_diffrn_reflns_number     3755
_diffrn_reflns_av_R_equivalents     0.1661
_diffrn_reflns_av_unetI/netI     0.1400
_diffrn_reflns_theta_min     0.16
_diffrn_reflns_theta_max     1.28
_diffrn_reflns_theta_full     0.8629
_diffrn_measured_fraction_theta_max     0.7101
_diffrn_measured_fraction_theta_full     0.7119
_diffrn_reflns_limit_h_min     -9
_diffrn_reflns_limit_h_max     9
_diffrn_reflns_limit_k_min     -18
_diffrn_reflns_limit_k_max     17
_diffrn_reflns_limit_l_min     -9
_diffrn_reflns_limit_l_max     9
_diffrn_radiation_probe     electron
_reflns_number_total     1274
_reflns_number_gt     777
_reflns_threshold_expression     I>=2u(I)
_refine_ls_structure_factor_coef     Fsqd
_refine_ls_matrix_type     full
_refine_ls_R_factor_all     0.2027
_refine_ls_R_factor_gt     0.1596
_refine_ls_wR_factor_gt     0.3578
_refine_ls_wR_factor_ref     0.3931
_refine_ls_goodness_of_fit_ref     1.1566
_refine_ls_restrained_S_all     1.1566
_refine_ls_number_reflns     1274
_refine_ls_number_parameters     66
_refine_ls_number_restraints     0
_refine_ls_number_constraints     0
_refine_ls_hydrogen_treatment     refall
_refine_ls_weighting_scheme     calc
_refine_ls_weighting_details
                         'w=1/[\s^2^(Fo^2^)+(0.2P)^2^] where P=(Fo^2^+2Fc^2^)/3'
_atom_sites_solution_primary     iterative
_refine_ls_shift/su_max     0.0007
_refine_ls_shift/su_mean     0.0002
_refine_diff_density_max     0.3205
_refine_diff_density_min     -0.4111
loop_
    _atom_type_symbol
    _atom_type_scat_Cromer_Mann_a1
    _atom_type_scat_Cromer_Mann_a2
    _atom_type_scat_Cromer_Mann_a3
    _atom_type_scat_Cromer_Mann_a4
    _atom_type_scat_Cromer_Mann_b1
    _atom_type_scat_Cromer_Mann_b2
    _atom_type_scat_Cromer_Mann_b3
    _atom_type_scat_Cromer_Mann_b4
    _atom_type_scat_Cromer_Mann_c
    _atom_type_scat_dispersion_source
    _atom_type_scat_dispersion_real
    _atom_type_scat_dispersion_imag
    _atom_type_scat_source
    C 0.73100 1.19500 0.45600 0.12500 36.99500 11.29700 2.81400 0.34600 0.00000
custom 0.00000 0.00000 'Custom 4-Gaussian'
    H 0.37500 0.14100 0.02200 -0.10100 15.49500 4.12600 0.02500 46.88400 0.00000
 custom 0.00000 0.00000 'Custom 4-Gaussian'
    N 0.57200 1.04200 0.46500 0.13100 28.84600 9.05400 2.42100 0.31700 0.00000
                                                                          custom
      0.00000 0.00000 'Custom 4-Gaussian'
    O 0.45500 0.91700 0.47200 0.13800 23.78000 7.62200 2.14400 0.29600 0.00000
                                                                          custom
      0.00000 0.00000 'Custom 4-Gaussian'
_computing_data_collection
;
CrysAlis PRO (Rigaku OD, 2024)
;
_computing_cell_refinement
;
CrysAlis PRO (Rigaku OD, 2024)
;
_computing_data_reduction
;
CrysAlis PRO (Rigaku OD, 2024)
;
_computing_structure_solution
;
olex2.solve (Bourhis <i>et al.</i>,  2015)
;
_computing_structure_refinement
;
olex2.refine (Bourhis <i>et al.</i>, 2015)
;
_computing_molecular_graphics
;
OLEX2 (Dolomanov <i>et al.</i>,  2009)
;
_computing_publication_material
;
OLEX2 (Dolomanov <i>et al.</i>,  2009)
;
loop_
    _atom_site_type_symbol
    _atom_site_label
    _atom_site_fract_x
    _atom_site_fract_y
    _atom_site_fract_z
    _atom_site_U_iso_or_equiv
    _atom_site_adp_type
    _atom_site_occupancy
    O O2 0.1961(5) 0.4054(3) 0.2638(5) 0.0103(5) Uani 1.000000
    C C2 0.4380(7) 0.3542(3) 0.7117(6) 0.0078(6) Uani 1.000000
    O O1 0.6541(5) 0.3590(3) 0.3942(5) 0.0119(6) Uani 1.000000
    N N1 0.2026(6) 0.4114(3) 0.7593(5) 0.0096(6) Uani 1.000000
    C C1 0.4282(6) 0.3754(3) 0.4336(6) 0.0076(6) Uani 1.000000
    H H1 0.648(5) 0.381(3) 0.854(5) 0.022(4) Uiso 1.000000
    H H2 0.431(4) 0.265(2) 0.750(4) 0.020(4) Uiso 1.000000
    H H3 0.013(5) 0.384(2) 0.626(5) 0.021(4) Uiso 1.000000
    H H5 0.216(4) 0.3969(19) 0.960(4) 0.015(3) Uiso 1.000000
    H H4 0.201(4) 0.496(2) 0.722(4) 0.018(4) Uiso 1.000000
loop_
    _atom_site_aniso_label
    _atom_site_aniso_U_11
    _atom_site_aniso_U_22
    _atom_site_aniso_U_33
    _atom_site_aniso_U_12
    _atom_site_aniso_U_13
    _atom_site_aniso_U_23
    O2 0.0106(10) 0.0170(16) 0.0040(9) 0.0026(7) 0.0035(8) 0.0017(7)
    C2 0.0096(11) 0.0078(18) 0.0057(12) 0.0019(9) 0.0027(10) 0.0008(8)
    O1 0.0104(10) 0.0194(17) 0.0063(10) -0.0003(8) 0.0038(9) -0.0008(7)
    N1 0.0113(11) 0.0125(17) 0.0059(11) 0.0019(8) 0.0044(9) -0.0002(8)
    C1 0.0060(11) 0.0124(19) 0.0042(11) 0.0008(9) 0.0018(9) -0.0004(9)
loop_
    _geom_bond_atom_site_label_1
    _geom_bond_atom_site_label_2
    _geom_bond_site_symmetry_2
    _geom_bond_distance
    _geom_bond_publ_flag
    O2 C1 . 1.23(3) ?
    C2 N1 . 1.49(2) ?
    C2 C1 . 1.52(2) ?
    C2 H1 . 1.10(3) ?
    C2 H2 . 1.08(3) ?
    O1 C1 . 1.27(2) ?
    N1 H3 . 1.01(3) ?
    N1 H5 . 1.08(2) ?
    N1 H4 . 1.02(3) ?
loop_
    _geom_angle_atom_site_label_1
    _geom_angle_atom_site_label_2
    _geom_angle_atom_site_label_3
    _geom_angle_site_symmetry_1
    _geom_angle_site_symmetry_3
    _geom_angle
    _geom_angle_publ_flag
    C1 C2 N1 . . 112.7(3) ?
    H1 C2 N1 . . 112.2(13) ?
    H1 C2 C1 . . 107.3(11) ?
    H2 C2 N1 . . 108.7(10) ?
    H2 C2 C1 . . 111.5(11) ?
    H2 C2 H1 . . 104.2(19) ?
    H3 N1 C2 . . 110.2(13) ?
    H5 N1 C2 . . 111.6(11) ?
    H5 N1 H3 . . 109.7(16) ?
    H4 N1 C2 . . 110.7(10) ?
    H4 N1 H3 . . 104(2) ?
    H4 N1 H5 . . 110.6(16) ?
    C2 C1 O2 . . 116.1(3) ?
    O1 C1 O2 . . 126.0(3) ?
    O1 C1 C2 . . 117.9(3) ?
loop_
    _geom_torsion_atom_site_label_1
    _geom_torsion_atom_site_label_2
    _geom_torsion_atom_site_label_3
    _geom_torsion_atom_site_label_4
    _geom_torsion_site_symmetry_1
    _geom_torsion_site_symmetry_2
    _geom_torsion_site_symmetry_3
    _geom_torsion_site_symmetry_4
    _geom_torsion
    _geom_torsion_publ_flag
    O2 C1 C2 N1 . . . . -20.7(4) ?
_iucr_refine_instructions_details
;
TITL gly_657_gain_2
REM P2(1)/n (#4 in standard setting)
REM SFAC C H N O
CELL 0.0251 5.110683 11.813016 5.441831 90 113.1194 90
ZERR 4 0.09975 0.101274 0.083772 0 1.3475 0
LATT 1
SYMM 0.5-X,0.5+Y,0.5-Z
SFAC  C 0.731 36.995 1.195 11.297 0.456 2.814 0.125 0.346 0 0 0 0 0.77 12.011
SFAC  H 0.375 15.495 0.141 4.126 0.022 0.025 -0.101 46.884 0 0 0 0 0.32 1.008
SFAC  N 0.572 28.846 1.042 9.054 0.465 2.421 0.131 0.317 0 0 0 0 0.75 14.007
SFAC  O 0.455 23.78 0.917 7.622 0.472 2.144 0.138 0.296 0 0 0 0 0.73 15.999
UNIT 8 20 4 8
TEMP -192.15
CONF
MORE -1
BOND $H
list 3
ACTA
SHEL 100 0.56
WGHT 0.2
FVAR 48.466533
REM <olex2.extras>
REM <HklSrc "%.\\gly_657_gain_2.hkl">
REM </olex2.extras>
O2    4     0.19609  0.40538  0.26376  11.00000  0.01060  0.01704  0.00395 =
 0.00170  0.00351  0.00255
C2    1     0.43798  0.35422  0.71172  11.00000  0.00957  0.00783  0.00569 =
 0.00083  0.00270  0.00191
O1    4     0.65411  0.35902  0.39419  11.00000  0.01045  0.01944  0.00628 =
 -0.00079  0.00377 -0.00028
N1    3     0.20264  0.41143  0.75926  11.00000  0.01127  0.01246  0.00594 =
 -0.00020  0.00440  0.00190
C1    1     0.42816  0.37542  0.43359  11.00000  0.00601  0.01238  0.00424 =
 -0.00043  0.00180  0.00081
H1    2     0.64800  0.38131  0.85405  11.00000  0.02202
H2    2     0.43127  0.26500  0.75046  11.00000  0.01999
H3    2     0.01284  0.38411  0.62618  11.00000  0.02058
H5    2     0.21622  0.39690  0.95968  11.00000  0.01473
H4    2     0.20099  0.49579  0.72152  11.00000  0.01752
HKLF 4
END
Q1 1 0 0.375 0.95 11 0.05 0.32
Q2 1 0.166667 0.35 0.5 11 0.05 0.31
Q3 1 0.5 0.25 0.6 11 0.05 0.29
Q4 1 0.222222 0.35 1 11 0.05 0.29
Q5 1 0.388889 0.55 0.8 11 0.05 0.28
  REM The information below was added by Olex2.
  REM
  REM R1 = 0.1596 for 777 Fo > 4sig(Fo) and 0.2027 for all 1274 data
  REM 66 parameters refined using 0 restraints
  REM Highest difference peak 0.3205, deepest hole -0.4111
  REM Mean Shift 0.0002, Max Shift 0.0007.
  REM +++ Tabular Listing of Refinement Information +++
  REM R1_all = 0.2027
  REM R1_gt = 0.1596
  REM wR_ref = 0.3931
  REM GOOF = 1.1566
  REM Shift_max = 0.0007
  REM Shift_mean = 0.0002
  REM Reflections_all = 1274
  REM Reflections_gt = 777
  REM Parameters = 66
  REM Hole = -0.434
  REM Peak = 0.366
  REM Flack = n/a
;
data_aGlyTAAM
_audit_creation_method
;
Olex2 1.5-alpha
(compiled 2022.06.10 svn.r3fa896fb for OlexSys, GUI svn.r6535)
;
_chemical_name_systematic
;
\a-Glycine
;
_chemical_formula_moiety     'C2 H5 N O2'
_chemical_formula_sum     'C2 H5 N O2'
_chemical_formula_iupac     'C2 H5 N O2'
_chemical_formula_weight     75.067
_space_group_crystal_system     monoclinic
_space_group_name_H-M_alt     'P 1 21/n 1'
_space_group_name_Hall     '-P 2ybc (x-z,y,z)'
loop_
    _space_group_symop_id
    _space_group_symop_operation_xyz
    1 x,y,z
    2 -x+1/2,y+1/2,-z+1/2
    3 -x,-y,-z
    4 x-1/2,-y-1/2,z-1/2
_cell_length_a     5.11(10)
_cell_length_b     11.81(10)
_cell_length_c     5.44(8)
_cell_angle_alpha     90
_cell_angle_beta     113.1(13)
_cell_angle_gamma     90
_cell_volume     302(9)
_cell_formula_units_Z     4
_cell_measurement_reflns_used     1424
_cell_measurement_theta_min     0.1430
_cell_measurement_theta_max     1.2750
_cell_measurement_temperature     81.00
_exptl_crystal_description     'Plate'
_exptl_crystal_density_diffrn     1.650
_exptl_crystal_F_000     53.492
_exptl_absorpt_coefficient_mu     0.000
_exptl_absorpt_correction_type     multi-scan
_exptl_absorpt_process_details
;
(CrysAlis PRO; Rigaku OD, 2024)
;
_exptl_absorpt_correction_T_min     0.70201
_exptl_absorpt_correction_T_max     1.00000
_diffrn_ambient_temperature     81.00
_diffrn_source     'electron diffractometer'
_diffrn_radiation_type     electron
_diffrn_radiation_wavelength     0.02510
_diffrn_radiation_monochromator     none
_diffrn_measurement_device     'ThermoFisher 200kV Glacios TEM with CetaD CMOS'
_diffrn_measurement_method     'continuous rotation electron diffraction'
_diffrn_detector     'CCD plate'
loop_
    _diffrn_refln_index_h
    _diffrn_refln_index_k
    _diffrn_refln_index_l
    0 -16 -5
    0 -15 -5
    0 -15 -6
    0 -14 -5
    0 -14 -6
    0 -13 -5
    0 -13 -6
    0 -12 -4
    0 -12 -5
    0 -12 -6
    0 -12 -7
    0 -11 -4
    0 -11 -5
    0 -11 -6
    0 -11 -7
    0 -10 -4
    0 -10 -5
    0 -10 -6
    0 -10 -7
    0 -9 -4
    0 -9 -5
    0 -9 -6
    0 -9 -7
    0 -9 -8
    0 -8 -3
    0 -8 -4
    0 -8 -5
    0 -8 -6
    0 -8 -7
    0 -8 -8
    0 -7 -3
    0 -7 -4
    0 -7 -5
    0 -7 -8
    0 -6 -2
    0 -6 -3
    0 -6 -4
    0 -6 -5
    0 -6 -6
    0 -6 -7
    0 -6 -8
    0 -5 -2
    0 -5 -3
    0 -5 -4
    0 -5 -5
    0 -5 -6
    0 -5 -7
    0 -5 -8
    0 -4 -2
    0 -4 -3
    0 -4 -4
    0 -4 -5
    0 -4 -6
    0 -4 -7
    0 -4 -8
    0 -3 -2
    0 -3 -3
    0 -3 -4
    0 -3 -5
    0 -3 -6
    0 -3 -7
    0 -3 7
    0 -3 8
    0 -3 -8
    0 -2 -1
    0 -2 -2
    0 -2 -4
    0 -2 -5
    0 -2 5
    0 -2 6
    0 -2 -6
    0 -2 -7
    0 -2 -8
    0 -2 8
    0 -1 -2
    0 -1 -3
    0 -1 -4
    0 -1 5
    0 -1 -5
    0 -1 -6
    0 -1 6
    0 -1 7
    0 -1 -7
    0 -1 -8
    0 -1 8
    0 0 -1
    0 0 1
    0 0 -2
    0 0 2
    0 0 -3
    0 0 3
    0 0 4
    0 0 -4
    0 0 5
    0 0 -5
    0 0 6
    0 0 -6
    0 0 7
    0 0 -7
    0 0 -8
    0 0 8
    0 1 2
    0 1 3
    0 1 -4
    0 1 4
    0 1 5
    0 1 -5
    0 1 6
    0 1 -6
    0 1 7
    0 1 -7
    0 1 8
    0 1 -8
    0 2 2
    0 2 3
    0 2 4
    0 2 5
    0 2 6
    0 2 7
    0 2 8
    0 3 2
    0 3 3
    0 3 4
    0 3 5
    0 3 6
    0 3 7
    0 3 8
    0 4 2
    0 4 3
    0 4 4
    0 4 5
    0 4 6
    0 4 7
    0 4 8
    0 5 2
    0 5 3
    0 5 4
    0 5 5
    0 5 6
    0 5 7
    0 5 8
    0 6 2
    0 6 3
    0 6 4
    0 6 5
    0 6 6
    0 6 7
    0 6 8
    0 7 3
    0 7 4
    0 7 5
    0 7 6
    0 7 7
    0 7 8
    0 8 3
    0 8 4
    0 8 5
    0 8 6
    0 8 7
    0 8 8
    0 9 3
    0 9 4
    0 9 5
    0 9 6
    0 9 7
    0 9 8
    0 10 4
    0 10 5
    0 10 6
    0 10 7
    0 11 4
    0 11 5
    0 11 6
    0 11 7
    0 12 5
    0 12 6
    0 12 7
    0 13 5
    0 13 6
    0 14 5
    0 14 6
    0 15 6
    1 -16 -6
    1 -16 -5
    1 -15 -6
    1 -15 -5
    -1 -15 -5
    1 -14 -6
    1 -14 -5
    -1 -14 -5
    -1 -14 -6
    1 -13 -7
    1 -13 -6
    1 -13 -5
    1 -13 -4
    -1 -13 -5
    -1 -13 -6
    1 -12 -7
    1 -12 -6
    1 -12 -5
    1 -12 -4
    -1 -12 -5
    -1 -12 -6
    1 -11 -7
    1 -11 -6
    1 -11 -5
    1 -11 -4
    -1 -11 -4
    -1 -11 -5
    -1 -11 -6
    -1 -11 -7
    1 -10 -8
    1 -10 -7
    1 -10 -6
    1 -10 -5
    1 -10 -4
    1 -10 -3
    -1 -10 -4
    -1 -10 -5
    -1 -10 -6
    -1 -10 -7
    1 -9 -8
    1 -9 -7
    1 -9 -6
    1 -9 -5
    1 -9 -4
    1 -9 -3
    -1 -9 -4
    -1 -9 -5
    -1 -9 -6
    -1 -9 -7
    1 -8 -8
    1 -8 -7
    1 -8 -6
    1 -8 -5
    1 -8 -4
    1 -8 -3
    -1 -8 -3
    -1 -8 -4
    -1 -8 -5
    -1 -8 -6
    1 -7 -8
    -1 -7 8
    1 -7 -7
    -1 -7 7
    1 -7 -6
    1 -7 -5
    1 -7 -4
    1 -7 -3
    -1 -7 -3
    -1 -7 -4
    -1 -7 -5
    -1 -7 -6
    -1 -7 -7
    -1 -6 8
    1 -6 -8
    -1 -6 7
    1 -6 -7
    -1 -6 6
    1 -6 -6
    -1 -6 5
    1 -6 -5
    1 -6 -4
    1 -6 -3
    1 -6 -2
    -1 -6 -3
    -1 -6 -4
    -1 -6 -5
    -1 -6 -6
    -1 -6 -7
    -1 -6 -8
    -1 -5 9
    1 -5 -9
    1 -5 -8
    -1 -5 8
    1 -5 -7
    -1 -5 7
    -1 -5 6
    1 -5 -6
    1 -5 -5
    -1 -5 5
    1 -5 -4
    -1 -5 4
    -1 -5 3
    1 -5 -3
    1 -5 -2
    -1 -5 -2
    -1 -5 -3
    -1 -5 -4
    -1 -5 -5
    -1 -5 -6
    -1 -5 -7
    -1 -5 -8
    -1 -4 9
    1 -4 -9
    -1 -4 8
    1 -4 -8
    1 -4 -7
    -1 -4 7
    -1 -4 6
    1 -4 -6
    -1 -4 5
    1 -4 -5
    -1 -4 4
    1 -4 -4
    1 -4 -3
    -1 -4 3
    -1 -4 2
    1 -4 -2
    -1 -4 1
    -1 -4 0
    -1 -4 -2
    -1 -4 -3
    -1 -4 -4
    -1 -4 -5
    -1 -4 -6
    -1 -4 -7
    1 -3 -9
    -1 -3 9
    -1 -3 8
    1 -3 -8
    1 -3 -7
    -1 -3 7
    1 -3 -6
    -1 -3 6
    1 -3 -5
    -1 -3 5
    -1 -3 4
    1 -3 -4
    1 -3 -3
    -1 -3 3
    1 -3 -2
    -1 -3 2
    1 -3 -1
    -1 -3 1
    -1 -3 0
    -1 -3 -1
    -1 -3 -6
    -1 -3 -7
    -1 -3 -8
    1 -2 -9
    -1 -2 9
    1 -2 -8
    -1 -2 8
    1 -2 -7
    -1 -2 7
    -1 -2 6
    1 -2 -6
    1 -2 -5
    -1 -2 5
    1 -2 -4
    -1 -2 4
    1 -2 -3
    -1 -2 3
    1 -2 -2
    -1 -2 2
    -1 -2 1
    1 -2 -1
    1 -1 -9
    -1 -1 9
    -1 -1 8
    1 -1 -8
    -1 -1 7
    1 -1 -7
    1 -1 -6
    -1 -1 6
    -1 -1 5
    1 -1 -5
    1 -1 -4
    -1 -1 4
    -1 -1 3
    1 -1 -3
    -1 -1 2
    1 -1 -2
    -1 -1 1
    1 -1 -1
    -1 -1 0
    -1 0 9
    1 0 -9
    -1 0 8
    1 0 -8
    -1 0 7
    1 0 -7
    -1 0 6
    1 0 -6
    -1 0 5
    1 0 -5
    -1 0 4
    1 0 -4
    -1 0 3
    1 0 -3
    1 0 -2
    -1 0 2
    -1 0 1
    1 0 -1
    1 0 0
    -1 0 0
    1 1 -9
    -1 1 9
    -1 1 8
    1 1 -8
    -1 1 7
    1 1 -7
    -1 1 6
    1 1 -6
    1 1 -5
    -1 1 5
    1 1 -4
    -1 1 4
    1 1 -3
    -1 1 3
    -1 1 2
    1 1 -2
    -1 1 1
    1 1 -1
    1 1 7
    1 1 8
    1 2 -9
    -1 2 9
    1 2 -8
    -1 2 8
    -1 2 7
    1 2 -7
    1 2 -6
    -1 2 6
    1 2 -5
    -1 2 5
    1 2 -4
    -1 2 4
    -1 2 3
    1 2 -3
    1 2 -2
    -1 2 2
    -1 2 1
    1 2 -1
    1 2 6
    1 2 7
    1 2 8
    1 3 -9
    -1 3 9
    -1 3 8
    1 3 -8
    -1 3 7
    1 3 -7
    -1 3 6
    1 3 -6
    -1 3 5
    1 3 -5
    -1 3 4
    1 3 -4
    -1 3 3
    1 3 -3
    -1 3 2
    1 3 -2
    1 3 -1
    -1 3 1
    1 3 0
    1 3 3
    1 3 4
    1 3 5
    1 3 6
    1 3 7
    1 3 8
    1 4 -9
    -1 4 9
    -1 4 8
    1 4 -8
    1 4 -7
    -1 4 7
    1 4 -6
    -1 4 6
    -1 4 5
    1 4 -5
    -1 4 4
    1 4 -4
    -1 4 3
    1 4 -3
    -1 4 2
    1 4 -2
    1 4 -1
    1 4 0
    1 4 2
    1 4 3
    1 4 4
    1 4 5
    1 4 6
    1 4 7
    1 4 8
    -1 5 9
    1 5 -9
    -1 5 8
    1 5 -8
    1 5 -7
    -1 5 7
    -1 5 6
    1 5 -6
    -1 5 5
    1 5 -5
    1 5 -4
    -1 5 4
    -1 5 3
    1 5 -3
    -1 5 2
    1 5 2
    1 5 3
    1 5 4
    1 5 5
    1 5 6
    1 5 7
    1 5 8
    -1 6 8
    1 6 -8
    -1 6 7
    -1 6 6
    -1 6 5
    -1 6 4
    -1 6 3
    -1 6 2
    1 6 3
    1 6 4
    1 6 5
    1 6 6
    1 6 7
    1 6 8
    -1 7 8
    -1 7 7
    -1 7 6
    -1 7 5
    -1 7 4
    -1 7 3
    1 7 3
    1 7 4
    1 7 5
    1 7 6
    1 7 7
    -1 8 8
    -1 8 7
    -1 8 6
    -1 8 5
    -1 8 4
    -1 8 3
    1 8 3
    1 8 4
    1 8 5
    1 8 6
    1 8 7
    -1 9 8
    -1 9 7
    -1 9 6
    -1 9 5
    -1 9 4
    -1 9 3
    1 9 4
    1 9 5
    1 9 6
    1 9 7
    -1 10 8
    -1 10 7
    -1 10 6
    -1 10 5
    -1 10 4
    1 10 4
    1 10 5
    1 10 6
    1 10 7
    -1 11 7
    -1 11 6
    -1 11 5
    -1 11 4
    1 11 4
    1 11 5
    1 11 6
    1 11 7
    -1 12 7
    -1 12 6
    -1 12 5
    -1 12 4
    1 12 5
    1 12 6
    -1 13 7
    -1 13 6
    -1 13 5
    1 13 5
    1 13 6
    -1 14 6
    -1 14 5
    1 14 5
    1 14 6
    -1 15 6
    -1 15 5
    -1 16 6
    2 -17 -5
    2 -16 -6
    2 -16 -5
    2 -15 -6
    2 -15 -5
    2 -14 -7
    2 -14 -6
    2 -14 -5
    2 -14 -4
    -2 -14 -5
    2 -13 -7
    2 -13 -6
    2 -13 -5
    -2 -13 -5
    2 -12 -7
    2 -12 -6
    2 -12 -5
    2 -12 -4
    -2 -12 -5
    2 -11 -8
    -2 -11 8
    2 -11 -7
    -2 -11 7
    2 -11 -6
    2 -11 -5
    2 -11 -4
    -2 -11 -4
    -2 -11 -5
    -2 -11 -6
    2 -10 -8
    -2 -10 8
    2 -10 -7
    -2 -10 7
    2 -10 -6
    -2 -10 6
    2 -10 -5
    -2 -10 5
    2 -10 -4
    2 -10 -3
    -2 -10 -4
    -2 -10 -5
    2 -9 -8
    -2 -9 8
    2 -9 -7
    -2 -9 7
    -2 -9 6
    2 -9 -6
    -2 -9 5
    2 -9 -5
    2 -9 -4
    -2 -9 4
    2 -9 -3
    -2 -9 3
    -2 -9 2
    -2 -9 -4
    -2 -9 -5
    -2 -9 -6
    2 -8 -8
    -2 -8 8
    -2 -8 7
    2 -8 -7
    2 -8 -6
    -2 -8 6
    -2 -8 5
    2 -8 -5
    2 -8 -4
    -2 -8 4
    -2 -8 3
    2 -8 -3
    -2 -8 2
    -2 -8 1
    -2 -8 0
    -2 -8 -1
    -2 -8 -4
    -2 -8 -6
    -2 -8 -7
    -2 -7 9
    2 -7 -8
    -2 -7 7
    2 -7 -7
    2 -7 -6
    -2 -7 6
    -2 -7 5
    2 -7 -5
    -2 -7 4
    2 -7 -4
    -2 -7 3
    2 -7 -3
    -2 -7 2
    2 -7 -2
    -2 -7 1
    -2 -7 0
    -2 -7 -1
    -2 -7 -2
    -2 -7 -6
    -2 -7 -7
    -2 -6 9
    2 -6 -9
    2 -6 -8
    -2 -6 8
    -2 -6 7
    2 -6 -7
    2 -6 -6
    -2 -6 6
    -2 -6 5
    2 -6 -5
    2 -6 -4
    -2 -6 4
    2 -6 -3
    -2 -6 3
    2 -6 -2
    -2 -6 2
    -2 -6 1
    -2 -6 0
    -2 -6 -1
    -2 -6 -2
    2 -5 -9
    -2 -5 9
    2 -5 -8
    -2 -5 8
    2 -5 -7
    -2 -5 7
    -2 -5 6
    2 -5 -6
    2 -5 -5
    -2 -5 5
    -2 -5 4
    2 -5 -4
    2 -5 -3
    -2 -5 3
    2 -5 -2
    -2 -5 2
    -2 -5 1
    -2 -5 0
    -2 -5 -1
    -2 -4 9
    2 -4 -9
    -2 -4 8
    2 -4 -8
    -2 -4 7
    2 -4 -7
    2 -4 -6
    -2 -4 6
    -2 -4 5
    2 -4 -5
    2 -4 -4
    -2 -4 4
    2 -4 -3
    -2 -4 3
    -2 -4 2
    2 -4 -2
    2 -4 -1
    -2 -4 1
    -2 -4 0
    -2 -4 -1
    2 -3 -9
    -2 -3 9
    -2 -3 8
    2 -3 -7
    -2 -3 7
    -2 -3 6
    2 -3 -6
    -2 -3 5
    2 -3 -5
    2 -3 -4
    -2 -3 4
    2 -3 -3
    -2 -3 3
    2 -3 -2
    -2 -3 2
    2 -3 -1
    -2 -3 1
    -2 -3 0
    -2 -3 -1
    -2 -2 9
    2 -2 -9
    -2 -2 8
    2 -2 -8
    2 -2 -7
    -2 -2 7
    2 -2 -6
    -2 -2 6
    -2 -2 5
    2 -2 -5
    2 -2 -4
    -2 -2 4
    -2 -2 3
    2 -2 -3
    -2 -2 2
    2 -2 -2
    2 -2 -1
    -2 -2 1
    -2 -2 0
    2 -1 -9
    -2 -1 9
    -2 -1 8
    2 -1 -8
    -2 -1 7
    2 -1 -7
    -2 -1 6
    2 -1 -6
    2 -1 -5
    -2 -1 5
    2 -1 -4
    -2 -1 4
    -2 -1 3
    2 -1 -3
    2 -1 -2
    -2 -1 2
    2 -1 -1
    -2 -1 1
    2 -1 0
    -2 -1 0
    2 0 -9
    -2 0 9
    -2 0 8
    2 0 -8
    2 0 -7
    -2 0 7
    -2 0 6
    2 0 -6
    2 0 -5
    -2 0 5
    -2 0 4
    2 0 -4
    2 0 -3
    -2 0 3
    -2 0 2
    2 0 -2
    2 0 -1
    -2 0 1
    -2 0 0
    2 0 0
    -2 1 9
    2 1 -9
    -2 1 8
    2 1 -8
    2 1 -7
    -2 1 7
    2 1 -6
    -2 1 6
    -2 1 5
    2 1 -5
    2 1 -4
    -2 1 4
    -2 1 3
    2 1 -3
    2 1 -2
    -2 1 2
    2 1 -1
    -2 1 1
    -2 1 0
    2 1 0
    -2 2 9
    2 2 -9
    2 2 -8
    -2 2 8
    -2 2 7
    2 2 -7
    2 2 -6
    -2 2 6
    -2 2 5
    2 2 -5
    -2 2 4
    2 2 -4
    -2 2 3
    2 2 -3
    -2 2 2
    2 2 -2
    -2 2 1
    2 2 -1
    2 2 0
    2 2 1
    -2 3 9
    2 3 -9
    -2 3 8
    2 3 -8
    2 3 -7
    -2 3 7
    2 3 -6
    -2 3 6
    -2 3 5
    2 3 -5
    2 3 -4
    -2 3 4
    2 3 -3
    -2 3 3
    -2 3 2
    2 3 -2
    2 3 -1
    -2 3 1
    2 3 0
    2 3 1
    2 4 -9
    -2 4 9
    -2 4 8
    2 4 -8
    -2 4 7
    2 4 -7
    2 4 -6
    -2 4 6
    2 4 -5
    -2 4 5
    -2 4 4
    2 4 -4
    -2 4 3
    2 4 -3
    -2 4 2
    2 4 -2
    -2 4 1
    2 4 -1
    2 4 0
    2 4 1
    -2 5 9
    2 5 -9
    -2 5 8
    2 5 -8
    2 5 -7
    -2 5 7
    2 5 -6
    -2 5 6
    -2 5 5
    2 5 -5
    2 5 -4
    -2 5 4
    -2 5 3
    2 5 -3
    2 5 -2
    -2 5 2
    2 5 -1
    2 5 0
    2 5 1
    2 5 2
    2 5 7
    2 6 -9
    -2 6 9
    -2 6 8
    2 6 -8
    -2 6 7
    2 6 -7
    2 6 -6
    -2 6 6
    2 6 -5
    -2 6 5
    -2 6 4
    2 6 -4
    -2 6 3
    2 6 -3
    -2 6 2
    2 6 -2
    2 6 -1
    2 6 0
    2 6 1
    2 6 2
    2 6 6
    2 6 7
    2 7 -9
    -2 7 8
    2 7 -8
    2 7 -7
    -2 7 7
    -2 7 6
    2 7 -6
    -2 7 5
    2 7 -5
    -2 7 4
    2 7 -4
    -2 7 3
    2 7 -3
    -2 7 2
    2 7 -2
    2 7 -1
    2 7 1
    2 7 2
    2 7 5
    2 7 6
    2 7 7
    -2 8 8
    2 8 -8
    -2 8 7
    2 8 -7
    2 8 -6
    -2 8 6
    -2 8 5
    2 8 -5
    2 8 -4
    -2 8 4
    2 8 -3
    -2 8 3
    2 8 -2
    2 8 -1
    2 8 4
    2 8 5
    2 8 6
    2 8 7
    2 9 -8
    -2 9 8
    -2 9 7
    2 9 -7
    -2 9 6
    2 9 -6
    2 9 -5
    -2 9 5
    -2 9 4
    2 9 -4
    -2 9 3
    2 9 4
    2 9 5
    2 9 6
    2 10 -8
    -2 10 8
    -2 10 7
    -2 10 6
    -2 10 5
    -2 10 4
    -2 10 3
    2 10 4
    2 10 5
    2 10 6
    -2 11 8
    -2 11 7
    -2 11 6
    -2 11 5
    -2 11 4
    2 11 5
    2 11 6
    -2 12 7
    -2 12 6
    -2 12 5
    -2 12 4
    2 12 5
    2 12 6
    -2 13 7
    -2 13 6
    -2 13 5
    -2 13 4
    2 13 5
    -2 14 7
    -2 14 6
    -2 14 5
    -2 15 6
    -2 15 5
    -2 16 6
    3 -17 -5
    3 -16 -6
    3 -16 -5
    3 -15 -6
    -3 -15 6
    3 -15 -5
    3 -14 -7
    -3 -14 6
    3 -14 -6
    -3 -14 5
    3 -14 -5
    -3 -14 4
    3 -14 -4
    -3 -13 7
    3 -13 -7
    3 -13 -6
    -3 -13 6
    -3 -13 5
    3 -13 -5
    -3 -13 4
    3 -13 -4
    -3 -13 3
    -3 -13 2
    -3 -12 7
    3 -12 -7
    3 -12 -6
    -3 -12 6
    3 -12 -5
    -3 -12 5
    3 -12 -4
    -3 -12 4
    -3 -12 3
    -3 -12 2
    -3 -12 1
    -3 -12 0
    -3 -12 -1
    3 -11 -8
    3 -11 -7
    -3 -11 7
    3 -11 -6
    -3 -11 6
    3 -11 -5
    -3 -11 5
    -3 -11 4
    3 -11 -4
    -3 -11 3
    3 -11 -3
    -3 -11 2
    -3 -11 1
    -3 -11 0
    -3 -11 -1
    -3 -11 -2
    -3 -10 8
    3 -10 -8
    -3 -10 7
    3 -10 -7
    3 -10 -6
    -3 -10 6
    -3 -10 5
    3 -10 -5
    -3 -10 4
    3 -10 -4
    3 -10 -3
    -3 -10 3
    -3 -10 2
    -3 -10 1
    -3 -10 0
    -3 -10 -1
    -3 -10 -2
    -3 -10 -3
    -3 -9 8
    3 -9 -8
    3 -9 -7
    -3 -9 7
    -3 -9 6
    3 -9 -6
    3 -9 -5
    -3 -9 5
    3 -9 -4
    -3 -9 4
    3 -9 -3
    -3 -9 3
    -3 -9 2
    -3 -9 1
    -3 -9 0
    -3 -9 -1
    -3 -9 -2
    -3 -9 -3
    3 -8 -8
    -3 -8 8
    -3 -8 7
    3 -8 -7
    3 -8 -6
    -3 -8 6
    3 -8 -5
    -3 -8 5
    3 -8 -4
    -3 -8 4
    3 -8 -3
    -3 -8 3
    -3 -8 2
    3 -8 -2
    -3 -8 1
    -3 -8 0
    -3 -8 -1
    -3 -8 -2
    3 -7 -9
    -3 -7 9
    -3 -7 8
    3 -7 -8
    -3 -7 7
    3 -7 -7
    3 -7 -6
    -3 -7 6
    -3 -7 5
    3 -7 -5
    3 -7 -4
    -3 -7 4
    3 -7 -3
    -3 -7 3
    -3 -7 2
    3 -7 -2
    -3 -7 1
    -3 -7 0
    -3 -7 -1
    -3 -7 -2
    3 -6 -9
    -3 -6 9
    -3 -6 8
    3 -6 -8
    -3 -6 7
    3 -6 -7
    -3 -6 6
    3 -6 -6
    3 -6 -5
    -3 -6 5
    3 -6 -4
    -3 -6 4
    -3 -6 3
    3 -6 -3
    -3 -6 2
    3 -6 -2
    -3 -6 1
    -3 -6 0
    -3 -6 -1
    -3 -6 -2
    3 -5 -9
    -3 -5 9
    3 -5 -8
    -3 -5 8
    3 -5 -7
    -3 -5 7
    3 -5 -6
    -3 -5 6
    -3 -5 5
    3 -5 -5
    -3 -5 4
    3 -5 -4
    -3 -5 3
    3 -5 -3
    3 -5 -2
    -3 -5 2
    -3 -5 1
    -3 -5 0
    -3 -5 -1
    -3 -5 -2
    -3 -4 9
    3 -4 -9
    -3 -4 8
    3 -4 -8
    3 -4 -7
    -3 -4 7
    3 -4 -6
    -3 -4 6
    3 -4 -5
    -3 -4 5
    3 -4 -4
    -3 -4 4
    3 -4 -3
    -3 -4 3
    3 -4 -2
    -3 -4 2
    3 -4 -1
    -3 -4 1
    -3 -4 0
    -3 -4 -1
    3 -3 -9
    -3 -3 9
    -3 -3 8
    3 -3 -8
    -3 -3 7
    3 -3 -7
    3 -3 -6
    -3 -3 6
    3 -3 -5
    -3 -3 5
    3 -3 -4
    -3 -3 4
    -3 -3 3
    3 -3 -2
    -3 -3 2
    3 -3 -1
    -3 -3 1
    -3 -3 0
    -3 -3 -1
    -3 -2 9
    3 -2 -9
    3 -2 -8
    -3 -2 8
    3 -2 -7
    -3 -2 7
    -3 -2 6
    3 -2 -6
    3 -2 -5
    -3 -2 5
    -3 -2 4
    3 -2 -4
    -3 -2 3
    3 -2 -3
    -3 -2 2
    3 -2 -2
    3 -2 -1
    -3 -2 1
    -3 -2 0
    -3 -2 -1
    3 -1 -9
    -3 -1 9
    -3 -1 8
    3 -1 -8
    3 -1 -7
    -3 -1 7
    -3 -1 6
    3 -1 -6
    -3 -1 5
    3 -1 -5
    -3 -1 4
    3 -1 -4
    -3 -1 3
    3 -1 -3
    -3 -1 2
    3 -1 -2
    -3 -1 1
    3 -1 -1
    -3 -1 0
    3 -1 0
    -3 0 9
    3 0 -9
    3 0 -8
    -3 0 8
    -3 0 7
    3 0 -7
    3 0 -6
    -3 0 6
    3 0 -5
    -3 0 5
    -3 0 4
    3 0 -4
    3 0 -3
    -3 0 3
    -3 0 2
    3 0 -2
    3 0 -1
    -3 0 1
    -3 0 0
    3 0 0
    3 1 -9
    -3 1 9
    -3 1 8
    3 1 -8
    3 1 -7
    -3 1 7
    -3 1 6
    3 1 -6
    -3 1 5
    3 1 -5
    3 1 -4
    -3 1 4
    3 1 -3
    -3 1 3
    -3 1 2
    3 1 -2
    -3 1 1
    3 1 -1
    3 1 0
    -3 1 0
    3 2 -9
    -3 2 9
    3 2 -8
    -3 2 8
    -3 2 7
    3 2 -7
    -3 2 6
    3 2 -6
    3 2 -5
    -3 2 5
    3 2 -4
    -3 2 4
    -3 2 3
    3 2 -3
    -3 2 2
    3 2 -2
    -3 2 1
    3 2 -1
    3 2 0
    3 2 1
    3 3 -9
    -3 3 9
    -3 3 8
    3 3 -8
    -3 3 7
    3 3 -7
    -3 3 6
    3 3 -6
    -3 3 5
    3 3 -5
    3 3 -4
    -3 3 4
    3 3 -3
    -3 3 3
    3 3 -2
    -3 3 2
    -3 3 1
    3 3 -1
    3 3 0
    3 3 1
    -3 4 9
    3 4 -9
    -3 4 8
    3 4 -8
    3 4 -7
    -3 4 7
    -3 4 6
    3 4 -6
    -3 4 5
    3 4 -5
    -3 4 4
    3 4 -4
    -3 4 3
    3 4 -3
    -3 4 2
    3 4 -2
    3 4 -1
    -3 4 1
    3 4 0
    3 4 1
    -3 5 9
    3 5 -9
    -3 5 8
    3 5 -8
    -3 5 7
    3 5 -7
    3 5 -6
    -3 5 6
    -3 5 5
    3 5 -5
    3 5 -4
    -3 5 4
    -3 5 3
    3 5 -3
    3 5 -2
    -3 5 2
    3 5 -1
    3 5 0
    3 5 1
    3 5 2
    -3 6 9
    3 6 -9
    -3 6 8
    3 6 -8
    -3 6 7
    3 6 -7
    -3 6 6
    3 6 -6
    -3 6 5
    3 6 -5
    3 6 -4
    -3 6 4
    -3 6 3
    3 6 -3
    3 6 -2
    -3 6 2
    3 6 -1
    3 6 0
    3 6 1
    3 6 2
    3 7 -9
    -3 7 9
    3 7 -8
    -3 7 8
    -3 7 7
    3 7 -7
    -3 7 6
    3 7 -6
    -3 7 5
    3 7 -5
    -3 7 4
    3 7 -4
    3 7 -3
    -3 7 3
    3 7 -2
    -3 7 2
    3 7 -1
    3 7 0
    3 7 1
    3 7 2
    -3 8 8
    3 8 -8
    -3 8 7
    3 8 -7
    -3 8 6
    3 8 -6
    -3 8 5
    3 8 -5
    -3 8 4
    3 8 -4
    3 8 -3
    -3 8 3
    3 8 -2
    3 8 -1
    3 8 0
    3 8 2
    3 8 3
    -3 9 8
    3 9 -8
    -3 9 7
    3 9 -7
    -3 9 6
    3 9 -6
    3 9 -5
    -3 9 5
    -3 9 4
    3 9 -4
    3 9 -3
    -3 9 3
    3 9 -2
    3 9 -1
    3 9 0
    3 9 1
    3 9 2
    3 9 3
    3 10 -8
    -3 10 8
    -3 10 7
    3 10 -7
    3 10 -6
    -3 10 6
    -3 10 5
    3 10 -5
    3 10 -4
    -3 10 4
    -3 10 3
    3 10 -3
    3 10 -2
    3 10 -1
    3 10 0
    3 10 1
    3 10 2
    3 10 3
    -3 11 8
    3 11 -8
    -3 11 7
    3 11 -7
    -3 11 6
    3 11 -6
    -3 11 5
    3 11 -5
    3 11 -4
    -3 11 4
    3 11 -3
    3 11 -2
    3 11 -1
    3 11 0
    3 11 1
    3 11 5
    -3 12 7
    3 12 -7
    -3 12 6
    3 12 -6
    -3 12 5
    3 12 -5
    -3 12 4
    3 12 -4
    3 12 -3
    3 12 -2
    3 12 -1
    3 12 5
    3 13 -7
    -3 13 7
    -3 13 6
    3 13 -6
    3 13 -5
    -3 13 5
    -3 13 4
    3 13 -4
    -3 14 7
    -3 14 6
    -3 14 5
    -3 15 6
    -3 15 5
    -3 16 6
    -3 16 5
    -4 -18 4
    -4 -18 3
    -4 -17 5
    4 -17 -5
    -4 -17 4
    -4 -17 3
    -4 -17 2
    -4 -17 1
    -4 -17 0
    -4 -16 5
    4 -16 -5
    -4 -16 4
    -4 -16 3
    -4 -16 2
    -4 -16 1
    -4 -16 0
    -4 -16 -1
    -4 -16 -2
    4 -15 -6
    -4 -15 6
    4 -15 -5
    -4 -15 5
    -4 -15 4
    4 -15 -4
    -4 -15 3
    -4 -15 2
    -4 -15 1
    -4 -15 0
    -4 -15 -1
    4 -14 -6
    -4 -14 6
    -4 -14 5
    4 -14 -5
    -4 -14 4
    4 -14 -4
    -4 -14 3
    -4 -14 2
    -4 -14 1
    -4 -14 0
    -4 -14 -1
    -4 -14 -2
    -4 -14 -3
    4 -13 -7
    -4 -13 7
    4 -13 -6
    -4 -13 6
    -4 -13 5
    4 -13 -5
    -4 -13 4
    4 -13 -4
    -4 -13 3
    -4 -13 2
    -4 -13 1
    -4 -13 0
    -4 -13 -1
    -4 -13 -2
    -4 -13 -3
    -4 -12 7
    4 -12 -7
    -4 -12 6
    4 -12 -6
    4 -12 -5
    -4 -12 5
    -4 -12 4
    4 -12 -4
    4 -12 -3
    -4 -12 3
    -4 -12 2
    -4 -12 1
    -4 -12 0
    -4 -12 -1
    -4 -12 -2
    -4 -12 -3
    -4 -12 -4
    4 -11 -8
    4 -11 -7
    -4 -11 7
    -4 -11 6
    4 -11 -6
    4 -11 -5
    -4 -11 5
    -4 -11 4
    4 -11 -4
    -4 -11 3
    -4 -11 2
    -4 -11 1
    -4 -11 0
    -4 -11 -1
    -4 -11 -2
    -4 -11 -3
    4 -10 -8
    -4 -10 8
    -4 -10 7
    4 -10 -7
    4 -10 -6
    -4 -10 6
    4 -10 -5
    -4 -10 5
    4 -10 -4
    -4 -10 4
    -4 -10 3
    4 -10 -3
    -4 -10 2
    -4 -10 1
    -4 -10 0
    -4 -10 -1
    -4 -10 -2
    -4 -10 -3
    4 -9 -8
    -4 -9 8
    4 -9 -7
    -4 -9 7
    4 -9 -6
    -4 -9 6
    4 -9 -5
    -4 -9 5
    4 -9 -4
    -4 -9 4
    -4 -9 3
    4 -9 -3
    -4 -9 2
    -4 -9 1
    -4 -9 0
    -4 -9 -1
    -4 -9 -2
    -4 -9 -3
    -4 -8 8
    4 -8 -8
    -4 -8 7
    4 -8 -7
    4 -8 -6
    -4 -8 6
    4 -8 -5
    -4 -8 5
    4 -8 -4
    -4 -8 4
    -4 -8 3
    4 -8 -3
    4 -8 -2
    -4 -8 2
    -4 -8 1
    -4 -8 0
    -4 -8 -1
    -4 -8 -2
    -4 -8 -3
    -4 -7 9
    4 -7 -9
    -4 -7 8
    4 -7 -8
    4 -7 -7
    -4 -7 7
    4 -7 -6
    -4 -7 6
    4 -7 -5
    -4 -7 5
    4 -7 -4
    -4 -7 4
    4 -7 -3
    -4 -7 3
    4 -7 -2
    -4 -7 2
    -4 -7 1
    -4 -7 0
    -4 -7 -1
    -4 -7 -2
    -4 -6 9
    4 -6 -9
    4 -6 -8
    -4 -6 8
    4 -6 -7
    -4 -6 7
    -4 -6 6
    4 -6 -6
    4 -6 -5
    -4 -6 5
    4 -6 -4
    -4 -6 4
    4 -6 -3
    -4 -6 3
    -4 -6 2
    4 -6 -2
    -4 -6 1
    -4 -6 0
    -4 -6 -1
    -4 -6 -2
    -4 -5 9
    4 -5 -9
    4 -5 -8
    -4 -5 8
    4 -5 -7
    -4 -5 7
    4 -5 -6
    -4 -5 6
    4 -5 -5
    -4 -5 5
    -4 -5 4
    4 -5 -4
    4 -5 -3
    -4 -5 3
    -4 -5 2
    4 -5 -2
    4 -5 -1
    -4 -5 1
    -4 -5 0
    -4 -5 -1
    -4 -5 -2
    4 -4 -9
    -4 -4 9
    4 -4 -8
    -4 -4 8
    -4 -4 7
    4 -4 -7
    -4 -4 6
    4 -4 -6
    -4 -4 5
    4 -4 -5
    4 -4 -4
    -4 -4 4
    -4 -4 3
    4 -4 -3
    -4 -4 2
    4 -4 -2
    4 -4 -1
    -4 -4 1
    -4 -4 0
    -4 -4 -1
    4 -3 -9
    -4 -3 9
    4 -3 -8
    -4 -3 8
    4 -3 -7
    -4 -3 7
    -4 -3 6
    4 -3 -6
    4 -3 -5
    -4 -3 5
    4 -3 -4
    -4 -3 4
    4 -3 -3
    -4 -3 3
    -4 -3 2
    4 -3 -2
    4 -3 -1
    -4 -3 1
    -4 -3 0
    -4 -3 -1
    4 -2 -9
    -4 -2 9
    4 -2 -8
    -4 -2 8
    4 -2 -7
    -4 -2 7
    -4 -2 6
    4 -2 -6
    -4 -2 5
    4 -2 -5
    -4 -2 4
    4 -2 -4
    -4 -2 3
    4 -2 -3
    4 -2 -2
    -4 -2 2
    4 -2 -1
    -4 -2 1
    4 -2 0
    -4 -2 0
    -4 -2 -1
    4 -1 -9
    -4 -1 9
    4 -1 -8
    -4 -1 8
    4 -1 -7
    -4 -1 7
    -4 -1 6
    4 -1 -6
    4 -1 -5
    -4 -1 5
    4 -1 -4
    -4 -1 4
    -4 -1 3
    4 -1 -3
    4 -1 -2
    -4 -1 2
    -4 -1 1
    4 -1 -1
    -4 -1 0
    4 -1 0
    4 0 -9
    -4 0 9
    4 0 -8
    -4 0 8
    4 0 -7
    -4 0 7
    -4 0 6
    4 0 -6
    4 0 -5
    -4 0 5
    -4 0 4
    4 0 -4
    -4 0 3
    4 0 -3
    -4 0 2
    4 0 -2
    4 0 -1
    -4 0 1
    -4 0 0
    4 0 0
    -4 1 9
    4 1 -9
    4 1 -8
    -4 1 8
    -4 1 7
    4 1 -7
    -4 1 6
    4 1 -6
    -4 1 5
    4 1 -5
    -4 1 4
    4 1 -4
    -4 1 3
    4 1 -3
    4 1 -2
    -4 1 2
    -4 1 1
    4 1 -1
    4 1 0
    -4 1 0
    4 1 1
    -4 2 9
    4 2 -9
    -4 2 8
    4 2 -8
    -4 2 7
    4 2 -7
    4 2 -6
    -4 2 6
    4 2 -5
    -4 2 5
    4 2 -4
    -4 2 4
    -4 2 3
    4 2 -3
    -4 2 2
    4 2 -2
    4 2 -1
    -4 2 1
    -4 2 0
    4 2 0
    4 2 1
    -4 3 9
    4 3 -9
    -4 3 8
    4 3 -8
    4 3 -7
    -4 3 7
    -4 3 6
    4 3 -6
    -4 3 5
    4 3 -5
    -4 3 4
    4 3 -4
    -4 3 3
    4 3 -3
    -4 3 2
    4 3 -2
    4 3 -1
    -4 3 1
    4 3 0
    4 3 1
    -4 4 9
    4 4 -9
    4 4 -8
    -4 4 8
    -4 4 7
    4 4 -7
    -4 4 6
    4 4 -6
    -4 4 5
    4 4 -5
    -4 4 4
    4 4 -4
    4 4 -3
    -4 4 3
    -4 4 2
    4 4 -2
    4 4 -1
    -4 4 1
    4 4 0
    4 4 1
    4 5 -9
    -4 5 9
    4 5 -8
    -4 5 8
    4 5 -7
    -4 5 7
    4 5 -6
    -4 5 6
    -4 5 5
    4 5 -5
    -4 5 4
    4 5 -4
    -4 5 3
    4 5 -3
    -4 5 2
    4 5 -2
    -4 5 1
    4 5 -1
    4 5 0
    4 5 1
    4 5 2
    4 6 -9
    -4 6 9
    4 6 -8
    -4 6 8
    -4 6 7
    4 6 -7
    -4 6 6
    4 6 -6
    -4 6 5
    4 6 -5
    -4 6 4
    4 6 -4
    -4 6 3
    4 6 -3
    4 6 -2
    -4 6 2
    4 6 -1
    4 6 0
    4 6 1
    4 6 2
    4 7 -9
    -4 7 9
    4 7 -8
    -4 7 8
    4 7 -7
    -4 7 7
    4 7 -6
    -4 7 6
    -4 7 5
    4 7 -5
    -4 7 4
    4 7 -4
    -4 7 3
    4 7 -3
    -4 7 2
    4 7 -2
    4 7 -1
    4 7 0
    4 7 1
    4 7 2
    4 7 3
    -4 8 8
    4 8 -8
    -4 8 7
    4 8 -7
    4 8 -6
    -4 8 6
    -4 8 5
    4 8 -5
    -4 8 4
    4 8 -4
    -4 8 3
    4 8 -3
    -4 8 2
    4 8 -2
    4 8 -1
    4 8 0
    4 8 1
    4 8 2
    4 8 3
    -4 9 8
    4 9 -8
    4 9 -7
    -4 9 7
    -4 9 6
    4 9 -6
    -4 9 5
    4 9 -5
    -4 9 4
    4 9 -4
    4 9 -3
    -4 9 3
    4 9 -2
    4 9 -1
    4 9 1
    4 9 2
    4 9 3
    4 10 -8
    -4 10 8
    -4 10 7
    4 10 -7
    4 10 -6
    -4 10 6
    -4 10 5
    4 10 -5
    -4 10 4
    4 10 -4
    4 10 -3
    -4 10 3
    4 10 -2
    4 10 -1
    4 10 0
    4 10 1
    4 10 2
    4 10 3
    4 10 4
    -4 11 8
    4 11 -7
    -4 11 7
    4 11 -6
    -4 11 6
    -4 11 5
    4 11 -5
    4 11 -4
    -4 11 4
    -4 11 3
    4 11 -3
    4 11 -2
    4 11 -1
    4 11 0
    4 11 1
    4 11 2
    4 11 3
    4 11 4
    -4 12 7
    4 12 -7
    -4 12 6
    4 12 -6
    4 12 -5
    -4 12 5
    4 12 -4
    -4 12 4
    4 12 -3
    4 12 -2
    4 12 -1
    4 12 0
    4 12 1
    4 12 2
    4 12 3
    -4 13 7
    4 13 -7
    -4 13 6
    4 13 -6
    4 13 -5
    -4 13 5
    -4 13 4
    4 13 -4
    4 13 -3
    4 13 -2
    4 13 -1
    4 13 0
    4 13 1
    4 13 2
    4 13 3
    4 14 -6
    -4 14 6
    4 14 -5
    -4 14 5
    4 14 -4
    -4 14 4
    4 14 -3
    4 14 -2
    4 14 -1
    4 14 0
    4 14 1
    4 14 2
    4 14 3
    4 15 -6
    -4 15 6
    4 15 -5
    -4 15 5
    4 15 -4
    4 15 -3
    4 15 -2
    4 15 -1
    4 15 0
    4 15 1
    4 16 -5
    -4 16 5
    4 16 -4
    4 16 -3
    4 16 -2
    4 17 -5
    -5 -17 3
    -5 -17 2
    -5 -17 1
    -5 -16 5
    5 -16 -5
    -5 -16 4
    5 -16 -4
    -5 -16 3
    -5 -16 2
    -5 -16 1
    -5 -16 0
    -5 -15 6
    -5 -15 5
    5 -15 -5
    -5 -15 4
    5 -15 -4
    -5 -15 3
    -5 -15 2
    -5 -15 1
    -5 -15 0
    -5 -15 -1
    5 -14 -6
    -5 -14 6
    -5 -14 5
    5 -14 -5
    -5 -14 4
    5 -14 -4
    -5 -14 3
    -5 -14 2
    -5 -14 1
    -5 -14 0
    -5 -14 -1
    -5 -14 -2
    5 -13 -7
    -5 -13 7
    5 -13 -6
    -5 -13 6
    -5 -13 5
    5 -13 -5
    -5 -13 4
    5 -13 -4
    -5 -13 3
    -5 -13 2
    -5 -13 1
    -5 -13 0
    -5 -13 -2
    5 -12 -7
    -5 -12 7
    5 -12 -6
    -5 -12 6
    5 -12 -5
    -5 -12 5
    -5 -12 4
    5 -12 -4
    -5 -12 3
    5 -12 -3
    -5 -12 2
    -5 -12 1
    -5 -12 0
    -5 -12 -1
    -5 -12 -2
    -5 -12 -3
    5 -11 -7
    -5 -11 7
    5 -11 -6
    -5 -11 6
    5 -11 -5
    -5 -11 5
    5 -11 -4
    -5 -11 4
    5 -11 -3
    -5 -11 3
    -5 -11 2
    -5 -11 1
    -5 -11 0
    -5 -11 -1
    -5 -11 -2
    -5 -11 -3
    5 -10 -8
    5 -10 -7
    -5 -10 7
    5 -10 -6
    -5 -10 6
    -5 -10 5
    5 -10 -5
    -5 -10 4
    5 -10 -4
    -5 -10 3
    5 -10 -3
    -5 -10 2
    -5 -10 1
    -5 -10 0
    -5 -10 -1
    -5 -10 -2
    -5 -10 -3
    -5 -9 8
    5 -9 -8
    5 -9 -7
    -5 -9 7
    5 -9 -6
    -5 -9 6
    5 -9 -5
    -5 -9 5
    5 -9 -4
    -5 -9 4
    -5 -9 3
    5 -9 -3
    5 -9 -2
    -5 -9 2
    -5 -9 1
    -5 -9 0
    -5 -9 -1
    -5 -9 -2
    -5 -9 -3
    -5 -8 8
    5 -8 -8
    5 -8 -7
    -5 -8 7
    5 -8 -6
    -5 -8 6
    5 -8 -5
    -5 -8 5
    5 -8 -4
    -5 -8 4
    5 -8 -3
    -5 -8 3
    5 -8 -2
    -5 -8 2
    -5 -8 1
    -5 -8 0
    -5 -8 -1
    -5 -8 -2
    -5 -8 -3
    5 -7 -8
    -5 -7 8
    5 -7 -7
    -5 -7 7
    5 -7 -6
    -5 -7 6
    5 -7 -5
    -5 -7 5
    -5 -7 4
    5 -7 -4
    5 -7 -3
    -5 -7 3
    -5 -7 2
    5 -7 -2
    -5 -7 1
    -5 -7 0
    -5 -7 -1
    -5 -7 -2
    5 -6 -9
    5 -6 -8
    -5 -6 8
    5 -6 -7
    -5 -6 7
    5 -6 -6
    -5 -6 6
    5 -6 -5
    -5 -6 5
    -5 -6 4
    5 -6 -4
    -5 -6 3
    5 -6 -3
    5 -6 -2
    -5 -6 2
    5 -6 -1
    -5 -6 1
    -5 -6 0
    -5 -6 -1
    -5 -6 -2
    -5 -5 9
    5 -5 -9
    -5 -5 8
    5 -5 -8
    -5 -5 7
    5 -5 -7
    5 -5 -6
    -5 -5 6
    5 -5 -5
    -5 -5 5
    5 -5 -4
    -5 -5 4
    -5 -5 3
    5 -5 -3
    5 -5 -2
    -5 -5 2
    -5 -5 1
    5 -5 -1
    -5 -5 0
    -5 -5 -1
    -5 -5 -2
    5 -4 -9
    -5 -4 9
    -5 -4 8
    5 -4 -8
    -5 -4 7
    5 -4 -7
    5 -4 -6
    -5 -4 6
    5 -4 -5
    -5 -4 5
    -5 -4 4
    5 -4 -4
    5 -4 -3
    -5 -4 3
    -5 -4 2
    5 -4 -2
    -5 -4 1
    5 -4 -1
    -5 -4 0
    -5 -4 -1
    -5 -4 -2
    5 -3 -9
    -5 -3 9
    -5 -3 8
    5 -3 -8
    -5 -3 7
    5 -3 -7
    5 -3 -6
    -5 -3 6
    -5 -3 5
    5 -3 -5
    5 -3 -4
    -5 -3 4
    5 -3 -3
    -5 -3 3
    5 -3 -2
    -5 -3 2
    5 -3 -1
    -5 -3 1
    5 -3 0
    -5 -3 0
    -5 -3 -1
    5 -2 -9
    -5 -2 9
    5 -2 -8
    -5 -2 8
    -5 -2 7
    5 -2 -7
    5 -2 -6
    -5 -2 6
    5 -2 -5
    -5 -2 5
    5 -2 -4
    -5 -2 4
    5 -2 -3
    -5 -2 3
    5 -2 -2
    -5 -2 2
    -5 -2 1
    5 -2 -1
    5 -2 0
    -5 -2 0
    -5 -2 -1
    5 -1 -9
    -5 -1 9
    5 -1 -8
    -5 -1 8
    5 -1 -7
    -5 -1 7
    5 -1 -6
    -5 -1 6
    5 -1 -5
    -5 -1 5
    5 -1 -4
    -5 -1 4
    5 -1 -3
    -5 -1 3
    5 -1 -2
    -5 -1 2
    5 -1 -1
    -5 -1 1
    5 -1 0
    -5 -1 0
    -5 -1 -1
    -5 0 9
    5 0 -9
    -5 0 8
    5 0 -8
    -5 0 7
    5 0 -7
    -5 0 6
    5 0 -6
    -5 0 5
    5 0 -5
    -5 0 4
    5 0 -4
    -5 0 3
    5 0 -3
    -5 0 2
    5 0 -2
    -5 0 1
    5 0 -1
    -5 0 0
    5 0 0
    5 0 1
    -5 1 9
    5 1 -9
    -5 1 8
    5 1 -8
    5 1 -7
    -5 1 7
    -5 1 6
    5 1 -6
    -5 1 5
    5 1 -5
    -5 1 4
    5 1 -4
    -5 1 3
    5 1 -3
    5 1 -2
    -5 1 2
    5 1 -1
    -5 1 1
    -5 1 0
    5 1 0
    5 1 1
    -5 2 9
    5 2 -9
    5 2 -8
    -5 2 8
    5 2 -7
    -5 2 7
    5 2 -6
    -5 2 6
    5 2 -5
    -5 2 5
    5 2 -4
    -5 2 4
    -5 2 3
    5 2 -3
    -5 2 2
    5 2 -2
    5 2 -1
    -5 2 1
    5 2 0
    -5 2 0
    5 2 1
    -5 3 9
    5 3 -9
    5 3 -8
    -5 3 8
    5 3 -7
    -5 3 7
    5 3 -6
    -5 3 6
    5 3 -5
    -5 3 5
    -5 3 4
    5 3 -4
    -5 3 3
    5 3 -3
    -5 3 2
    5 3 -2
    -5 3 1
    5 3 -1
    5 3 0
    5 3 1
    5 4 -9
    -5 4 9
    5 4 -8
    -5 4 8
    5 4 -7
    -5 4 7
    5 4 -6
    -5 4 6
    5 4 -5
    -5 4 5
    5 4 -4
    -5 4 4
    -5 4 3
    5 4 -3
    -5 4 2
    5 4 -2
    5 4 -1
    -5 4 1
    5 4 0
    5 4 1
    5 4 2
    -5 5 9
    5 5 -9
    -5 5 8
    5 5 -8
    5 5 -7
    -5 5 7
    -5 5 6
    5 5 -6
    -5 5 5
    5 5 -5
    -5 5 4
    5 5 -4
    -5 5 3
    5 5 -3
    -5 5 2
    5 5 -2
    5 5 -1
    5 5 0
    5 5 1
    5 5 2
    -5 6 9
    -5 6 8
    5 6 -8
    -5 6 7
    5 6 -7
    -5 6 6
    5 6 -6
    -5 6 5
    5 6 -5
    -5 6 4
    5 6 -4
    -5 6 3
    5 6 -3
    -5 6 2
    5 6 -2
    5 6 -1
    5 6 0
    5 6 1
    5 6 2
    5 7 -8
    -5 7 8
    -5 7 7
    5 7 -7
    -5 7 6
    5 7 -6
    -5 7 5
    5 7 -5
    5 7 -4
    -5 7 4
    5 7 -3
    -5 7 3
    -5 7 2
    5 7 -2
    5 7 -1
    5 7 0
    5 7 1
    5 7 2
    5 7 3
    5 8 -8
    -5 8 8
    5 8 -7
    -5 8 7
    -5 8 6
    5 8 -6
    -5 8 5
    5 8 -5
    -5 8 4
    5 8 -4
    -5 8 3
    5 8 -3
    -5 8 2
    5 8 -2
    5 8 -1
    5 8 0
    5 8 1
    5 8 2
    5 8 3
    5 9 -8
    -5 9 8
    -5 9 7
    5 9 -7
    -5 9 6
    5 9 -6
    5 9 -5
    -5 9 5
    5 9 -4
    -5 9 4
    5 9 -3
    -5 9 3
    5 9 -2
    5 9 -1
    5 9 0
    5 9 1
    5 9 2
    5 9 3
    5 9 4
    -5 10 8
    -5 10 7
    5 10 -7
    -5 10 6
    5 10 -6
    -5 10 5
    5 10 -5
    5 10 -4
    -5 10 4
    -5 10 3
    5 10 -3
    5 10 -2
    5 10 -1
    5 10 0
    5 10 1
    5 10 2
    5 10 3
    -5 11 7
    5 11 -7
    -5 11 6
    5 11 -6
    -5 11 5
    5 11 -5
    -5 11 4
    5 11 -4
    5 11 -3
    -5 11 3
    5 11 -2
    5 11 -1
    5 11 0
    5 11 1
    5 11 2
    5 11 3
    -5 12 7
    5 12 -7
    -5 12 6
    5 12 -6
    5 12 -5
    -5 12 5
    5 12 -4
    -5 12 4
    5 12 -3
    5 12 -2
    5 12 -1
    5 12 0
    5 12 1
    5 12 2
    5 12 3
    -5 13 7
    5 13 -7
    -5 13 6
    5 13 -6
    5 13 -5
    -5 13 5
    5 13 -4
    -5 13 4
    5 13 -3
    5 13 -2
    5 13 -1
    5 13 0
    5 13 1
    5 13 2
    5 14 -6
    -5 14 6
    -5 14 5
    5 14 -5
    -5 14 4
    5 14 -4
    5 14 -3
    5 14 -2
    5 14 -1
    5 14 0
    5 14 1
    5 14 2
    5 15 -6
    5 15 -5
    -5 15 5
    5 15 -4
    5 15 -3
    5 15 -2
    5 15 -1
    5 15 0
    5 15 1
    5 16 -5
    -5 16 5
    5 16 -4
    5 16 -3
    5 16 -2
    5 16 -1
    5 16 0
    5 17 -3
    5 17 -2
    5 17 -1
    -6 -15 4
    6 -15 -4
    -6 -15 3
    -6 -15 2
    -6 -15 1
    -6 -14 5
    6 -14 -5
    -6 -14 4
    6 -14 -4
    -6 -14 3
    -6 -14 2
    -6 -14 1
    -6 -14 0
    6 -13 -6
    -6 -13 6
    -6 -13 5
    6 -13 -5
    6 -13 -4
    -6 -13 4
    6 -13 -3
    -6 -13 3
    -6 -13 2
    -6 -13 1
    -6 -13 -1
    -6 -12 6
    6 -12 -6
    6 -12 -5
    -6 -12 5
    -6 -12 4
    6 -12 -4
    -6 -12 3
    6 -12 -3
    -6 -12 2
    -6 -12 1
    -6 -12 0
    -6 -12 -1
    6 -11 -7
    -6 -11 7
    6 -11 -6
    -6 -11 6
    6 -11 -5
    -6 -11 5
    -6 -11 4
    6 -11 -4
    -6 -11 3
    6 -11 -3
    -6 -11 2
    -6 -11 1
    -6 -11 0
    -6 -11 -1
    -6 -11 -2
    6 -10 -7
    -6 -10 7
    6 -10 -6
    -6 -10 6
    6 -10 -5
    -6 -10 5
    -6 -10 4
    6 -10 -4
    -6 -10 3
    6 -10 -3
    -6 -10 2
    6 -10 -2
    -6 -10 1
    -6 -10 0
    -6 -10 -1
    -6 -10 -2
    6 -9 -7
    -6 -9 7
    6 -9 -6
    -6 -9 6
    6 -9 -5
    -6 -9 5
    6 -9 -4
    -6 -9 4
    -6 -9 3
    6 -9 -3
    6 -9 -2
    -6 -9 2
    -6 -9 1
    -6 -9 0
    -6 -9 -1
    -6 -9 -2
    6 -8 -8
    6 -8 -7
    -6 -8 7
    6 -8 -6
    -6 -8 6
    6 -8 -5
    -6 -8 5
    6 -8 -4
    -6 -8 4
    -6 -8 3
    6 -8 -3
    6 -8 -2
    -6 -8 2
    -6 -8 1
    -6 -8 0
    -6 -8 -1
    -6 -8 -2
    -6 -8 -3
    6 -7 -8
    -6 -7 8
    6 -7 -7
    -6 -7 7
    6 -7 -6
    -6 -7 6
    6 -7 -5
    6 -7 -4
    -6 -7 4
    -6 -7 3
    6 -7 -3
    6 -7 -2
    -6 -7 2
    -6 -7 1
    -6 -7 0
    -6 -7 -1
    -6 -7 -2
    -6 -7 -3
    -6 -6 8
    6 -6 -8
    -6 -6 7
    6 -6 -7
    -6 -6 6
    6 -6 -6
    -6 -6 5
    6 -6 -5
    6 -6 -4
    -6 -6 4
    6 -6 -3
    -6 -6 3
    6 -6 -2
    -6 -6 2
    -6 -6 1
    6 -6 -1
    -6 -6 0
    -6 -6 -1
    -6 -6 -2
    -6 -5 8
    6 -5 -8
    -6 -5 7
    6 -5 -7
    -6 -5 6
    6 -5 -6
    -6 -5 5
    6 -5 -5
    6 -5 -4
    -6 -5 4
    6 -5 -3
    -6 -5 3
    6 -5 -2
    -6 -5 2
    -6 -5 1
    6 -5 -1
    -6 -5 0
    -6 -5 -1
    -6 -5 -2
    6 -4 -8
    -6 -4 8
    -6 -4 7
    6 -4 -7
    6 -4 -6
    -6 -4 6
    -6 -4 5
    6 -4 -5
    6 -4 -4
    -6 -4 4
    6 -4 -3
    -6 -4 3
    6 -4 -2
    -6 -4 2
    -6 -4 1
    6 -4 -1
    -6 -4 0
    -6 -4 -1
    -6 -4 -2
    6 -3 -9
    -6 -3 8
    6 -3 -8
    -6 -3 7
    6 -3 -7
    6 -3 -6
    -6 -3 6
    6 -3 -5
    -6 -3 5
    6 -3 -4
    -6 -3 4
    6 -3 -3
    -6 -3 3
    6 -3 -2
    -6 -3 2
    -6 -3 1
    6 -3 -1
    -6 -3 0
    6 -3 0
    -6 -3 -1
    6 -2 -9
    -6 -2 8
    6 -2 -8
    -6 -2 7
    6 -2 -7
    6 -2 -6
    -6 -2 6
    6 -2 -5
    -6 -2 5
    6 -2 -4
    -6 -2 4
    6 -2 -3
    -6 -2 3
    6 -2 -2
    -6 -2 2
    -6 -2 1
    6 -2 -1
    -6 -2 0
    6 -2 0
    -6 -2 -1
    6 -1 -9
    -6 -1 9
    6 -1 -8
    -6 -1 8
    6 -1 -7
    -6 -1 7
    6 -1 -6
    -6 -1 6
    6 -1 -5
    -6 -1 5
    6 -1 -4
    6 -1 -3
    -6 -1 3
    6 -1 -2
    -6 -1 2
    6 -1 -1
    -6 -1 1
    6 -1 0
    -6 -1 0
    -6 -1 -1
    -6 0 9
    6 0 -9
    -6 0 8
    6 0 -8
    -6 0 7
    6 0 -7
    -6 0 6
    6 0 -6
    -6 0 5
    6 0 -5
    -6 0 4
    6 0 -4
    -6 0 3
    6 0 -3
    -6 0 2
    6 0 -2
    -6 0 1
    6 0 -1
    -6 0 0
    6 0 0
    6 0 1
    -6 1 9
    6 1 -9
    6 1 -8
    -6 1 8
    6 1 -7
    -6 1 7
    -6 1 6
    6 1 -6
    -6 1 5
    6 1 -5
    -6 1 4
    6 1 -4
    -6 1 3
    6 1 -3
    -6 1 2
    6 1 -2
    6 1 -1
    -6 1 1
    6 1 0
    -6 1 0
    6 1 1
    6 2 -9
    -6 2 9
    6 2 -8
    -6 2 8
    6 2 -7
    -6 2 7
    6 2 -6
    -6 2 6
    -6 2 5
    6 2 -5
    -6 2 4
    6 2 -4
    -6 2 3
    6 2 -3
    -6 2 2
    6 2 -2
    6 2 -1
    -6 2 1
    6 2 0
    -6 2 0
    6 2 1
    -6 3 9
    6 3 -8
    -6 3 8
    6 3 -7
    -6 3 7
    -6 3 6
    6 3 -6
    -6 3 5
    6 3 -5
    -6 3 4
    6 3 -4
    -6 3 3
    6 3 -3
    -6 3 2
    6 3 -2
    6 3 -1
    -6 3 1
    6 3 0
    6 3 1
    6 3 2
    -6 4 8
    6 4 -8
    6 4 -7
    -6 4 7
    -6 4 6
    6 4 -6
    6 4 -5
    -6 4 5
    -6 4 4
    6 4 -4
    -6 4 3
    6 4 -3
    -6 4 2
    6 4 -2
    6 4 -1
    -6 4 1
    6 4 0
    6 4 1
    6 4 2
    6 5 -8
    -6 5 8
    6 5 -7
    -6 5 7
    6 5 -6
    -6 5 6
    6 5 -5
    -6 5 5
    -6 5 4
    6 5 -4
    -6 5 3
    6 5 -3
    -6 5 2
    6 5 -2
    6 5 -1
    -6 5 1
    6 5 0
    6 5 1
    6 5 2
    -6 6 8
    6 6 -8
    -6 6 7
    6 6 -7
    -6 6 6
    6 6 -6
    -6 6 5
    6 6 -5
    6 6 -4
    -6 6 4
    6 6 -3
    -6 6 3
    6 6 -2
    -6 6 2
    6 6 -1
    -6 6 1
    6 6 0
    6 6 1
    6 6 2
    6 6 3
    -6 7 8
    6 7 -8
    -6 7 7
    6 7 -7
    -6 7 6
    6 7 -6
    -6 7 5
    6 7 -5
    -6 7 4
    6 7 -4
    6 7 -3
    -6 7 3
    -6 7 2
    6 7 -2
    6 7 -1
    6 7 0
    6 7 1
    6 7 2
    6 7 3
    -6 8 8
    -6 8 7
    6 8 -7
    -6 8 6
    6 8 -6
    -6 8 5
    6 8 -5
    -6 8 4
    6 8 -4
    -6 8 3
    6 8 -3
    6 8 -2
    -6 8 2
    6 8 -1
    6 8 0
    6 8 1
    6 8 2
    6 8 3
    -6 9 7
    6 9 -7
    -6 9 6
    6 9 -6
    -6 9 5
    6 9 -5
    -6 9 4
    6 9 -4
    6 9 -3
    -6 9 3
    -6 9 2
    6 9 -2
    6 9 -1
    6 9 0
    6 9 1
    6 9 2
    6 10 -7
    -6 10 7
    -6 10 6
    6 10 -6
    -6 10 5
    6 10 -5
    6 10 -4
    -6 10 4
    6 10 -3
    -6 10 3
    6 10 -2
    6 10 -1
    6 10 0
    6 10 1
    6 10 2
    6 11 -7
    -6 11 7
    6 11 -6
    -6 11 6
    6 11 -5
    -6 11 5
    6 11 -4
    -6 11 4
    6 11 -3
    -6 11 3
    6 11 -2
    6 11 -1
    6 11 0
    6 11 1
    6 11 2
    -6 12 6
    6 12 -6
    6 12 -5
    -6 12 5
    -6 12 4
    6 12 -4
    -6 12 3
    6 12 -3
    6 12 -2
    6 12 -1
    6 12 0
    6 12 1
    -6 13 6
    6 13 -6
    6 13 -5
    -6 13 5
    6 13 -4
    -6 13 4
    6 13 -3
    6 13 -2
    6 13 -1
    6 13 0
    6 13 1
    6 14 -5
    -6 14 5
    6 14 -4
    -6 14 4
    6 14 -3
    6 14 -2
    6 14 -1
    6 14 0
    6 15 -4
    6 15 -3
    6 15 -2
    6 15 -1
    -7 -13 4
    -7 -13 3
    -7 -13 2
    -7 -12 5
    7 -12 -5
    -7 -12 4
    7 -12 -4
    -7 -12 3
    7 -12 -3
    -7 -12 2
    -7 -12 1
    7 -11 -6
    -7 -11 6
    7 -11 -5
    -7 -11 5
    -7 -11 4
    7 -11 -4
    -7 -11 3
    7 -11 -3
    -7 -11 2
    -7 -11 1
    -7 -11 0
    7 -10 -6
    -7 -10 6
    7 -10 -5
    -7 -10 5
    -7 -10 4
    7 -10 -4
    -7 -10 3
    7 -10 -3
    7 -10 -2
    -7 -10 2
    -7 -10 1
    -7 -10 0
    7 -9 -7
    -7 -9 7
    7 -9 -6
    -7 -9 6
    7 -9 -5
    -7 -9 5
    7 -9 -4
    -7 -9 4
    -7 -9 3
    7 -9 -3
    7 -9 -2
    -7 -9 2
    -7 -9 1
    -7 -9 0
    -7 -9 -1
    7 -8 -7
    -7 -8 7
    7 -8 -6
    -7 -8 6
    7 -8 -5
    -7 -8 5
    7 -8 -4
    -7 -8 4
    -7 -8 3
    7 -8 -3
    -7 -8 2
    7 -8 -2
    -7 -8 1
    -7 -8 0
    -7 -8 -1
    -7 -7 7
    7 -7 -7
    -7 -7 6
    7 -7 -6
    -7 -7 5
    7 -7 -5
    7 -7 -4
    -7 -7 4
    -7 -7 3
    7 -7 -3
    -7 -7 2
    7 -7 -2
    -7 -7 1
    7 -7 -1
    -7 -7 0
    -7 -7 -1
    -7 -6 7
    7 -6 -7
    -7 -6 6
    7 -6 -6
    -7 -6 5
    7 -6 -5
    7 -6 -4
    -7 -6 4
    7 -6 -3
    -7 -6 3
    -7 -6 2
    7 -6 -2
    -7 -6 1
    7 -6 -1
    -7 -6 0
    -7 -6 -1
    -7 -6 -2
    7 -5 -8
    -7 -5 7
    7 -5 -7
    -7 -5 6
    7 -5 -6
    7 -5 -5
    -7 -5 5
    7 -5 -4
    -7 -5 4
    7 -5 -3
    -7 -5 3
    -7 -5 2
    7 -5 -2
    -7 -5 1
    7 -5 -1
    -7 -5 0
    -7 -5 -1
    -7 -5 -2
    7 -4 -8
    -7 -4 7
    7 -4 -7
    7 -4 -6
    -7 -4 6
    7 -4 -5
    -7 -4 5
    7 -4 -4
    -7 -4 4
    -7 -4 3
    7 -4 -3
    7 -4 -2
    -7 -4 2
    -7 -4 1
    7 -4 -1
    -7 -4 0
    7 -4 0
    -7 -4 -1
    -7 -4 -2
    -7 -3 8
    7 -3 -8
    7 -3 -7
    -7 -3 7
    7 -3 -6
    -7 -3 6
    -7 -3 5
    7 -3 -5
    7 -3 -4
    -7 -3 4
    7 -3 -3
    -7 -3 3
    7 -3 -2
    -7 -3 2
    -7 -3 1
    7 -3 -1
    -7 -3 0
    7 -3 0
    -7 -3 -1
    -7 -2 8
    7 -2 -8
    7 -2 -7
    -7 -2 7
    7 -2 -6
    -7 -2 6
    -7 -2 5
    7 -2 -5
    7 -2 -4
    -7 -2 4
    7 -2 -3
    -7 -2 3
    7 -2 -2
    -7 -2 2
    -7 -2 1
    7 -2 -1
    7 -2 0
    -7 -2 0
    -7 -2 -1
    7 -1 -8
    -7 -1 8
    7 -1 -7
    -7 -1 7
    7 -1 -6
    -7 -1 6
    7 -1 -5
    -7 -1 5
    7 -1 -4
    -7 -1 4
    7 -1 -3
    -7 -1 3
    7 -1 -2
    -7 -1 2
    7 -1 -1
    -7 -1 1
    7 -1 0
    -7 -1 0
    -7 -1 -1
    7 -1 1
    -7 0 8
    7 0 -8
    -7 0 7
    7 0 -7
    -7 0 6
    7 0 -6
    -7 0 5
    7 0 -5
    -7 0 4
    7 0 -4
    7 0 -3
    -7 0 3
    -7 0 2
    7 0 -2
    -7 0 1
    7 0 -1
    -7 0 0
    7 0 0
    -7 0 -1
    7 0 1
    7 1 -8
    -7 1 8
    -7 1 7
    7 1 -7
    -7 1 6
    7 1 -6
    7 1 -5
    -7 1 5
    -7 1 4
    7 1 -4
    -7 1 3
    7 1 -3
    -7 1 2
    7 1 -2
    7 1 -1
    -7 1 1
    -7 1 0
    7 1 0
    7 1 1
    7 2 -8
    -7 2 8
    -7 2 7
    7 2 -7
    -7 2 6
    7 2 -6
    7 2 -5
    -7 2 5
    -7 2 4
    7 2 -4
    -7 2 3
    7 2 -3
    -7 2 2
    7 2 -2
    7 2 -1
    -7 2 1
    7 2 0
    7 2 1
    7 2 2
    7 3 -8
    -7 3 8
    7 3 -7
    -7 3 7
    -7 3 6
    7 3 -6
    -7 3 5
    7 3 -5
    -7 3 4
    7 3 -4
    -7 3 3
    7 3 -3
    -7 3 2
    7 3 -2
    -7 3 1
    7 3 0
    -7 3 0
    7 3 1
    7 3 2
    -7 4 8
    7 4 -7
    -7 4 7
    7 4 -6
    -7 4 6
    -7 4 5
    7 4 -5
    -7 4 4
    7 4 -4
    -7 4 3
    7 4 -3
    7 4 -2
    -7 4 2
    7 4 -1
    -7 4 1
    7 4 0
    7 4 2
    -7 5 8
    7 5 -7
    -7 5 7
    7 5 -6
    -7 5 6
    -7 5 5
    7 5 -5
    -7 5 4
    7 5 -4
    -7 5 3
    7 5 -3
    -7 5 2
    7 5 -2
    -7 5 1
    7 5 -1
    7 5 0
    7 5 1
    7 5 2
    -7 6 8
    7 6 -7
    -7 6 7
    7 6 -6
    -7 6 6
    7 6 -5
    -7 6 5
    -7 6 4
    7 6 -4
    7 6 -3
    -7 6 3
    7 6 -2
    -7 6 2
    7 6 -1
    -7 6 1
    7 6 0
    7 6 1
    7 6 2
    -7 7 7
    7 7 -7
    -7 7 6
    7 7 -6
    -7 7 5
    7 7 -5
    -7 7 4
    7 7 -4
    -7 7 3
    7 7 -3
    -7 7 2
    7 7 -2
    7 7 -1
    7 7 0
    7 7 1
    -7 8 7
    7 8 -7
    -7 8 6
    7 8 -6
    -7 8 5
    7 8 -5
    -7 8 4
    7 8 -4
    7 8 -3
    -7 8 3
    -7 8 2
    7 8 -2
    7 8 -1
    7 8 0
    7 8 1
    -7 9 7
    7 9 -7
    -7 9 6
    7 9 -6
    -7 9 5
    7 9 -5
    7 9 -4
    -7 9 4
    7 9 -3
    -7 9 3
    -7 9 2
    7 9 -2
    7 9 -1
    7 9 0
    7 9 1
    -7 10 6
    7 10 -6
    -7 10 5
    7 10 -5
    7 10 -4
    -7 10 4
    7 10 -3
    -7 10 3
    7 10 -2
    7 10 -1
    7 10 0
    -7 11 6
    7 11 -6
    7 11 -5
    -7 11 5
    7 11 -4
    -7 11 4
    7 11 -3
    -7 11 3
    7 11 -2
    7 11 -1
    7 11 0
    7 12 -5
    -7 12 5
    7 12 -4
    -7 12 4
    7 12 -3
    -7 12 3
    7 12 -2
    7 12 -1
    7 13 -4
    7 13 -3
    7 13 -2
    -8 -9 5
    -8 -9 4
    -8 -9 3
    8 -9 -3
    -8 -9 2
    -8 -8 5
    8 -8 -4
    -8 -8 4
    -8 -8 3
    8 -8 -3
    -8 -8 2
    8 -8 -2
    -8 -8 1
    8 -8 -1
    -8 -7 6
    8 -7 -5
    -8 -7 5
    8 -7 -4
    -8 -7 4
    -8 -7 3
    8 -7 -3
    -8 -7 2
    8 -7 -2
    -8 -7 1
    8 -7 -1
    8 -6 -6
    -8 -6 6
    8 -6 -5
    -8 -6 5
    8 -6 -4
    -8 -6 4
    8 -6 -3
    -8 -6 3
    -8 -6 2
    8 -6 -2
    -8 -6 1
    8 -6 -1
    -8 -6 0
    8 -5 -6
    -8 -5 6
    8 -5 -5
    -8 -5 5
    8 -5 -4
    -8 -5 4
    8 -5 -3
    -8 -5 3
    -8 -5 2
    8 -5 -2
    -8 -5 1
    8 -5 -1
    -8 -5 0
    8 -5 0
    8 -4 -6
    -8 -4 6
    8 -4 -5
    -8 -4 5
    8 -4 -4
    -8 -4 4
    8 -4 -3
    -8 -4 3
    -8 -4 2
    8 -4 -2
    -8 -4 1
    8 -4 -1
    -8 -4 0
    8 -4 0
    8 -3 -6
    -8 -3 6
    8 -3 -5
    -8 -3 5
    8 -3 -4
    -8 -3 4
    8 -3 -3
    -8 -3 3
    8 -3 -2
    -8 -3 2
    -8 -3 1
    8 -3 -1
    -8 -3 0
    8 -3 0
    -8 -2 7
    8 -2 -6
    -8 -2 6
    8 -2 -5
    -8 -2 5
    8 -2 -4
    -8 -2 4
    8 -2 -3
    -8 -2 3
    8 -2 -2
    -8 -2 2
    -8 -2 1
    8 -2 -1
    8 -2 0
    -8 -2 0
    -8 -1 7
    8 -1 -6
    -8 -1 6
    8 -1 -5
    -8 -1 5
    8 -1 -4
    -8 -1 4
    8 -1 -3
    -8 -1 3
    8 -1 -2
    -8 -1 2
    8 -1 -1
    -8 -1 1
    8 -1 0
    -8 -1 0
    -8 0 7
    8 0 -7
    -8 0 6
    8 0 -6
    -8 0 5
    8 0 -5
    -8 0 4
    8 0 -4
    -8 0 3
    8 0 -3
    -8 0 2
    8 0 -2
    -8 0 1
    8 0 -1
    -8 0 0
    8 0 0
    8 1 -7
    -8 1 6
    8 1 -6
    -8 1 5
    8 1 -5
    -8 1 4
    8 1 -4
    -8 1 3
    8 1 -3
    -8 1 2
    8 1 -2
    8 1 -1
    -8 1 1
    -8 1 0
    8 1 0
    8 2 -7
    -8 2 6
    8 2 -6
    -8 2 5
    8 2 -5
    -8 2 4
    8 2 -4
    -8 2 3
    8 2 -3
    -8 2 2
    8 2 -2
    8 2 -1
    -8 2 1
    8 2 0
    -8 2 0
    8 3 -7
    -8 3 6
    8 3 -6
    -8 3 5
    8 3 -5
    -8 3 4
    8 3 -4
    -8 3 3
    8 3 -3
    8 3 -2
    -8 3 2
    8 3 -1
    -8 3 1
    8 3 0
    -8 3 0
    -8 4 6
    8 4 -6
    -8 4 5
    8 4 -5
    -8 4 4
    8 4 -4
    -8 4 3
    8 4 -3
    8 4 -2
    -8 4 2
    8 4 -1
    -8 4 1
    8 4 0
    -8 5 6
    8 5 -6
    -8 5 5
    8 5 -5
    -8 5 4
    8 5 -4
    -8 5 3
    8 5 -3
    8 5 -2
    -8 5 2
    8 5 -1
    -8 5 1
    8 5 0
    8 6 -6
    -8 6 5
    8 6 -5
    -8 6 4
    8 6 -4
    8 6 -3
    -8 6 3
    8 6 -2
    -8 6 2
    8 6 -1
    -8 6 1
    8 6 0
    8 7 -6
    8 7 -5
    -8 7 5
    -8 7 4
    8 7 -4
    8 7 -3
    -8 7 3
    8 7 -2
    -8 7 2
    8 7 -1
    8 8 -5
    -8 8 4
    8 8 -4
    8 8 -3
    -8 8 3
    8 8 -2
    -8 8 2
    8 8 -1
    8 9 -5
    8 9 -4
    8 9 -3
    -8 9 2
    8 9 -2
    9 -3 -4
    -9 -3 4
    9 -2 -4
    -9 -2 4
    9 -2 -3
    -9 -2 3
    9 -1 -5
    -9 -1 5
    9 -1 -4
    -9 -1 4
    9 -1 -3
    -9 -1 3
    -9 0 5
    9 0 -5
    -9 0 4
    9 0 -4
    -9 0 3
    9 0 -3
    -9 1 5
    9 1 -5
    -9 1 4
    9 1 -4
    -9 1 3
    9 1 -3
    -9 2 4
    9 2 -4
    -9 2 3
    9 2 -3
    -9 3 4
    9 3 -4
_diffrn_reflns_number     3755
_diffrn_reflns_av_R_equivalents     0.1661
_diffrn_reflns_av_unetI/netI     0.1400
_diffrn_reflns_theta_min     0.16
_diffrn_reflns_theta_max     1.28
_diffrn_reflns_theta_full     0.8629
_diffrn_measured_fraction_theta_max     0.7101
_diffrn_measured_fraction_theta_full     0.7119
_diffrn_reflns_limit_h_min     -9
_diffrn_reflns_limit_h_max     9
_diffrn_reflns_limit_k_min     -18
_diffrn_reflns_limit_k_max     17
_diffrn_reflns_limit_l_min     -9
_diffrn_reflns_limit_l_max     9
_diffrn_radiation_probe     electron
_refine_special_details
;
Refinement using NoSpherA2, an implementation of
NOn-SPHERical Atom-form-factors in Olex2.
Please cite:
F. Kleemiss et al. Chem. Sci. DOI 10.1039/D0SC05526C - 2021
TAAM/MATTS refinement.
Uses aspherical atomic scattering factors computed by DiSCaMB library
(Chodkiewicz et. al., J. Appl. Cryst., 2018, 51, 193-199)
from multipolar model
(Hansen & Coppens, Acta Cryst. A, 1978, 34, 909-921)
parametrized using the MATTS2021 databank
(Jha, et. al., J. Chem. Inf. Model., 2022, 62, 3752-3765)
Refinement performed with discamb2TAAMtsc   v2.006
The following options were used:
   SOFTWARE:       DISCAMB
   DATE:           2024-03-19_12-20-51
;
_reflns_number_total     1274
_reflns_number_gt     777
_reflns_threshold_expression     I>=2u(I)
_refine_ls_structure_factor_coef     Fsqd
_refine_ls_matrix_type     full
_refine_ls_R_factor_all     0.1917
_refine_ls_R_factor_gt     0.1471
_refine_ls_wR_factor_gt     0.3425
_refine_ls_wR_factor_ref     0.3792
_refine_ls_goodness_of_fit_ref     1.1116
_refine_ls_restrained_S_all     1.1116
_refine_ls_number_reflns     1274
_refine_ls_number_parameters     66
_refine_ls_number_restraints     0
_refine_ls_number_constraints     0
_refine_ls_hydrogen_treatment     refall
_refine_ls_weighting_scheme     calc
_refine_ls_weighting_details
                         'w=1/[\s^2^(Fo^2^)+(0.2P)^2^] where P=(Fo^2^+2Fc^2^)/3'
_atom_sites_solution_primary     iterative
_refine_ls_shift/su_max     0.0009
_refine_ls_shift/su_mean     0.0002
_refine_diff_density_max     0.2902
_refine_diff_density_min     -0.3173
loop_
    _atom_type_symbol
    _atom_type_scat_dispersion_source
    _atom_type_scat_dispersion_real
    _atom_type_scat_dispersion_imag
    _atom_type_scat_source
    C custom 0.00000 0.00000 'NoSpherA2: Chem.Sci. 2021, DOI:10.1039/D0SC05526C'
    H custom 0.00000 0.00000 'NoSpherA2: Chem.Sci. 2021, DOI:10.1039/D0SC05526C'
    N custom 0.00000 0.00000 'NoSpherA2: Chem.Sci. 2021, DOI:10.1039/D0SC05526C'
    O custom 0.00000 0.00000 'NoSpherA2: Chem.Sci. 2021, DOI:10.1039/D0SC05526C'
_computing_data_collection
;
CrysAlis PRO (Rigaku OD, 2024)
;
_computing_cell_refinement
;
CrysAlis PRO (Rigaku OD, 2024)
;
_computing_data_reduction
;
CrysAlis PRO (Rigaku OD, 2024)
;
_computing_structure_solution
;
olex2.solve (Bourhis <i>et al.</i>,  2015)
;
_computing_structure_refinement
;
olex2.refine (Bourhis <i>et al.</i>, 2015)
;
_computing_molecular_graphics
;
OLEX2 (Dolomanov <i>et al.</i>,  2009)
;
_computing_publication_material
;
OLEX2 (Dolomanov <i>et al.</i>,  2009)
;
loop_
    _atom_site_type_symbol
    _atom_site_label
    _atom_site_fract_x
    _atom_site_fract_y
    _atom_site_fract_z
    _atom_site_U_iso_or_equiv
    _atom_site_adp_type
    _atom_site_occupancy
    O O2 0.1958(5) 0.4054(2) 0.2637(5) 0.0112(5) Uani 1.000000
    C C2 0.4390(6) 0.3541(3) 0.7119(6) 0.0085(6) Uani 1.000000
    O O1 0.6541(5) 0.3590(3) 0.3939(5) 0.0126(6) Uani 1.000000
    N N1 0.2025(6) 0.4116(3) 0.7592(5) 0.0105(6) Uani 1.000000
    C C1 0.4281(6) 0.3756(3) 0.4332(6) 0.0084(6) Uani 1.000000
    H H1 0.643(4) 0.382(2) 0.853(4) 0.019(3) Uiso 1.000000
    H H2 0.435(4) 0.267(2) 0.751(4) 0.022(4) Uiso 1.000000
    H H3 0.012(4) 0.383(2) 0.633(4) 0.023(3) Uiso 1.000000
    H H5 0.211(4) 0.3969(17) 0.960(3) 0.016(3) Uiso 1.000000
    H H4 0.205(4) 0.496(2) 0.724(4) 0.019(3) Uiso 1.000000
loop_
    _atom_site_aniso_label
    _atom_site_aniso_U_11
    _atom_site_aniso_U_22
    _atom_site_aniso_U_33
    _atom_site_aniso_U_12
    _atom_site_aniso_U_13
    _atom_site_aniso_U_23
    O2 0.0114(10) 0.0178(15) 0.0046(9) 0.0025(7) 0.0034(8) 0.0016(6)
    C2 0.0101(11) 0.0089(18) 0.0069(12) 0.0024(8) 0.0038(10) 0.0008(8)
    O1 0.0109(10) 0.0198(16) 0.0076(10) -0.0005(7) 0.0042(9) -0.0010(7)
    N1 0.0117(11) 0.0140(16) 0.0068(10) 0.0023(8) 0.0048(9) -0.0002(8)
    C1 0.0072(11) 0.0127(18) 0.0050(11) 0.0005(9) 0.0021(9) -0.0010(8)
loop_
    _geom_bond_atom_site_label_1
    _geom_bond_atom_site_label_2
    _geom_bond_site_symmetry_2
    _geom_bond_distance
    _geom_bond_publ_flag
    O2 C1 . 1.23(3) ?
    C2 N1 . 1.49(2) ?
    C2 C1 . 1.52(2) ?
    C2 H1 . 1.08(3) ?
    C2 H2 . 1.05(3) ?
    O1 C1 . 1.27(2) ?
    N1 H3 . 1.00(3) ?
    N1 H5 . 1.09(2) ?
    N1 H4 . 1.01(3) ?
loop_
    _geom_angle_atom_site_label_1
    _geom_angle_atom_site_label_2
    _geom_angle_atom_site_label_3
    _geom_angle_site_symmetry_1
    _geom_angle_site_symmetry_3
    _geom_angle
    _geom_angle_publ_flag
    C1 C2 N1 . . 112.5(3) ?
    H1 C2 N1 . . 111.3(11) ?
    H1 C2 C1 . . 107.8(10) ?
    H2 C2 N1 . . 109.1(10) ?
    H2 C2 C1 . . 111.7(11) ?
    H2 C2 H1 . . 104.1(17) ?
    H3 N1 C2 . . 111.4(12) ?
    H5 N1 C2 . . 112.6(10) ?
    H5 N1 H3 . . 106.2(14) ?
    H4 N1 C2 . . 110.1(9) ?
    H4 N1 H3 . . 106.1(18) ?
    H4 N1 H5 . . 110.2(14) ?
    C2 C1 O2 . . 116.2(2) ?
    O1 C1 O2 . . 126.1(3) ?
    O1 C1 C2 . . 117.7(3) ?
loop_
    _geom_torsion_atom_site_label_1
    _geom_torsion_atom_site_label_2
    _geom_torsion_atom_site_label_3
    _geom_torsion_atom_site_label_4
    _geom_torsion_site_symmetry_1
    _geom_torsion_site_symmetry_2
    _geom_torsion_site_symmetry_3
    _geom_torsion_site_symmetry_4
    _geom_torsion
    _geom_torsion_publ_flag
    O2 C1 C2 N1 . . . . -20.8(4) ?
_iucr_refine_instructions_details
;
TITL gly_657_gain_2
REM P2(1)/n (#4 in standard setting)
REM SFAC C H N O
CELL 0.0251 5.110683 11.813016 5.441831 90 113.1194 90
ZERR 4 0.09975 0.101274 0.083772 0 1.3475 0
LATT 1
SYMM 0.5-X,0.5+Y,0.5-Z
SFAC  C 0.731 36.995 1.195 11.297 0.456 2.814 0.125 0.346 0 0 0 0 0.77 12.011
SFAC  H 0.375 15.495 0.141 4.126 0.022 0.025 -0.101 46.884 0 0 0 0 0.32 1.008
SFAC  N 0.572 28.846 1.042 9.054 0.465 2.421 0.131 0.317 0 0 0 0 0.75 14.007
SFAC  O 0.455 23.78 0.917 7.622 0.472 2.144 0.138 0.296 0 0 0 0 0.73 15.999
UNIT 8 20 4 8
TEMP -192.15
CONF
MORE -1
BOND $H
list 3
ACTA
SHEL 100 0.56
WGHT 0.2
FVAR 50.035362
REM <olex2.extras>
REM <HklSrc "%.\\gly_657_gain_2.hkl">
REM </olex2.extras>
O2    4     0.19585  0.40538  0.26372  11.00000  0.01135  0.01778  0.00463 =
 0.00160  0.00343  0.00250
C2    1     0.43895  0.35414  0.71192  11.00000  0.01015  0.00892  0.00689 =
 0.00076  0.00375  0.00238
O1    4     0.65412  0.35899  0.39387  11.00000  0.01095  0.01979  0.00764 =
 -0.00100  0.00422 -0.00049
N1    3     0.20250  0.41155  0.75918  11.00000  0.01166  0.01401  0.00680 =
 -0.00016  0.00482  0.00235
C1    1     0.42814  0.37559  0.43319  11.00000  0.00722  0.01271  0.00497 =
 -0.00096  0.00208  0.00050
H1    2     0.64342  0.38179  0.85301  11.00000  0.01914
H2    2     0.43471  0.26749  0.75085  11.00000  0.02234
H3    2     0.01207  0.38336  0.63303  11.00000  0.02308
H5    2     0.21107  0.39689  0.95973  11.00000  0.01609
H4    2     0.20470  0.49552  0.72428  11.00000  0.01945
HKLF 4
END
Q1 1 0.611111 0.425 0.2 11 0.05 0.29
Q2 1 0.055556 0.375 1 11 0.05 0.29
Q3 1 0.222222 0.375 0.55 11 0.05 0.28
Q4 1 0.5 0.25 0.65 11 0.05 0.28
Q5 1 0.555556 0.4 0.65 11 0.05 0.23
  REM The information below was added by Olex2.
  REM
  REM R1 = 0.1471 for 777 Fo > 4sig(Fo) and 0.1917 for all 1274 data
  REM 66 parameters refined using 0 restraints
  REM Highest difference peak 0.2902, deepest hole -0.3173
  REM Mean Shift 0.0002, Max Shift 0.0009.
  REM +++ Tabular Listing of Refinement Information +++
  REM R1_all = 0.1917
  REM R1_gt = 0.1471
  REM wR_ref = 0.3792
  REM GOOF = 1.1116
  REM Shift_max = 0.0009
  REM Shift_mean = 0.0002
  REM Reflections_all = 1274
  REM Reflections_gt = 777
  REM Parameters = 66
  REM Hole = -0.329
  REM Peak = 0.322
  REM Flack = n/a
;
data_UreaIAM
_audit_creation_method
;
Olex2 1.5-alpha
(compiled 2022.06.10 svn.r3fa896fb for OlexSys, GUI svn.r6535)
;
_chemical_name_systematic
;
Urea
;
_chemical_formula_moiety     'C H4 N2 O'
_chemical_formula_sum     'C H4 N2 O'
_chemical_formula_iupac     'C H4 N2 O'
_chemical_formula_weight     60.056
_chemical_absolute_configuration     unk
_space_group_crystal_system     tetragonal
_space_group_name_H-M_alt     'P -4 21 m'
_space_group_name_Hall     ' P -4 2ab'
loop_
    _space_group_symop_id
    _space_group_symop_operation_xyz
    1 x,y,z
    2 y,-x,-z
    3 -y,x,-z
    4 x+1/2,-y+1/2,-z
    5 -x+1/2,y+1/2,-z
    6 -x,-y,z
    7 -y+1/2,-x+1/2,z
    8 y+1/2,x+1/2,z
_cell_length_a     5.596(3)
_cell_length_b     5.596(3)
_cell_length_c     4.7164(17)
_cell_angle_alpha     90
_cell_angle_beta     90
_cell_angle_gamma     90
_cell_volume     147.70(11)
_cell_formula_units_Z     2
_cell_measurement_reflns_used     950
_cell_measurement_theta_min     0.1280
_cell_measurement_theta_max     1.2820
_cell_measurement_temperature     81.00
_exptl_crystal_description     'Plate'
_exptl_crystal_density_diffrn     1.350
_exptl_crystal_F_000     21.314
_exptl_absorpt_coefficient_mu     0.000
_exptl_absorpt_correction_type     multi-scan
_exptl_absorpt_process_details
;
(CrysAlis PRO; Rigaku OD, 2024)
;
_exptl_absorpt_correction_T_min     0.54585
_exptl_absorpt_correction_T_max     1.00000
_diffrn_ambient_temperature     81.00
_diffrn_source     'electron diffractometer'
_diffrn_radiation_type     electron
_diffrn_radiation_wavelength     0.02510
_diffrn_radiation_monochromator     none
_diffrn_measurement_device     'ThermoFisher 200kV Glacios TEM with CetaD CMOS'
_diffrn_measurement_method     'continuous rotation electron diffraction'
_diffrn_detector     'CCD plate'
loop_
    _diffrn_refln_index_h
    _diffrn_refln_index_k
    _diffrn_refln_index_l
    0 0 -1
    0 0 1
    0 0 2
    0 0 -2
    0 0 3
    0 0 -3
    0 0 -4
    0 0 4
    0 0 -5
    0 0 5
    0 0 6
    0 0 -6
    0 0 -7
    0 0 7
    0 0 -8
    0 0 8
    1 0 -1
    0 1 2
    0 -1 -2
    -1 0 -2
    0 -1 2
    0 1 -2
    0 -1 3
    0 1 -3
    -1 0 -3
    0 -1 -3
    1 0 -3
    0 1 3
    0 1 -4
    0 -1 4
    0 -1 -4
    0 1 4
    0 -1 -5
    0 1 -5
    0 -1 5
    0 1 5
    1 0 5
    -1 0 5
    -1 0 -5
    1 0 -5
    0 1 6
    0 -1 6
    1 0 -6
    0 1 -6
    -1 0 -6
    0 -1 -6
    1 0 7
    -1 0 -7
    0 1 7
    -1 0 7
    1 0 -7
    0 1 -7
    0 -1 -7
    0 -1 7
    -1 0 8
    0 1 8
    0 -1 8
    -1 0 -8
    1 0 8
    0 1 -8
    0 -1 -8
    1 0 -8
    1 -1 8
    1 1 -8
    -1 -1 -8
    -1 1 8
    -1 -1 -7
    1 -1 7
    1 1 -7
    -1 1 7
    -1 -1 -6
    1 1 -6
    -1 1 6
    1 -1 6
    -1 -1 -5
    1 1 -5
    1 -1 5
    -1 1 5
    1 -1 4
    -1 -1 -4
    1 1 -4
    -1 1 4
    1 -1 3
    -1 -1 -3
    -1 1 3
    1 1 -3
    1 1 -2
    -1 1 2
    1 -1 2
    -1 -1 -2
    -1 1 1
    1 -1 1
    -1 -1 1
    1 -1 -1
    -1 -1 2
    -1 1 -2
    1 1 2
    1 -1 -2
    1 -1 -3
    -1 1 -3
    -1 -1 3
    1 1 3
    1 -1 -4
    -1 -1 4
    1 1 4
    -1 1 -4
    1 -1 -5
    -1 -1 5
    1 1 5
    -1 1 -5
    1 1 6
    -1 1 -6
    -1 -1 6
    1 -1 -6
    1 1 7
    -1 -1 7
    -1 1 -7
    1 -1 -7
    1 1 8
    -1 1 -8
    -1 -1 8
    1 -1 -8
    -2 0 1
    2 0 -1
    2 0 -2
    0 -2 2
    2 0 2
    0 2 -2
    -2 0 -2
    -2 0 2
    2 0 -3
    -2 0 3
    -2 0 -3
    0 2 -3
    0 -2 -3
    0 -2 3
    0 2 3
    2 0 3
    2 0 4
    0 -2 4
    0 2 4
    0 -2 -4
    -2 0 4
    2 0 -4
    0 2 -5
    -2 0 -5
    0 -2 -5
    0 2 5
    0 -2 5
    0 2 -6
    -2 0 -6
    0 2 6
    0 -2 6
    0 -2 -6
    0 -2 7
    0 -2 -7
    -2 0 -7
    0 2 7
    -2 0 7
    2 0 -7
    2 0 7
    0 2 -7
    0 2 -8
    0 -2 -8
    -2 0 8
    -2 0 -8
    0 -2 8
    0 2 8
    2 0 8
    -1 2 8
    2 1 -8
    2 -1 8
    -2 -1 -8
    -1 -2 -8
    1 -2 8
    -2 1 8
    1 2 -8
    1 2 -7
    -1 2 7
    2 -1 7
    -1 -2 -7
    -2 1 7
    1 -2 7
    2 1 -7
    -2 -1 -7
    -1 -2 -6
    2 -1 6
    -2 1 6
    1 -2 6
    2 1 -6
    -1 2 6
    1 2 -6
    -2 -1 -6
    1 -2 5
    -1 -2 -5
    1 2 -5
    -1 2 5
    -2 -1 -5
    2 1 -5
    -2 1 5
    2 -1 5
    -1 -2 -4
    2 1 -4
    -1 2 4
    1 2 -4
    -2 1 4
    -2 -1 -4
    2 -1 4
    1 -2 4
    -2 1 3
    -1 2 3
    1 -2 3
    -1 -2 -3
    -2 -1 -3
    1 2 -3
    2 1 -3
    2 -1 3
    -1 2 2
    1 2 -2
    1 -2 2
    2 1 -2
    -2 1 2
    1 2 -1
    2 1 -1
    -2 1 1
    -2 -1 0
    -2 -1 1
    2 -1 -1
    -1 -2 1
    2 -1 -2
    -1 -2 2
    2 1 2
    -2 1 -2
    -2 -1 2
    1 -2 -2
    -2 -1 3
    2 -1 -3
    -1 2 -3
    1 2 3
    1 -2 -3
    2 1 3
    -1 -2 3
    -2 1 -3
    2 1 4
    -2 -1 4
    2 -1 -4
    -1 -2 4
    -2 1 -4
    1 2 4
    -1 2 -4
    1 -2 -4
    2 1 5
    2 -1 -5
    -2 -1 5
    -1 2 -5
    -1 -2 5
    1 -2 -5
    1 2 5
    -2 1 -5
    -1 2 -6
    -2 -1 6
    1 2 6
    2 -1 -6
    2 1 6
    1 -2 -6
    -1 -2 6
    -2 1 -6
    2 1 7
    -2 1 -7
    1 2 7
    1 -2 -7
    -2 -1 7
    -1 2 -7
    -1 -2 7
    2 -1 -7
    -1 2 -8
    -2 1 -8
    1 -2 -8
    1 2 8
    2 -1 -8
    -1 -2 8
    -2 -1 8
    2 1 8
    2 -2 8
    -2 -2 -8
    2 2 -7
    2 -2 7
    -2 -2 -7
    -2 2 7
    2 2 -6
    -2 -2 -6
    -2 2 6
    2 -2 6
    2 -2 5
    -2 2 5
    2 2 -5
    -2 -2 -5
    -2 2 4
    2 2 -4
    2 -2 4
    -2 -2 -4
    2 -2 3
    -2 -2 -3
    2 2 -3
    -2 2 3
    -2 2 2
    2 2 -2
    2 -2 2
    2 2 -1
    -2 -2 1
    -2 2 -2
    2 -2 -2
    -2 -2 2
    -2 -2 3
    -2 2 -3
    2 -2 -3
    2 2 3
    2 -2 -4
    -2 -2 4
    2 2 4
    -2 2 -4
    2 -2 -5
    -2 2 -5
    -2 -2 5
    2 2 5
    -2 -2 6
    2 2 6
    -2 2 -6
    2 -2 -6
    -2 -2 7
    2 2 7
    2 -2 -7
    -2 2 -7
    -2 2 -8
    2 2 8
    3 0 0
    -3 0 0
    3 0 -1
    -3 0 1
    -3 0 -1
    0 -3 2
    -3 0 2
    3 0 2
    3 0 -2
    -3 0 -2
    0 3 -2
    -3 0 3
    3 0 3
    0 -3 3
    0 3 -3
    -3 0 -3
    3 0 -3
    0 3 4
    -3 0 -4
    3 0 -4
    0 -3 4
    3 0 4
    -3 0 4
    0 3 -4
    0 -3 -4
    0 3 5
    0 -3 -5
    -3 0 -5
    0 3 -5
    3 0 5
    3 0 -5
    -3 0 5
    0 -3 5
    0 -3 -6
    0 3 6
    0 3 -6
    3 0 6
    0 -3 6
    -3 0 6
    -3 0 -6
    3 0 -6
    0 3 7
    0 -3 -7
    3 0 7
    0 -3 7
    -3 0 7
    3 0 -7
    0 3 -7
    -3 0 -7
    0 3 8
    0 -3 -8
    0 -3 8
    0 3 -8
    3 1 -7
    -1 3 7
    -3 1 7
    1 -3 7
    -3 -1 -7
    3 -1 7
    -1 -3 -7
    1 3 -7
    -1 -3 -6
    1 -3 6
    -3 1 6
    3 -1 6
    -1 3 6
    1 3 -6
    3 1 -6
    -3 -1 -6
    1 3 -5
    1 -3 5
    -1 3 5
    3 -1 5
    3 1 -5
    -1 -3 -5
    -3 -1 -5
    -3 1 5
    -1 -3 -4
    -3 -1 -4
    -3 1 4
    1 3 -4
    3 1 -4
    3 -1 4
    -1 3 4
    1 -3 4
    3 1 -3
    3 -1 3
    1 3 -3
    -3 -1 -3
    -3 1 3
    1 -3 3
    -3 1 2
    1 -3 2
    -3 -1 -2
    3 1 -2
    3 -1 2
    1 3 -2
    -3 1 1
    3 1 -1
    -3 -1 0
    3 1 0
    -3 -1 1
    3 -1 -1
    3 -1 -2
    -1 -3 2
    -3 -1 2
    3 1 2
    -3 1 -2
    3 1 3
    -1 3 -3
    3 -1 -3
    1 -3 -3
    -3 1 -3
    -3 -1 3
    -1 -3 3
    1 3 4
    -1 -3 4
    3 1 4
    -3 1 -4
    3 -1 -4
    -1 3 -4
    1 -3 -4
    -3 -1 4
    -3 1 -5
    -3 -1 5
    3 -1 -5
    3 1 5
    1 3 5
    -1 3 -5
    -1 -3 5
    1 3 6
    -3 1 -6
    -1 -3 6
    3 -1 -6
    1 -3 -6
    3 1 6
    -1 3 -6
    -3 -1 6
    -3 1 -7
    1 -3 -7
    1 3 7
    -1 -3 7
    -1 3 -7
    3 1 7
    3 -1 -7
    -3 -1 7
    -3 -2 -7
    -2 3 7
    3 -2 7
    -3 2 7
    3 2 -7
    2 3 -7
    2 -3 7
    -2 -3 -7
    -2 -3 -6
    -2 3 6
    2 3 -6
    3 -2 6
    -3 2 6
    -3 -2 -6
    2 -3 6
    3 2 -6
    -3 2 5
    -2 3 5
    -3 -2 -5
    2 -3 5
    3 2 -5
    -2 -3 -5
    3 -2 5
    2 3 -5
    -3 -2 -4
    -2 3 4
    2 -3 4
    -3 2 4
    -2 -3 -4
    3 2 -4
    3 -2 4
    2 3 -4
    -3 -2 -3
    -3 2 3
    -2 3 3
    2 3 -3
    3 -2 3
    2 -3 3
    -3 2 2
    3 2 -2
    2 3 -2
    3 2 -1
    -3 -2 1
    3 -2 -2
    -3 -2 2
    -2 -3 2
    -3 2 -3
    -2 3 -3
    -2 -3 3
    -3 -2 3
    3 -2 -3
    3 2 3
    2 -3 -3
    -3 2 -4
    -3 -2 4
    3 2 4
    2 -3 -4
    3 -2 -4
    -2 -3 4
    -2 3 -4
    3 -2 -5
    3 2 5
    -3 -2 5
    -2 3 -5
    2 3 5
    -2 -3 5
    2 -3 -5
    -3 2 -5
    3 2 6
    -3 -2 6
    2 3 6
    -2 -3 6
    -3 2 -6
    -2 3 -6
    2 -3 -6
    3 -2 -6
    3 2 7
    2 -3 -7
    2 3 7
    3 -2 -7
    -3 2 -7
    -3 -2 7
    -2 3 -7
    -2 -3 7
    -3 -3 -7
    3 3 -7
    -3 3 7
    3 -3 7
    -3 -3 -6
    -3 3 6
    3 3 -6
    3 -3 6
    3 -3 5
    -3 -3 -5
    -3 3 5
    3 3 -5
    -3 -3 -4
    -3 3 4
    3 3 -4
    -3 3 3
    3 -3 3
    3 3 -2
    3 3 -1
    -3 -3 1
    -3 -3 2
    3 -3 -3
    -3 -3 3
    -3 -3 4
    3 -3 -4
    -3 -3 5
    -3 3 -5
    3 3 5
    3 -3 -5
    -3 -3 6
    3 -3 -6
    3 3 6
    -3 3 -6
    3 3 7
    -3 -3 7
    -3 3 -7
    3 -3 -7
    -4 0 0
    4 0 0
    4 0 -1
    -4 0 1
    -4 0 -1
    4 0 2
    -4 0 2
    -4 0 -3
    -4 0 3
    4 0 3
    4 0 -3
    0 -4 3
    0 4 -3
    0 -4 -4
    -4 0 4
    4 0 4
    4 0 -4
    -4 0 -4
    0 -4 4
    0 4 -4
    0 -4 5
    0 -4 -5
    -4 0 -5
    -4 0 5
    0 4 5
    0 4 -5
    0 -4 6
    0 -4 -6
    -4 0 -6
    4 0 -6
    0 4 6
    0 4 -6
    -4 0 6
    4 0 6
    0 -4 -7
    4 0 7
    0 4 7
    4 0 -7
    -4 0 -7
    -4 0 7
    0 -4 7
    0 4 -7
    4 1 -7
    4 -1 7
    -4 1 7
    -1 4 7
    -1 -4 -7
    1 -4 7
    -4 -1 -7
    1 4 -7
    4 -1 6
    -1 -4 -6
    -4 -1 -6
    -4 1 6
    4 1 -6
    1 4 -6
    1 -4 6
    -1 4 6
    4 1 -5
    -1 -4 -5
    4 -1 5
    1 -4 5
    -4 1 5
    1 4 -5
    -4 -1 -5
    -4 1 4
    -4 -1 -4
    4 1 -4
    4 -1 4
    1 4 -4
    1 -4 4
    4 1 -3
    -4 1 3
    -4 -1 -3
    4 -1 3
    1 4 -3
    -4 1 2
    4 1 -2
    4 -1 2
    -4 1 1
    4 1 -1
    -4 -1 0
    4 1 0
    4 -1 -1
    -4 -1 1
    -4 -1 2
    -1 -4 2
    -4 1 -3
    -1 4 -3
    4 1 3
    4 -1 -3
    -4 -1 3
    -1 -4 3
    1 -4 -4
    -4 -1 4
    4 1 4
    4 -1 -4
    -4 1 -4
    -1 -4 4
    -1 4 -4
    -4 -1 5
    -1 -4 5
    1 -4 -5
    1 4 5
    -1 4 -5
    4 1 5
    4 -1 -5
    -4 1 -5
    -1 4 -6
    -4 1 -6
    4 1 6
    1 -4 -6
    4 -1 -6
    1 4 6
    -1 -4 6
    -4 -1 6
    1 -4 -7
    1 4 7
    4 1 7
    -4 1 -7
    -1 -4 7
    4 -1 -7
    -1 4 -7
    -4 -1 7
    -2 -4 -7
    4 2 -7
    -2 4 7
    4 -2 7
    2 -4 7
    -4 -2 -7
    -4 2 7
    2 4 -7
    2 -4 6
    -2 -4 -6
    -2 4 6
    4 -2 6
    -4 -2 -6
    -4 2 6
    4 2 -6
    2 4 -6
    -4 -2 -5
    4 2 -5
    -4 2 5
    -2 4 5
    -2 -4 -5
    4 -2 5
    2 4 -5
    2 -4 5
    -4 -2 -4
    2 -4 4
    -4 2 4
    4 2 -4
    4 -2 4
    2 4 -4
    2 -4 3
    -4 2 3
    4 2 -3
    4 -2 3
    2 4 -3
    2 4 -2
    -4 2 2
    4 2 -1
    -4 -2 0
    4 2 0
    4 -2 -1
    -4 -2 1
    -4 -2 2
    4 -2 -2
    4 -2 -3
    -4 -2 3
    -2 -4 3
    -4 2 -3
    -2 4 -3
    4 -2 -4
    2 -4 -4
    4 2 4
    -4 -2 4
    -4 2 -4
    -2 -4 4
    -2 4 -4
    2 4 5
    -4 -2 5
    2 -4 -5
    4 -2 -5
    -4 2 -5
    -2 -4 5
    -2 4 -5
    4 2 5
    -2 4 -6
    2 -4 -6
    4 2 6
    4 -2 -6
    -4 2 -6
    -2 -4 6
    2 4 6
    -4 -2 6
    -4 -2 7
    2 4 7
    2 -4 -7
    -4 2 -7
    4 2 7
    4 -2 -7
    -2 -4 7
    -2 4 -7
    -4 -3 -7
    -3 4 7
    -4 3 7
    3 4 -7
    4 3 -7
    -3 -4 -7
    4 -3 7
    3 -4 7
    3 4 -6
    3 -4 6
    -3 -4 -6
    -3 4 6
    -4 -3 -6
    -4 3 6
    4 3 -6
    4 -3 6
    -3 -4 -5
    -3 4 5
    -4 3 5
    4 3 -5
    3 4 -5
    4 -3 5
    3 -4 5
    -3 4 4
    3 4 -4
    -4 3 4
    4 3 -4
    4 -3 4
    3 -4 4
    4 -3 3
    -4 3 3
    4 3 -3
    3 4 -3
    4 3 -2
    3 4 -2
    4 3 -1
    -4 -3 1
    -4 -3 2
    4 -3 -2
    -3 -4 2
    4 -3 -3
    -4 -3 3
    -3 -4 3
    -3 -4 4
    3 -4 -4
    4 -3 -4
    -4 -3 4
    4 3 5
    4 -3 -5
    3 -4 -5
    -4 -3 5
    -3 -4 5
    -4 3 -5
    -3 4 -5
    4 3 6
    3 4 6
    3 -4 -6
    -3 4 -6
    -4 -3 6
    4 -3 -6
    -3 -4 6
    -4 3 -6
    3 4 7
    4 3 7
    3 -4 -7
    -3 -4 7
    4 -3 -7
    -4 -3 7
    -4 3 -7
    -3 4 -7
    4 -4 6
    -4 4 6
    4 4 -6
    -4 -4 -6
    4 -4 5
    4 4 -5
    -4 4 5
    -4 4 4
    4 4 -4
    4 -4 4
    4 4 -3
    4 4 -2
    -4 -4 1
    -4 -4 2
    4 -4 -3
    -4 -4 3
    -4 4 -4
    4 -4 -4
    -4 -4 4
    4 -4 -5
    -4 -4 5
    -4 4 -5
    4 4 6
    4 -4 -6
    -4 4 -6
    -4 -4 6
    -5 0 0
    5 0 0
    -5 0 -1
    5 0 1
    -5 0 1
    -5 0 2
    5 0 2
    0 -5 3
    0 5 -3
    -5 0 3
    5 0 3
    5 0 -3
    -5 0 -3
    5 0 4
    5 0 -4
    -5 0 4
    0 -5 4
    0 5 -4
    0 -5 -5
    5 0 5
    0 -5 5
    0 5 -5
    5 0 -5
    -5 0 -5
    0 5 6
    0 -5 -6
    0 -5 6
    0 5 -6
    -5 0 6
    5 0 6
    5 0 -6
    -5 0 -6
    0 5 -7
    0 5 7
    0 -5 -7
    -5 0 7
    5 0 7
    5 0 -7
    -5 0 -7
    0 -5 7
    5 1 -7
    1 5 -7
    5 -1 7
    -1 -5 -7
    -5 1 7
    -1 5 7
    -5 -1 -7
    1 -5 7
    5 1 -6
    -1 -5 -6
    -1 5 6
    5 -1 6
    1 5 -6
    1 -5 6
    -5 1 6
    -5 -1 -6
    5 1 -5
    5 -1 5
    -5 -1 -5
    1 5 -5
    1 -5 5
    -5 1 5
    -5 -1 -4
    -5 1 4
    5 1 -4
    5 -1 4
    1 5 -4
    1 -5 4
    1 5 -3
    -5 1 3
    5 1 -3
    -5 -1 -3
    5 -1 3
    -5 1 2
    5 1 -2
    -5 1 1
    5 1 -1
    5 -1 0
    -5 1 0
    -5 -1 0
    5 1 0
    -5 -1 1
    5 -1 -1
    5 -1 -2
    -5 -1 2
    -1 -5 3
    5 1 3
    5 -1 -3
    -5 -1 3
    -5 1 -3
    5 -1 -4
    -5 -1 4
    5 1 4
    -5 1 -4
    -1 -5 4
    -1 5 -4
    1 -5 -5
    5 1 5
    -5 1 -5
    -1 -5 5
    5 -1 -5
    -1 5 -5
    -5 -1 5
    1 5 6
    -1 -5 6
    -5 1 -6
    5 1 6
    1 -5 -6
    5 -1 -6
    -5 -1 6
    -1 5 -7
    5 1 7
    1 -5 -7
    5 -1 -7
    -1 -5 7
    -5 1 -7
    1 5 7
    -5 -1 7
    2 -5 7
    -2 -5 -7
    5 2 -7
    -5 2 7
    -2 -5 -6
    2 5 -6
    -5 -2 -6
    2 -5 6
    5 -2 6
    -5 2 6
    5 2 -6
    -2 5 5
    -5 -2 -5
    -5 2 5
    5 2 -5
    5 -2 5
    2 5 -5
    2 -5 5
    2 -5 4
    -5 2 4
    5 2 -4
    5 -2 4
    2 5 -4
    -5 2 3
    5 2 -3
    5 -2 3
    2 5 -3
    -5 2 2
    5 2 -2
    5 2 -1
    -5 -2 0
    5 2 0
    5 -2 -1
    -5 -2 1
    5 -2 -2
    -5 -2 2
    -5 2 -3
    5 -2 -3
    -5 -2 3
    -2 -5 3
    -2 5 -4
    5 2 4
    5 -2 -4
    -5 -2 4
    -5 2 -4
    -2 -5 4
    2 -5 -5
    5 2 5
    -5 -2 5
    5 -2 -5
    -5 2 -5
    -2 -5 5
    -2 5 -5
    -2 -5 6
    2 5 6
    2 -5 -6
    5 2 6
    -5 -2 6
    5 -2 -6
    -5 2 -6
    -2 5 -6
    -5 -2 7
    2 5 7
    -2 5 -7
    5 -2 -7
    3 5 -6
    -3 -5 -6
    -3 5 6
    -5 -3 -6
    -5 3 6
    5 3 -6
    3 -5 6
    5 -3 6
    -3 5 5
    3 -5 5
    -5 -3 -5
    5 -3 5
    -5 3 5
    3 5 -5
    5 3 -5
    -5 3 4
    3 -5 4
    5 3 -4
    3 5 -4
    5 -3 4
    -5 3 3
    3 5 -3
    5 3 -3
    -5 3 2
    5 3 -2
    3 5 -2
    5 3 -1
    -5 -3 1
    5 -3 -2
    -5 -3 2
    -3 -5 2
    5 -3 -3
    -3 -5 3
    -5 -3 3
    -3 5 -4
    5 -3 -4
    -5 -3 4
    -3 -5 4
    -5 3 -4
    5 3 5
    3 -5 -5
    -3 -5 5
    5 -3 -5
    -5 -3 5
    -5 3 -5
    -3 5 -5
    -5 3 -6
    5 3 6
    3 -5 -6
    -5 -3 6
    5 -3 -6
    -3 5 -6
    -3 -5 6
    4 5 -6
    -4 -5 -6
    -5 4 6
    -5 -4 -6
    -4 5 6
    5 -4 6
    4 -5 6
    5 4 -6
    -4 5 5
    4 5 -5
    -5 4 5
    4 -5 5
    5 4 -5
    5 -4 5
    5 -4 4
    -5 4 4
    4 -5 4
    5 4 -4
    4 5 -4
    -5 4 3
    4 5 -3
    5 4 -3
    5 4 -2
    4 5 -2
    5 4 -1
    -5 -4 1
    -4 -5 2
    -5 -4 2
    5 -4 -3
    -5 -4 3
    -4 -5 3
    4 -5 -4
    5 -4 -4
    -4 -5 4
    -5 -4 4
    -4 -5 5
    4 -5 -5
    5 -4 -5
    -5 4 -5
    -5 -4 5
    -4 5 -5
    5 4 6
    4 -5 -6
    5 -4 -6
    -5 -4 6
    -5 4 -6
    -4 -5 6
    -4 5 -6
    -5 5 5
    5 5 -5
    5 -5 5
    -5 5 4
    5 5 -4
    5 5 -3
    5 5 -2
    -5 -5 2
    -5 -5 3
    5 -5 -4
    -5 -5 4
    5 -5 -5
    -5 5 -5
    -5 -5 5
    -6 0 0
    6 0 0
    -6 0 -1
    -6 0 1
    6 0 -1
    -6 0 2
    6 0 -2
    -6 0 -3
    -6 0 3
    0 -6 4
    6 0 4
    6 0 -4
    -6 0 -4
    0 6 -4
    -6 0 4
    0 -6 5
    0 6 -5
    6 0 5
    6 0 -5
    -6 0 -5
    -6 0 5
    0 -6 -6
    0 -6 6
    0 6 -6
    -6 0 6
    6 0 6
    6 0 -6
    -6 0 -6
    6 1 -6
    6 -1 6
    1 6 -6
    -6 1 6
    -6 -1 -6
    1 -6 6
    6 1 -5
    1 6 -5
    1 -6 5
    -6 -1 -5
    6 -1 5
    -6 1 5
    1 6 -4
    6 1 -4
    -6 -1 -4
    -6 1 4
    1 -6 4
    -6 -1 -3
    -6 1 3
    6 1 -3
    6 -1 3
    -6 1 2
    6 1 -2
    -6 1 1
    6 1 -1
    -6 -1 -1
    6 -1 0
    -6 -1 0
    6 -1 -1
    -6 -1 1
    6 1 1
    6 -1 -2
    -6 -1 2
    -1 -6 3
    6 -1 -3
    -6 -1 3
    -6 1 -3
    -1 6 -4
    6 1 4
    6 -1 -4
    -1 -6 4
    -6 1 -4
    -6 -1 4
    6 1 5
    -6 1 -5
    -1 6 -5
    6 -1 -5
    -1 -6 5
    -6 -1 5
    1 -6 -6
    -6 1 -6
    -1 -6 6
    6 1 6
    6 -1 -6
    -6 -1 6
    -1 6 -6
    -2 6 6
    6 2 -6
    -6 -2 -6
    2 6 -6
    -6 2 6
    6 -2 6
    2 -6 6
    6 2 -5
    -6 -2 -5
    -6 2 5
    2 -6 5
    6 -2 5
    2 6 -5
    2 -6 4
    6 2 -4
    -6 2 4
    2 6 -4
    6 -2 4
    -6 2 3
    2 6 -3
    6 2 -3
    6 2 -2
    -6 2 1
    6 2 -1
    -6 -2 0
    6 2 0
    6 -2 -1
    -6 -2 1
    6 -2 -2
    -6 -2 2
    -2 -6 3
    6 -2 -3
    -6 -2 3
    6 2 4
    -6 -2 4
    -2 -6 4
    6 -2 -4
    -6 2 -4
    -6 2 -5
    -2 6 -5
    -6 -2 5
    6 2 5
    6 -2 -5
    -2 -6 5
    -2 6 -6
    2 -6 -6
    -6 -2 6
    -2 -6 6
    6 2 6
    6 -2 -6
    -6 2 -6
    3 -6 6
    -6 -3 -6
    -6 3 6
    6 3 -6
    6 -3 6
    -6 -3 -5
    -6 3 5
    6 -3 5
    6 3 -5
    3 6 -5
    3 -6 5
    -6 3 4
    6 3 -4
    3 6 -4
    6 -3 4
    -6 3 3
    6 3 -3
    3 6 -3
    -6 3 2
    6 3 -2
    6 3 -1
    -6 -3 0
    6 3 0
    -6 -3 1
    6 -3 -2
    -6 -3 2
    -3 -6 3
    6 -3 -3
    -6 -3 3
    6 -3 -4
    -6 -3 4
    -3 -6 4
    6 -3 -5
    -6 -3 5
    -3 -6 5
    -3 6 -5
    -6 3 -5
    6 3 6
    -6 3 -6
    -6 -3 6
    -3 6 -6
    6 -3 -6
    6 -4 5
    -6 4 5
    4 -6 5
    4 6 -5
    6 4 -5
    4 6 -4
    -6 4 4
    6 4 -4
    4 6 -3
    -6 4 3
    6 4 -3
    6 4 -2
    6 4 -1
    -6 -4 1
    -4 -6 2
    -6 -4 2
    6 -4 -3
    -4 -6 3
    -6 -4 3
    6 -4 -4
    -6 -4 4
    -4 -6 4
    4 -6 -5
    -4 6 -5
    6 -4 -5
    -4 -6 5
    -6 -4 5
    -6 4 -5
    6 5 -5
    -6 5 5
    6 -5 5
    5 -6 5
    5 6 -5
    -6 5 4
    6 5 -4
    5 6 -4
    5 6 -3
    6 5 -3
    5 6 -2
    6 5 -2
    -6 -5 1
    -6 -5 2
    -5 -6 2
    -5 -6 3
    -6 -5 3
    6 -5 -4
    -6 -5 4
    -5 -6 4
    5 -6 -5
    6 -5 -5
    -5 -6 5
    -6 5 -5
    -6 -5 5
    6 6 -4
    6 6 -3
    6 6 -2
    -6 -6 2
    -6 -6 3
    -6 -6 4
    -7 0 0
    7 0 0
    -7 0 -1
    7 0 1
    7 0 -1
    -7 0 1
    7 0 -2
    -7 0 2
    7 0 3
    -7 0 3
    -7 0 -3
    7 0 -3
    -7 0 -4
    0 -7 4
    -7 0 4
    7 0 4
    7 0 -4
    0 7 -5
    7 0 5
    0 -7 5
    -7 0 5
    7 0 -5
    -7 0 -5
    -7 0 6
    7 0 -6
    7 1 -5
    7 -1 5
    -7 -1 -5
    -7 1 5
    1 7 -5
    1 -7 5
    7 1 -4
    -7 -1 -4
    7 -1 4
    -7 1 4
    1 7 -4
    7 1 -3
    -7 -1 -3
    -7 1 3
    7 -1 3
    7 1 -2
    -7 1 2
    7 -1 1
    7 1 -1
    -7 1 1
    -7 -1 -1
    7 -1 0
    -7 -1 0
    7 1 0
    7 -1 -1
    -7 -1 1
    7 1 1
    -7 -1 2
    7 -1 -2
    -7 -1 3
    7 -1 -3
    7 1 4
    -1 -7 4
    7 -1 -4
    -7 1 -4
    -7 -1 4
    -1 -7 5
    -7 1 -5
    7 -1 -5
    -1 7 -5
    -7 -1 5
    7 2 -5
    -7 -2 -5
    -7 2 5
    2 -7 5
    2 7 -5
    7 -2 5
    -7 -2 -4
    7 2 -4
    -7 2 4
    7 -2 4
    2 7 -4
    -7 2 3
    7 2 -3
    -7 2 2
    7 2 -2
    -7 2 1
    7 2 -1
    7 -2 0
    -7 -2 0
    7 2 0
    7 -2 -1
    -7 -2 1
    7 -2 -2
    -7 -2 2
    -7 -2 3
    7 -2 -3
    -2 -7 4
    -7 -2 4
    7 -2 -4
    -7 2 -4
    7 2 5
    -7 -2 5
    -2 -7 5
    -7 2 -5
    7 -2 -5
    -2 7 -5
    -7 -3 -5
    3 7 -5
    -7 3 5
    3 -7 5
    7 3 -5
    7 -3 5
    7 -3 4
    3 7 -4
    -7 3 4
    7 3 -4
    -7 3 3
    7 3 -3
    7 3 -2
    -7 3 2
    7 3 -1
    -7 -3 0
    7 3 0
    7 -3 -1
    -7 -3 1
    7 -3 -2
    -7 -3 2
    7 -3 -3
    -3 -7 3
    -7 -3 3
    7 -3 -4
    -7 -3 4
    -3 -7 4
    -7 3 -5
    -7 -3 5
    7 -3 -5
    -3 -7 5
    -7 4 4
    4 7 -4
    7 4 -4
    -7 4 3
    7 4 -3
    4 7 -3
    7 4 -2
    7 4 -1
    -7 -4 0
    -7 -4 1
    7 -4 -2
    -7 -4 2
    7 -4 -3
    -4 -7 3
    -7 -4 3
    7 -4 -4
    -4 -7 4
    -7 -4 4
    -7 5 4
    7 5 -4
    5 7 -4
    5 7 -3
    7 5 -3
    7 5 -2
    7 5 -1
    -7 -5 1
    -7 -5 2
    7 -5 -3
    -5 -7 3
    -7 -5 3
    -7 -5 4
    7 -5 -4
    -5 -7 4
    7 6 -3
    6 7 -3
    7 6 -2
    -7 -6 1
    -7 -6 2
    -6 -7 2
    -6 -7 3
    -7 -6 3
    -8 0 0
    8 0 0
    8 0 1
    8 0 -1
    -8 0 -1
    -8 0 1
    -8 0 2
    8 0 -2
    -8 0 3
    8 0 3
    -8 0 -3
    8 0 -3
    -8 0 -4
    8 0 4
    -8 0 4
    8 0 -4
    -8 0 5
    8 0 -5
    8 1 -4
    -8 -1 -4
    -8 1 4
    8 -1 4
    8 1 -3
    -8 1 3
    8 1 -2
    -8 1 2
    8 -1 1
    8 1 -1
    -8 -1 -1
    -8 1 1
    -8 -1 0
    -8 1 0
    8 -1 0
    8 1 0
    -8 -1 1
    8 -1 -1
    -8 -1 2
    8 -1 -2
    8 -1 -3
    -8 -1 3
    8 1 4
    -8 1 -4
    -1 -8 4
    8 -1 -4
    -8 -1 4
    8 -2 4
    8 2 -4
    -8 2 4
    -8 2 3
    8 2 -3
    -8 2 2
    8 2 -2
    -8 2 1
    8 2 -1
    8 -2 0
    8 2 0
    -8 -2 0
    8 -2 -1
    -8 -2 1
    8 2 1
    8 -2 -2
    -8 -2 2
    -8 -2 3
    8 -2 -3
    -8 -2 4
    -8 2 -4
    8 -2 -4
    -2 -8 4
    3 8 -4
    -8 3 4
    8 3 -4
    -8 3 3
    8 3 -3
    -8 3 2
    8 3 -2
    8 3 -1
    8 3 0
    -8 -3 0
    -8 -3 1
    8 -3 -1
    8 -3 -2
    -8 -3 2
    8 -3 -3
    -8 -3 3
    8 -3 -4
    -8 -3 4
    -3 -8 4
    8 4 -3
    -8 4 3
    8 4 -2
    8 4 -1
    8 4 0
    -8 -4 0
    -8 -4 1
    8 -4 -2
    -8 -4 2
    8 -4 -3
    -4 -8 3
    -8 -4 3
    8 5 -2
    8 5 -1
    -8 -5 1
    -8 -5 2
    -9 0 0
    9 0 0
    -9 0 -1
    -9 0 1
    9 0 1
    9 0 -1
    -9 0 -2
    9 0 2
    -9 0 2
    9 0 -2
    -9 0 3
    9 0 -3
    9 1 -3
    -9 1 3
    9 1 -2
    -9 1 2
    -9 -1 -2
    9 1 -1
    9 -1 1
    -9 1 1
    -9 -1 -1
    -9 -1 0
    -9 1 0
    9 1 0
    9 -1 0
    -9 -1 1
    -9 1 -1
    9 -1 -1
    9 1 1
    9 1 2
    9 -1 -2
    -9 -1 2
    9 -1 -3
    -9 -1 3
    9 2 -3
    -9 2 3
    -9 2 2
    9 2 -2
    -9 -2 -1
    -9 2 1
    9 2 -1
    -9 2 0
    9 -2 0
    -9 -2 0
    9 2 0
    9 -2 -1
    -9 -2 1
    9 2 1
    -9 -2 2
    9 -2 -2
    -9 -2 3
    9 -2 -3
    -9 3 2
    9 3 -2
    -9 3 1
    9 3 -1
    -9 -3 -1
    -9 -3 0
    9 3 0
    9 -3 -1
    -9 -3 1
    9 -3 -2
    -9 -3 2
    9 4 -1
    -9 -4 0
    9 4 0
    -9 -4 1
_diffrn_reflns_number     1772
_diffrn_reflns_av_R_equivalents     0.1297
_diffrn_reflns_av_unetI/netI     0.0941
_diffrn_reflns_theta_min     0.15
_diffrn_reflns_theta_max     1.28
_diffrn_reflns_theta_full     0.8629
_diffrn_measured_fraction_theta_max     0.9322
_diffrn_measured_fraction_theta_full     0.9118
_diffrn_reflns_limit_h_min     -9
_diffrn_reflns_limit_h_max     9
_diffrn_reflns_limit_k_min     -8
_diffrn_reflns_limit_k_max     8
_diffrn_reflns_limit_l_min     -8
_diffrn_reflns_limit_l_max     8
_diffrn_radiation_probe     electron
_reflns_number_total     457
_reflns_number_gt     344
_reflns_threshold_expression     I>=2u(I)
_refine_ls_structure_factor_coef     Fsqd
_refine_ls_matrix_type     full
_refine_ls_R_factor_all     0.1917
_refine_ls_R_factor_gt     0.1756
_refine_ls_wR_factor_gt     0.3856
_refine_ls_wR_factor_ref     0.4002
_refine_ls_goodness_of_fit_ref     1.3890
_refine_ls_restrained_S_all     1.3890
_refine_ls_number_reflns     457
_refine_ls_number_parameters     21
_refine_ls_number_restraints     0
_refine_ls_number_constraints     0
_refine_ls_hydrogen_treatment     refall
_refine_ls_weighting_scheme     calc
_refine_ls_weighting_details
                         'w=1/[\s^2^(Fo^2^)+(0.2P)^2^] where P=(Fo^2^+2Fc^2^)/3'
_atom_sites_solution_primary     dual
_refine_ls_shift/su_max     0.0006
_refine_ls_shift/su_mean     0.0002
_refine_diff_density_max     0.2540
_refine_diff_density_min     -0.3161
_refine_ls_abs_structure_details
;
Hooft, R.W.W., Straver, L.H. & Spek, A.L. (2010). J. Appl. Cryst. 43,
665-668.
;
_refine_ls_abs_structure_Flack     0E1(2)
loop_
    _atom_type_symbol
    _atom_type_scat_Cromer_Mann_a1
    _atom_type_scat_Cromer_Mann_a2
    _atom_type_scat_Cromer_Mann_a3
    _atom_type_scat_Cromer_Mann_a4
    _atom_type_scat_Cromer_Mann_b1
    _atom_type_scat_Cromer_Mann_b2
    _atom_type_scat_Cromer_Mann_b3
    _atom_type_scat_Cromer_Mann_b4
    _atom_type_scat_Cromer_Mann_c
    _atom_type_scat_dispersion_source
    _atom_type_scat_dispersion_real
    _atom_type_scat_dispersion_imag
    _atom_type_scat_source
    C 0.73100 1.19500 0.45600 0.12500 36.99500 11.29700 2.81400 0.34600 0.00000
custom 0.00000 0.00000 'Custom 4-Gaussian'
    H 0.37500 0.14100 0.02200 -0.10100 15.49500 4.12600 0.02500 46.88400 0.00000
 custom 0.00000 0.00000 'Custom 4-Gaussian'
    N 0.57200 1.04200 0.46500 0.13100 28.84600 9.05400 2.42100 0.31700 0.00000
                                                                          custom
      0.00000 0.00000 'Custom 4-Gaussian'
    O 0.45500 0.91700 0.47200 0.13800 23.78000 7.62200 2.14400 0.29600 0.00000
                                                                          custom
      0.00000 0.00000 'Custom 4-Gaussian'
_computing_data_collection
;
CrysAlis PRO (Rigaku OD, 2024)
;
_computing_cell_refinement
;
CrysAlis PRO (Rigaku OD, 2024)
;
_computing_data_reduction
;
CrysAlis PRO (Rigaku OD, 2024)
;
_computing_structure_solution
;
SHELXT (Sheldrick, 2015)
;
_computing_structure_refinement
;
olex2.refine (Bourhis <i>et al.</i>, 2015)
;
_computing_molecular_graphics
;
OLEX2 (Dolomanov <i>et al.</i>,  2009)
;
_computing_publication_material
;
OLEX2 (Dolomanov <i>et al.</i>,  2009)
;
loop_
    _atom_site_type_symbol
    _atom_site_label
    _atom_site_fract_x
    _atom_site_fract_y
    _atom_site_fract_z
    _atom_site_U_iso_or_equiv
    _atom_site_adp_type
    _atom_site_occupancy
    O O1 0.5 1.0 0.4048(9) 0.0157(9) Uani 1.000000
    C C1 0.5 1.0 0.6697(12) 0.0148(11) Uani 1.000000
    N N1 0.6445(6) 0.8555(6) 0.8218(8) 0.0210(10) Uani 1.000000
    H H1 0.765(4) 0.735(4) 0.723(5) 0.021(5) Uiso 1.000000
    H H2 0.602(12) 0.898(12) 1.077(14) 0.09(2) Uiso 1.000000
loop_
    _atom_site_aniso_label
    _atom_site_aniso_U_11
    _atom_site_aniso_U_22
    _atom_site_aniso_U_33
    _atom_site_aniso_U_12
    _atom_site_aniso_U_13
    _atom_site_aniso_U_23
    O1 0.0215(14) 0.0215(14) 0.0039(12) 0.003(2) -0.000000 0.000000
    C1 0.0198(17) 0.0198(17) 0.0048(16) 0.002(3) -0.000000 0.000000
    N1 0.0273(14) 0.0273(14) 0.0085(11) 0.013(2) -0.0009(8) 0.0009(8)
loop_
    _geom_bond_atom_site_label_1
    _geom_bond_atom_site_label_2
    _geom_bond_site_symmetry_2
    _geom_bond_distance
    _geom_bond_publ_flag
    O1 C1 . 1.249(7) ?
    C1 N1 6_675 1.350(6) ?
    C1 N1 . 1.350(6) ?
    N1 H1 . 1.06(3) ?
    N1 H2 . 1.25(7) ?
loop_
    _geom_angle_atom_site_label_1
    _geom_angle_atom_site_label_2
    _geom_angle_atom_site_label_3
    _geom_angle_site_symmetry_1
    _geom_angle_site_symmetry_3
    _geom_angle
    _geom_angle_publ_flag
    N1 C1 O1 6_675 . 122.1(3) ?
    N1 C1 O1 . . 122.1(3) ?
    N1 C1 N1 . 6_675 115.8(5) ?
    H1 N1 C1 . 6_675 121.9(14) ?
    H2 N1 C1 . 6_675 106(4) ?
    H2 N1 H1 . . 132(4) ?
_iucr_refine_instructions_details
;
TITL urea_657_gain_2 in P-42(1)m
REM P-42(1)m (#113 in standard setting)
REM SFAC C H N O
CELL 0.0251 5.596142 5.596142 4.716384 90 90 90
ZERR 2 0.002664 0.002664 0.001729 0 0 0
LATT -1
SYMM -X,-Y,+Z
SYMM +Y,-X,-Z
SYMM -Y,+X,-Z
SYMM 0.5-X,0.5+Y,-Z
SYMM 0.5+X,0.5-Y,-Z
SYMM 0.5-Y,0.5-X,+Z
SYMM 0.5+Y,0.5+X,+Z
SFAC  C 0.731 36.995 1.195 11.297 0.456 2.814 0.125 0.346 0 0 0 0 0.77 12.011
SFAC  H 0.375 15.495 0.141 4.126 0.022 0.025 -0.101 46.884 0 0 0 0 0.32 1.008
SFAC  N 0.572 28.846 1.042 9.054 0.465 2.421 0.131 0.317 0 0 0 0 0.75 14.007
SFAC  O 0.455 23.78 0.917 7.622 0.472 2.144 0.138 0.296 0 0 0 0 0.73 15.999
UNIT 2 8 4 2
L.S. 4
PLAN  20
TEMP -192.15
CONF
list 3
fmap 2
MORE -1
BOND $H
ACTA
SHEL 100 0.56
WGHT 0.2
FVAR 149.563277
REM <olex2.extras>
REM <HklSrc "%.\\urea_657_gain_2.hkl">
REM </olex2.extras>
O1    4     0.50000  1.00000  0.40477  10.25000  0.02154  0.02154  0.00393 =
 0.00000 -0.00000  0.00282
C1    1     0.50000  1.00000  0.66967  10.25000  0.01980  0.01980  0.00483 =
 0.00000 -0.00000  0.00211
N1    3     0.64454  0.85546  0.82176  10.50000  0.02725  0.02725  0.00847 =
 0.00091 -0.00091  0.01327
H1    2     0.76545  0.73455  0.72284  10.50000  0.02121
H2    2     0.60168  0.89832  1.07730  10.50000  0.08907
HKLF 4
END
Q1 1 0.5 1 1.066667 11 0.05 0.25
Q2 1 0.7 0.8 1.266667 11 0.05 0.22
Q3 1 0.8 0.7 1.133333 11 0.05 0.18
Q4 1 0.85 0.65 0.533333 11 0.05 0.17
Q5 1 0.95 0.85 0.466667 11 0.05 0.16
  REM The information below was added by Olex2.
  REM
  REM R1 = 0.1756 for 344 Fo > 4sig(Fo) and 0.1917 for all 457 data
  REM 21 parameters refined using 0 restraints
  REM Highest difference peak 0.2540, deepest hole -0.3161
  REM Mean Shift 0.0002, Max Shift 0.0006.
  REM +++ Tabular Listing of Refinement Information +++
  REM R1_all = 0.1917
  REM R1_gt = 0.1756
  REM wR_ref = 0.4002
  REM GOOF = 1.3890
  REM Shift_max = 0.0006
  REM Shift_mean = 0.0002
  REM Reflections_all = 457
  REM Reflections_gt = 344
  REM Parameters = 21
  REM Hole = -0.333
  REM Peak = 0.250
  REM Flack = 1(23)
;
data_UreaTAAM
_audit_creation_method
;
Olex2 1.5-alpha
(compiled 2022.06.10 svn.r3fa896fb for OlexSys, GUI svn.r6535)
;
_chemical_name_systematic
;
Urea
;
_chemical_formula_moiety     'C H4 N2 O'
_chemical_formula_sum     'C H4 N2 O'
_chemical_formula_iupac     'C H4 N2 O'
_chemical_formula_weight     60.056
_chemical_absolute_configuration     unk
_space_group_crystal_system     tetragonal
_space_group_name_H-M_alt     'P -4 21 m'
_space_group_name_Hall     ' P -4 2ab'
loop_
    _space_group_symop_id
    _space_group_symop_operation_xyz
    1 x,y,z
    2 y,-x,-z
    3 -y,x,-z
    4 x+1/2,-y+1/2,-z
    5 -x+1/2,y+1/2,-z
    6 -x,-y,z
    7 -y+1/2,-x+1/2,z
    8 y+1/2,x+1/2,z
_cell_length_a     5.596(3)
_cell_length_b     5.596(3)
_cell_length_c     4.7164(17)
_cell_angle_alpha     90
_cell_angle_beta     90
_cell_angle_gamma     90
_cell_volume     147.70(11)
_cell_formula_units_Z     2
_cell_measurement_reflns_used     950
_cell_measurement_theta_min     0.1280
_cell_measurement_theta_max     1.2820
_cell_measurement_temperature     81.00
_exptl_crystal_description     'Plate'
_exptl_crystal_density_diffrn     1.350
_exptl_crystal_F_000     21.314
_exptl_absorpt_coefficient_mu     0.000
_exptl_absorpt_correction_type     multi-scan
_exptl_absorpt_process_details
;
(CrysAlis PRO; Rigaku OD, 2024)
;
_exptl_absorpt_correction_T_min     0.54585
_exptl_absorpt_correction_T_max     1.00000
_diffrn_ambient_temperature     81.00
_diffrn_source     'electron diffractometer'
_diffrn_radiation_type     electron
_diffrn_radiation_wavelength     0.02510
_diffrn_radiation_monochromator     none
_diffrn_measurement_device     'ThermoFisher 200kV Glacios TEM with CetaD CMOS'
_diffrn_measurement_method     'continuous rotation electron diffraction'
_diffrn_detector     'CCD plate'
loop_
    _diffrn_refln_index_h
    _diffrn_refln_index_k
    _diffrn_refln_index_l
    0 0 -1
    0 0 1
    0 0 2
    0 0 -2
    0 0 3
    0 0 -3
    0 0 -4
    0 0 4
    0 0 -5
    0 0 5
    0 0 6
    0 0 -6
    0 0 -7
    0 0 7
    0 0 -8
    0 0 8
    1 0 -1
    0 1 2
    0 -1 -2
    -1 0 -2
    0 -1 2
    0 1 -2
    0 -1 3
    0 1 -3
    -1 0 -3
    0 -1 -3
    1 0 -3
    0 1 3
    0 1 -4
    0 -1 4
    0 -1 -4
    0 1 4
    0 -1 -5
    0 1 -5
    0 -1 5
    0 1 5
    1 0 5
    -1 0 5
    -1 0 -5
    1 0 -5
    0 1 6
    0 -1 6
    1 0 -6
    0 1 -6
    -1 0 -6
    0 -1 -6
    1 0 7
    -1 0 -7
    0 1 7
    -1 0 7
    1 0 -7
    0 1 -7
    0 -1 -7
    0 -1 7
    -1 0 8
    0 1 8
    0 -1 8
    -1 0 -8
    1 0 8
    0 1 -8
    0 -1 -8
    1 0 -8
    1 -1 8
    1 1 -8
    -1 -1 -8
    -1 1 8
    -1 -1 -7
    1 -1 7
    1 1 -7
    -1 1 7
    -1 -1 -6
    1 1 -6
    -1 1 6
    1 -1 6
    -1 -1 -5
    1 1 -5
    1 -1 5
    -1 1 5
    1 -1 4
    -1 -1 -4
    1 1 -4
    -1 1 4
    1 -1 3
    -1 -1 -3
    -1 1 3
    1 1 -3
    1 1 -2
    -1 1 2
    1 -1 2
    -1 -1 -2
    -1 1 1
    1 -1 1
    -1 -1 1
    1 -1 -1
    -1 -1 2
    -1 1 -2
    1 1 2
    1 -1 -2
    1 -1 -3
    -1 1 -3
    -1 -1 3
    1 1 3
    1 -1 -4
    -1 -1 4
    1 1 4
    -1 1 -4
    1 -1 -5
    -1 -1 5
    1 1 5
    -1 1 -5
    1 1 6
    -1 1 -6
    -1 -1 6
    1 -1 -6
    1 1 7
    -1 -1 7
    -1 1 -7
    1 -1 -7
    1 1 8
    -1 1 -8
    -1 -1 8
    1 -1 -8
    -2 0 1
    2 0 -1
    2 0 -2
    0 -2 2
    2 0 2
    0 2 -2
    -2 0 -2
    -2 0 2
    2 0 -3
    -2 0 3
    -2 0 -3
    0 2 -3
    0 -2 -3
    0 -2 3
    0 2 3
    2 0 3
    2 0 4
    0 -2 4
    0 2 4
    0 -2 -4
    -2 0 4
    2 0 -4
    0 2 -5
    -2 0 -5
    0 -2 -5
    0 2 5
    0 -2 5
    0 2 -6
    -2 0 -6
    0 2 6
    0 -2 6
    0 -2 -6
    0 -2 7
    0 -2 -7
    -2 0 -7
    0 2 7
    -2 0 7
    2 0 -7
    2 0 7
    0 2 -7
    0 2 -8
    0 -2 -8
    -2 0 8
    -2 0 -8
    0 -2 8
    0 2 8
    2 0 8
    -1 2 8
    2 1 -8
    2 -1 8
    -2 -1 -8
    -1 -2 -8
    1 -2 8
    -2 1 8
    1 2 -8
    1 2 -7
    -1 2 7
    2 -1 7
    -1 -2 -7
    -2 1 7
    1 -2 7
    2 1 -7
    -2 -1 -7
    -1 -2 -6
    2 -1 6
    -2 1 6
    1 -2 6
    2 1 -6
    -1 2 6
    1 2 -6
    -2 -1 -6
    1 -2 5
    -1 -2 -5
    1 2 -5
    -1 2 5
    -2 -1 -5
    2 1 -5
    -2 1 5
    2 -1 5
    -1 -2 -4
    2 1 -4
    -1 2 4
    1 2 -4
    -2 1 4
    -2 -1 -4
    2 -1 4
    1 -2 4
    -2 1 3
    -1 2 3
    1 -2 3
    -1 -2 -3
    -2 -1 -3
    1 2 -3
    2 1 -3
    2 -1 3
    -1 2 2
    1 2 -2
    1 -2 2
    2 1 -2
    -2 1 2
    1 2 -1
    2 1 -1
    -2 1 1
    -2 -1 0
    -2 -1 1
    2 -1 -1
    -1 -2 1
    2 -1 -2
    -1 -2 2
    2 1 2
    -2 1 -2
    -2 -1 2
    1 -2 -2
    -2 -1 3
    2 -1 -3
    -1 2 -3
    1 2 3
    1 -2 -3
    2 1 3
    -1 -2 3
    -2 1 -3
    2 1 4
    -2 -1 4
    2 -1 -4
    -1 -2 4
    -2 1 -4
    1 2 4
    -1 2 -4
    1 -2 -4
    2 1 5
    2 -1 -5
    -2 -1 5
    -1 2 -5
    -1 -2 5
    1 -2 -5
    1 2 5
    -2 1 -5
    -1 2 -6
    -2 -1 6
    1 2 6
    2 -1 -6
    2 1 6
    1 -2 -6
    -1 -2 6
    -2 1 -6
    2 1 7
    -2 1 -7
    1 2 7
    1 -2 -7
    -2 -1 7
    -1 2 -7
    -1 -2 7
    2 -1 -7
    -1 2 -8
    -2 1 -8
    1 -2 -8
    1 2 8
    2 -1 -8
    -1 -2 8
    -2 -1 8
    2 1 8
    2 -2 8
    -2 -2 -8
    2 2 -7
    2 -2 7
    -2 -2 -7
    -2 2 7
    2 2 -6
    -2 -2 -6
    -2 2 6
    2 -2 6
    2 -2 5
    -2 2 5
    2 2 -5
    -2 -2 -5
    -2 2 4
    2 2 -4
    2 -2 4
    -2 -2 -4
    2 -2 3
    -2 -2 -3
    2 2 -3
    -2 2 3
    -2 2 2
    2 2 -2
    2 -2 2
    2 2 -1
    -2 -2 1
    -2 2 -2
    2 -2 -2
    -2 -2 2
    -2 -2 3
    -2 2 -3
    2 -2 -3
    2 2 3
    2 -2 -4
    -2 -2 4
    2 2 4
    -2 2 -4
    2 -2 -5
    -2 2 -5
    -2 -2 5
    2 2 5
    -2 -2 6
    2 2 6
    -2 2 -6
    2 -2 -6
    -2 -2 7
    2 2 7
    2 -2 -7
    -2 2 -7
    -2 2 -8
    2 2 8
    3 0 0
    -3 0 0
    3 0 -1
    -3 0 1
    -3 0 -1
    0 -3 2
    -3 0 2
    3 0 2
    3 0 -2
    -3 0 -2
    0 3 -2
    -3 0 3
    3 0 3
    0 -3 3
    0 3 -3
    -3 0 -3
    3 0 -3
    0 3 4
    -3 0 -4
    3 0 -4
    0 -3 4
    3 0 4
    -3 0 4
    0 3 -4
    0 -3 -4
    0 3 5
    0 -3 -5
    -3 0 -5
    0 3 -5
    3 0 5
    3 0 -5
    -3 0 5
    0 -3 5
    0 -3 -6
    0 3 6
    0 3 -6
    3 0 6
    0 -3 6
    -3 0 6
    -3 0 -6
    3 0 -6
    0 3 7
    0 -3 -7
    3 0 7
    0 -3 7
    -3 0 7
    3 0 -7
    0 3 -7
    -3 0 -7
    0 3 8
    0 -3 -8
    0 -3 8
    0 3 -8
    3 1 -7
    -1 3 7
    -3 1 7
    1 -3 7
    -3 -1 -7
    3 -1 7
    -1 -3 -7
    1 3 -7
    -1 -3 -6
    1 -3 6
    -3 1 6
    3 -1 6
    -1 3 6
    1 3 -6
    3 1 -6
    -3 -1 -6
    1 3 -5
    1 -3 5
    -1 3 5
    3 -1 5
    3 1 -5
    -1 -3 -5
    -3 -1 -5
    -3 1 5
    -1 -3 -4
    -3 -1 -4
    -3 1 4
    1 3 -4
    3 1 -4
    3 -1 4
    -1 3 4
    1 -3 4
    3 1 -3
    3 -1 3
    1 3 -3
    -3 -1 -3
    -3 1 3
    1 -3 3
    -3 1 2
    1 -3 2
    -3 -1 -2
    3 1 -2
    3 -1 2
    1 3 -2
    -3 1 1
    3 1 -1
    -3 -1 0
    3 1 0
    -3 -1 1
    3 -1 -1
    3 -1 -2
    -1 -3 2
    -3 -1 2
    3 1 2
    -3 1 -2
    3 1 3
    -1 3 -3
    3 -1 -3
    1 -3 -3
    -3 1 -3
    -3 -1 3
    -1 -3 3
    1 3 4
    -1 -3 4
    3 1 4
    -3 1 -4
    3 -1 -4
    -1 3 -4
    1 -3 -4
    -3 -1 4
    -3 1 -5
    -3 -1 5
    3 -1 -5
    3 1 5
    1 3 5
    -1 3 -5
    -1 -3 5
    1 3 6
    -3 1 -6
    -1 -3 6
    3 -1 -6
    1 -3 -6
    3 1 6
    -1 3 -6
    -3 -1 6
    -3 1 -7
    1 -3 -7
    1 3 7
    -1 -3 7
    -1 3 -7
    3 1 7
    3 -1 -7
    -3 -1 7
    -3 -2 -7
    -2 3 7
    3 -2 7
    -3 2 7
    3 2 -7
    2 3 -7
    2 -3 7
    -2 -3 -7
    -2 -3 -6
    -2 3 6
    2 3 -6
    3 -2 6
    -3 2 6
    -3 -2 -6
    2 -3 6
    3 2 -6
    -3 2 5
    -2 3 5
    -3 -2 -5
    2 -3 5
    3 2 -5
    -2 -3 -5
    3 -2 5
    2 3 -5
    -3 -2 -4
    -2 3 4
    2 -3 4
    -3 2 4
    -2 -3 -4
    3 2 -4
    3 -2 4
    2 3 -4
    -3 -2 -3
    -3 2 3
    -2 3 3
    2 3 -3
    3 -2 3
    2 -3 3
    -3 2 2
    3 2 -2
    2 3 -2
    3 2 -1
    -3 -2 1
    3 -2 -2
    -3 -2 2
    -2 -3 2
    -3 2 -3
    -2 3 -3
    -2 -3 3
    -3 -2 3
    3 -2 -3
    3 2 3
    2 -3 -3
    -3 2 -4
    -3 -2 4
    3 2 4
    2 -3 -4
    3 -2 -4
    -2 -3 4
    -2 3 -4
    3 -2 -5
    3 2 5
    -3 -2 5
    -2 3 -5
    2 3 5
    -2 -3 5
    2 -3 -5
    -3 2 -5
    3 2 6
    -3 -2 6
    2 3 6
    -2 -3 6
    -3 2 -6
    -2 3 -6
    2 -3 -6
    3 -2 -6
    3 2 7
    2 -3 -7
    2 3 7
    3 -2 -7
    -3 2 -7
    -3 -2 7
    -2 3 -7
    -2 -3 7
    -3 -3 -7
    3 3 -7
    -3 3 7
    3 -3 7
    -3 -3 -6
    -3 3 6
    3 3 -6
    3 -3 6
    3 -3 5
    -3 -3 -5
    -3 3 5
    3 3 -5
    -3 -3 -4
    -3 3 4
    3 3 -4
    -3 3 3
    3 -3 3
    3 3 -2
    3 3 -1
    -3 -3 1
    -3 -3 2
    3 -3 -3
    -3 -3 3
    -3 -3 4
    3 -3 -4
    -3 -3 5
    -3 3 -5
    3 3 5
    3 -3 -5
    -3 -3 6
    3 -3 -6
    3 3 6
    -3 3 -6
    3 3 7
    -3 -3 7
    -3 3 -7
    3 -3 -7
    -4 0 0
    4 0 0
    4 0 -1
    -4 0 1
    -4 0 -1
    4 0 2
    -4 0 2
    -4 0 -3
    -4 0 3
    4 0 3
    4 0 -3
    0 -4 3
    0 4 -3
    0 -4 -4
    -4 0 4
    4 0 4
    4 0 -4
    -4 0 -4
    0 -4 4
    0 4 -4
    0 -4 5
    0 -4 -5
    -4 0 -5
    -4 0 5
    0 4 5
    0 4 -5
    0 -4 6
    0 -4 -6
    -4 0 -6
    4 0 -6
    0 4 6
    0 4 -6
    -4 0 6
    4 0 6
    0 -4 -7
    4 0 7
    0 4 7
    4 0 -7
    -4 0 -7
    -4 0 7
    0 -4 7
    0 4 -7
    4 1 -7
    4 -1 7
    -4 1 7
    -1 4 7
    -1 -4 -7
    1 -4 7
    -4 -1 -7
    1 4 -7
    4 -1 6
    -1 -4 -6
    -4 -1 -6
    -4 1 6
    4 1 -6
    1 4 -6
    1 -4 6
    -1 4 6
    4 1 -5
    -1 -4 -5
    4 -1 5
    1 -4 5
    -4 1 5
    1 4 -5
    -4 -1 -5
    -4 1 4
    -4 -1 -4
    4 1 -4
    4 -1 4
    1 4 -4
    1 -4 4
    4 1 -3
    -4 1 3
    -4 -1 -3
    4 -1 3
    1 4 -3
    -4 1 2
    4 1 -2
    4 -1 2
    -4 1 1
    4 1 -1
    -4 -1 0
    4 1 0
    4 -1 -1
    -4 -1 1
    -4 -1 2
    -1 -4 2
    -4 1 -3
    -1 4 -3
    4 1 3
    4 -1 -3
    -4 -1 3
    -1 -4 3
    1 -4 -4
    -4 -1 4
    4 1 4
    4 -1 -4
    -4 1 -4
    -1 -4 4
    -1 4 -4
    -4 -1 5
    -1 -4 5
    1 -4 -5
    1 4 5
    -1 4 -5
    4 1 5
    4 -1 -5
    -4 1 -5
    -1 4 -6
    -4 1 -6
    4 1 6
    1 -4 -6
    4 -1 -6
    1 4 6
    -1 -4 6
    -4 -1 6
    1 -4 -7
    1 4 7
    4 1 7
    -4 1 -7
    -1 -4 7
    4 -1 -7
    -1 4 -7
    -4 -1 7
    -2 -4 -7
    4 2 -7
    -2 4 7
    4 -2 7
    2 -4 7
    -4 -2 -7
    -4 2 7
    2 4 -7
    2 -4 6
    -2 -4 -6
    -2 4 6
    4 -2 6
    -4 -2 -6
    -4 2 6
    4 2 -6
    2 4 -6
    -4 -2 -5
    4 2 -5
    -4 2 5
    -2 4 5
    -2 -4 -5
    4 -2 5
    2 4 -5
    2 -4 5
    -4 -2 -4
    2 -4 4
    -4 2 4
    4 2 -4
    4 -2 4
    2 4 -4
    2 -4 3
    -4 2 3
    4 2 -3
    4 -2 3
    2 4 -3
    2 4 -2
    -4 2 2
    4 2 -1
    -4 -2 0
    4 2 0
    4 -2 -1
    -4 -2 1
    -4 -2 2
    4 -2 -2
    4 -2 -3
    -4 -2 3
    -2 -4 3
    -4 2 -3
    -2 4 -3
    4 -2 -4
    2 -4 -4
    4 2 4
    -4 -2 4
    -4 2 -4
    -2 -4 4
    -2 4 -4
    2 4 5
    -4 -2 5
    2 -4 -5
    4 -2 -5
    -4 2 -5
    -2 -4 5
    -2 4 -5
    4 2 5
    -2 4 -6
    2 -4 -6
    4 2 6
    4 -2 -6
    -4 2 -6
    -2 -4 6
    2 4 6
    -4 -2 6
    -4 -2 7
    2 4 7
    2 -4 -7
    -4 2 -7
    4 2 7
    4 -2 -7
    -2 -4 7
    -2 4 -7
    -4 -3 -7
    -3 4 7
    -4 3 7
    3 4 -7
    4 3 -7
    -3 -4 -7
    4 -3 7
    3 -4 7
    3 4 -6
    3 -4 6
    -3 -4 -6
    -3 4 6
    -4 -3 -6
    -4 3 6
    4 3 -6
    4 -3 6
    -3 -4 -5
    -3 4 5
    -4 3 5
    4 3 -5
    3 4 -5
    4 -3 5
    3 -4 5
    -3 4 4
    3 4 -4
    -4 3 4
    4 3 -4
    4 -3 4
    3 -4 4
    4 -3 3
    -4 3 3
    4 3 -3
    3 4 -3
    4 3 -2
    3 4 -2
    4 3 -1
    -4 -3 1
    -4 -3 2
    4 -3 -2
    -3 -4 2
    4 -3 -3
    -4 -3 3
    -3 -4 3
    -3 -4 4
    3 -4 -4
    4 -3 -4
    -4 -3 4
    4 3 5
    4 -3 -5
    3 -4 -5
    -4 -3 5
    -3 -4 5
    -4 3 -5
    -3 4 -5
    4 3 6
    3 4 6
    3 -4 -6
    -3 4 -6
    -4 -3 6
    4 -3 -6
    -3 -4 6
    -4 3 -6
    3 4 7
    4 3 7
    3 -4 -7
    -3 -4 7
    4 -3 -7
    -4 -3 7
    -4 3 -7
    -3 4 -7
    4 -4 6
    -4 4 6
    4 4 -6
    -4 -4 -6
    4 -4 5
    4 4 -5
    -4 4 5
    -4 4 4
    4 4 -4
    4 -4 4
    4 4 -3
    4 4 -2
    -4 -4 1
    -4 -4 2
    4 -4 -3
    -4 -4 3
    -4 4 -4
    4 -4 -4
    -4 -4 4
    4 -4 -5
    -4 -4 5
    -4 4 -5
    4 4 6
    4 -4 -6
    -4 4 -6
    -4 -4 6
    -5 0 0
    5 0 0
    -5 0 -1
    5 0 1
    -5 0 1
    -5 0 2
    5 0 2
    0 -5 3
    0 5 -3
    -5 0 3
    5 0 3
    5 0 -3
    -5 0 -3
    5 0 4
    5 0 -4
    -5 0 4
    0 -5 4
    0 5 -4
    0 -5 -5
    5 0 5
    0 -5 5
    0 5 -5
    5 0 -5
    -5 0 -5
    0 5 6
    0 -5 -6
    0 -5 6
    0 5 -6
    -5 0 6
    5 0 6
    5 0 -6
    -5 0 -6
    0 5 -7
    0 5 7
    0 -5 -7
    -5 0 7
    5 0 7
    5 0 -7
    -5 0 -7
    0 -5 7
    5 1 -7
    1 5 -7
    5 -1 7
    -1 -5 -7
    -5 1 7
    -1 5 7
    -5 -1 -7
    1 -5 7
    5 1 -6
    -1 -5 -6
    -1 5 6
    5 -1 6
    1 5 -6
    1 -5 6
    -5 1 6
    -5 -1 -6
    5 1 -5
    5 -1 5
    -5 -1 -5
    1 5 -5
    1 -5 5
    -5 1 5
    -5 -1 -4
    -5 1 4
    5 1 -4
    5 -1 4
    1 5 -4
    1 -5 4
    1 5 -3
    -5 1 3
    5 1 -3
    -5 -1 -3
    5 -1 3
    -5 1 2
    5 1 -2
    -5 1 1
    5 1 -1
    5 -1 0
    -5 1 0
    -5 -1 0
    5 1 0
    -5 -1 1
    5 -1 -1
    5 -1 -2
    -5 -1 2
    -1 -5 3
    5 1 3
    5 -1 -3
    -5 -1 3
    -5 1 -3
    5 -1 -4
    -5 -1 4
    5 1 4
    -5 1 -4
    -1 -5 4
    -1 5 -4
    1 -5 -5
    5 1 5
    -5 1 -5
    -1 -5 5
    5 -1 -5
    -1 5 -5
    -5 -1 5
    1 5 6
    -1 -5 6
    -5 1 -6
    5 1 6
    1 -5 -6
    5 -1 -6
    -5 -1 6
    -1 5 -7
    5 1 7
    1 -5 -7
    5 -1 -7
    -1 -5 7
    -5 1 -7
    1 5 7
    -5 -1 7
    2 -5 7
    -2 -5 -7
    5 2 -7
    -5 2 7
    -2 -5 -6
    2 5 -6
    -5 -2 -6
    2 -5 6
    5 -2 6
    -5 2 6
    5 2 -6
    -2 5 5
    -5 -2 -5
    -5 2 5
    5 2 -5
    5 -2 5
    2 5 -5
    2 -5 5
    2 -5 4
    -5 2 4
    5 2 -4
    5 -2 4
    2 5 -4
    -5 2 3
    5 2 -3
    5 -2 3
    2 5 -3
    -5 2 2
    5 2 -2
    5 2 -1
    -5 -2 0
    5 2 0
    5 -2 -1
    -5 -2 1
    5 -2 -2
    -5 -2 2
    -5 2 -3
    5 -2 -3
    -5 -2 3
    -2 -5 3
    -2 5 -4
    5 2 4
    5 -2 -4
    -5 -2 4
    -5 2 -4
    -2 -5 4
    2 -5 -5
    5 2 5
    -5 -2 5
    5 -2 -5
    -5 2 -5
    -2 -5 5
    -2 5 -5
    -2 -5 6
    2 5 6
    2 -5 -6
    5 2 6
    -5 -2 6
    5 -2 -6
    -5 2 -6
    -2 5 -6
    -5 -2 7
    2 5 7
    -2 5 -7
    5 -2 -7
    3 5 -6
    -3 -5 -6
    -3 5 6
    -5 -3 -6
    -5 3 6
    5 3 -6
    3 -5 6
    5 -3 6
    -3 5 5
    3 -5 5
    -5 -3 -5
    5 -3 5
    -5 3 5
    3 5 -5
    5 3 -5
    -5 3 4
    3 -5 4
    5 3 -4
    3 5 -4
    5 -3 4
    -5 3 3
    3 5 -3
    5 3 -3
    -5 3 2
    5 3 -2
    3 5 -2
    5 3 -1
    -5 -3 1
    5 -3 -2
    -5 -3 2
    -3 -5 2
    5 -3 -3
    -3 -5 3
    -5 -3 3
    -3 5 -4
    5 -3 -4
    -5 -3 4
    -3 -5 4
    -5 3 -4
    5 3 5
    3 -5 -5
    -3 -5 5
    5 -3 -5
    -5 -3 5
    -5 3 -5
    -3 5 -5
    -5 3 -6
    5 3 6
    3 -5 -6
    -5 -3 6
    5 -3 -6
    -3 5 -6
    -3 -5 6
    4 5 -6
    -4 -5 -6
    -5 4 6
    -5 -4 -6
    -4 5 6
    5 -4 6
    4 -5 6
    5 4 -6
    -4 5 5
    4 5 -5
    -5 4 5
    4 -5 5
    5 4 -5
    5 -4 5
    5 -4 4
    -5 4 4
    4 -5 4
    5 4 -4
    4 5 -4
    -5 4 3
    4 5 -3
    5 4 -3
    5 4 -2
    4 5 -2
    5 4 -1
    -5 -4 1
    -4 -5 2
    -5 -4 2
    5 -4 -3
    -5 -4 3
    -4 -5 3
    4 -5 -4
    5 -4 -4
    -4 -5 4
    -5 -4 4
    -4 -5 5
    4 -5 -5
    5 -4 -5
    -5 4 -5
    -5 -4 5
    -4 5 -5
    5 4 6
    4 -5 -6
    5 -4 -6
    -5 -4 6
    -5 4 -6
    -4 -5 6
    -4 5 -6
    -5 5 5
    5 5 -5
    5 -5 5
    -5 5 4
    5 5 -4
    5 5 -3
    5 5 -2
    -5 -5 2
    -5 -5 3
    5 -5 -4
    -5 -5 4
    5 -5 -5
    -5 5 -5
    -5 -5 5
    -6 0 0
    6 0 0
    -6 0 -1
    -6 0 1
    6 0 -1
    -6 0 2
    6 0 -2
    -6 0 -3
    -6 0 3
    0 -6 4
    6 0 4
    6 0 -4
    -6 0 -4
    0 6 -4
    -6 0 4
    0 -6 5
    0 6 -5
    6 0 5
    6 0 -5
    -6 0 -5
    -6 0 5
    0 -6 -6
    0 -6 6
    0 6 -6
    -6 0 6
    6 0 6
    6 0 -6
    -6 0 -6
    6 1 -6
    6 -1 6
    1 6 -6
    -6 1 6
    -6 -1 -6
    1 -6 6
    6 1 -5
    1 6 -5
    1 -6 5
    -6 -1 -5
    6 -1 5
    -6 1 5
    1 6 -4
    6 1 -4
    -6 -1 -4
    -6 1 4
    1 -6 4
    -6 -1 -3
    -6 1 3
    6 1 -3
    6 -1 3
    -6 1 2
    6 1 -2
    -6 1 1
    6 1 -1
    -6 -1 -1
    6 -1 0
    -6 -1 0
    6 -1 -1
    -6 -1 1
    6 1 1
    6 -1 -2
    -6 -1 2
    -1 -6 3
    6 -1 -3
    -6 -1 3
    -6 1 -3
    -1 6 -4
    6 1 4
    6 -1 -4
    -1 -6 4
    -6 1 -4
    -6 -1 4
    6 1 5
    -6 1 -5
    -1 6 -5
    6 -1 -5
    -1 -6 5
    -6 -1 5
    1 -6 -6
    -6 1 -6
    -1 -6 6
    6 1 6
    6 -1 -6
    -6 -1 6
    -1 6 -6
    -2 6 6
    6 2 -6
    -6 -2 -6
    2 6 -6
    -6 2 6
    6 -2 6
    2 -6 6
    6 2 -5
    -6 -2 -5
    -6 2 5
    2 -6 5
    6 -2 5
    2 6 -5
    2 -6 4
    6 2 -4
    -6 2 4
    2 6 -4
    6 -2 4
    -6 2 3
    2 6 -3
    6 2 -3
    6 2 -2
    -6 2 1
    6 2 -1
    -6 -2 0
    6 2 0
    6 -2 -1
    -6 -2 1
    6 -2 -2
    -6 -2 2
    -2 -6 3
    6 -2 -3
    -6 -2 3
    6 2 4
    -6 -2 4
    -2 -6 4
    6 -2 -4
    -6 2 -4
    -6 2 -5
    -2 6 -5
    -6 -2 5
    6 2 5
    6 -2 -5
    -2 -6 5
    -2 6 -6
    2 -6 -6
    -6 -2 6
    -2 -6 6
    6 2 6
    6 -2 -6
    -6 2 -6
    3 -6 6
    -6 -3 -6
    -6 3 6
    6 3 -6
    6 -3 6
    -6 -3 -5
    -6 3 5
    6 -3 5
    6 3 -5
    3 6 -5
    3 -6 5
    -6 3 4
    6 3 -4
    3 6 -4
    6 -3 4
    -6 3 3
    6 3 -3
    3 6 -3
    -6 3 2
    6 3 -2
    6 3 -1
    -6 -3 0
    6 3 0
    -6 -3 1
    6 -3 -2
    -6 -3 2
    -3 -6 3
    6 -3 -3
    -6 -3 3
    6 -3 -4
    -6 -3 4
    -3 -6 4
    6 -3 -5
    -6 -3 5
    -3 -6 5
    -3 6 -5
    -6 3 -5
    6 3 6
    -6 3 -6
    -6 -3 6
    -3 6 -6
    6 -3 -6
    6 -4 5
    -6 4 5
    4 -6 5
    4 6 -5
    6 4 -5
    4 6 -4
    -6 4 4
    6 4 -4
    4 6 -3
    -6 4 3
    6 4 -3
    6 4 -2
    6 4 -1
    -6 -4 1
    -4 -6 2
    -6 -4 2
    6 -4 -3
    -4 -6 3
    -6 -4 3
    6 -4 -4
    -6 -4 4
    -4 -6 4
    4 -6 -5
    -4 6 -5
    6 -4 -5
    -4 -6 5
    -6 -4 5
    -6 4 -5
    6 5 -5
    -6 5 5
    6 -5 5
    5 -6 5
    5 6 -5
    -6 5 4
    6 5 -4
    5 6 -4
    5 6 -3
    6 5 -3
    5 6 -2
    6 5 -2
    -6 -5 1
    -6 -5 2
    -5 -6 2
    -5 -6 3
    -6 -5 3
    6 -5 -4
    -6 -5 4
    -5 -6 4
    5 -6 -5
    6 -5 -5
    -5 -6 5
    -6 5 -5
    -6 -5 5
    6 6 -4
    6 6 -3
    6 6 -2
    -6 -6 2
    -6 -6 3
    -6 -6 4
    -7 0 0
    7 0 0
    -7 0 -1
    7 0 1
    7 0 -1
    -7 0 1
    7 0 -2
    -7 0 2
    7 0 3
    -7 0 3
    -7 0 -3
    7 0 -3
    -7 0 -4
    0 -7 4
    -7 0 4
    7 0 4
    7 0 -4
    0 7 -5
    7 0 5
    0 -7 5
    -7 0 5
    7 0 -5
    -7 0 -5
    -7 0 6
    7 0 -6
    7 1 -5
    7 -1 5
    -7 -1 -5
    -7 1 5
    1 7 -5
    1 -7 5
    7 1 -4
    -7 -1 -4
    7 -1 4
    -7 1 4
    1 7 -4
    7 1 -3
    -7 -1 -3
    -7 1 3
    7 -1 3
    7 1 -2
    -7 1 2
    7 -1 1
    7 1 -1
    -7 1 1
    -7 -1 -1
    7 -1 0
    -7 -1 0
    7 1 0
    7 -1 -1
    -7 -1 1
    7 1 1
    -7 -1 2
    7 -1 -2
    -7 -1 3
    7 -1 -3
    7 1 4
    -1 -7 4
    7 -1 -4
    -7 1 -4
    -7 -1 4
    -1 -7 5
    -7 1 -5
    7 -1 -5
    -1 7 -5
    -7 -1 5
    7 2 -5
    -7 -2 -5
    -7 2 5
    2 -7 5
    2 7 -5
    7 -2 5
    -7 -2 -4
    7 2 -4
    -7 2 4
    7 -2 4
    2 7 -4
    -7 2 3
    7 2 -3
    -7 2 2
    7 2 -2
    -7 2 1
    7 2 -1
    7 -2 0
    -7 -2 0
    7 2 0
    7 -2 -1
    -7 -2 1
    7 -2 -2
    -7 -2 2
    -7 -2 3
    7 -2 -3
    -2 -7 4
    -7 -2 4
    7 -2 -4
    -7 2 -4
    7 2 5
    -7 -2 5
    -2 -7 5
    -7 2 -5
    7 -2 -5
    -2 7 -5
    -7 -3 -5
    3 7 -5
    -7 3 5
    3 -7 5
    7 3 -5
    7 -3 5
    7 -3 4
    3 7 -4
    -7 3 4
    7 3 -4
    -7 3 3
    7 3 -3
    7 3 -2
    -7 3 2
    7 3 -1
    -7 -3 0
    7 3 0
    7 -3 -1
    -7 -3 1
    7 -3 -2
    -7 -3 2
    7 -3 -3
    -3 -7 3
    -7 -3 3
    7 -3 -4
    -7 -3 4
    -3 -7 4
    -7 3 -5
    -7 -3 5
    7 -3 -5
    -3 -7 5
    -7 4 4
    4 7 -4
    7 4 -4
    -7 4 3
    7 4 -3
    4 7 -3
    7 4 -2
    7 4 -1
    -7 -4 0
    -7 -4 1
    7 -4 -2
    -7 -4 2
    7 -4 -3
    -4 -7 3
    -7 -4 3
    7 -4 -4
    -4 -7 4
    -7 -4 4
    -7 5 4
    7 5 -4
    5 7 -4
    5 7 -3
    7 5 -3
    7 5 -2
    7 5 -1
    -7 -5 1
    -7 -5 2
    7 -5 -3
    -5 -7 3
    -7 -5 3
    -7 -5 4
    7 -5 -4
    -5 -7 4
    7 6 -3
    6 7 -3
    7 6 -2
    -7 -6 1
    -7 -6 2
    -6 -7 2
    -6 -7 3
    -7 -6 3
    -8 0 0
    8 0 0
    8 0 1
    8 0 -1
    -8 0 -1
    -8 0 1
    -8 0 2
    8 0 -2
    -8 0 3
    8 0 3
    -8 0 -3
    8 0 -3
    -8 0 -4
    8 0 4
    -8 0 4
    8 0 -4
    -8 0 5
    8 0 -5
    8 1 -4
    -8 -1 -4
    -8 1 4
    8 -1 4
    8 1 -3
    -8 1 3
    8 1 -2
    -8 1 2
    8 -1 1
    8 1 -1
    -8 -1 -1
    -8 1 1
    -8 -1 0
    -8 1 0
    8 -1 0
    8 1 0
    -8 -1 1
    8 -1 -1
    -8 -1 2
    8 -1 -2
    8 -1 -3
    -8 -1 3
    8 1 4
    -8 1 -4
    -1 -8 4
    8 -1 -4
    -8 -1 4
    8 -2 4
    8 2 -4
    -8 2 4
    -8 2 3
    8 2 -3
    -8 2 2
    8 2 -2
    -8 2 1
    8 2 -1
    8 -2 0
    8 2 0
    -8 -2 0
    8 -2 -1
    -8 -2 1
    8 2 1
    8 -2 -2
    -8 -2 2
    -8 -2 3
    8 -2 -3
    -8 -2 4
    -8 2 -4
    8 -2 -4
    -2 -8 4
    3 8 -4
    -8 3 4
    8 3 -4
    -8 3 3
    8 3 -3
    -8 3 2
    8 3 -2
    8 3 -1
    8 3 0
    -8 -3 0
    -8 -3 1
    8 -3 -1
    8 -3 -2
    -8 -3 2
    8 -3 -3
    -8 -3 3
    8 -3 -4
    -8 -3 4
    -3 -8 4
    8 4 -3
    -8 4 3
    8 4 -2
    8 4 -1
    8 4 0
    -8 -4 0
    -8 -4 1
    8 -4 -2
    -8 -4 2
    8 -4 -3
    -4 -8 3
    -8 -4 3
    8 5 -2
    8 5 -1
    -8 -5 1
    -8 -5 2
    -9 0 0
    9 0 0
    -9 0 -1
    -9 0 1
    9 0 1
    9 0 -1
    -9 0 -2
    9 0 2
    -9 0 2
    9 0 -2
    -9 0 3
    9 0 -3
    9 1 -3
    -9 1 3
    9 1 -2
    -9 1 2
    -9 -1 -2
    9 1 -1
    9 -1 1
    -9 1 1
    -9 -1 -1
    -9 -1 0
    -9 1 0
    9 1 0
    9 -1 0
    -9 -1 1
    -9 1 -1
    9 -1 -1
    9 1 1
    9 1 2
    9 -1 -2
    -9 -1 2
    9 -1 -3
    -9 -1 3
    9 2 -3
    -9 2 3
    -9 2 2
    9 2 -2
    -9 -2 -1
    -9 2 1
    9 2 -1
    -9 2 0
    9 -2 0
    -9 -2 0
    9 2 0
    9 -2 -1
    -9 -2 1
    9 2 1
    -9 -2 2
    9 -2 -2
    -9 -2 3
    9 -2 -3
    -9 3 2
    9 3 -2
    -9 3 1
    9 3 -1
    -9 -3 -1
    -9 -3 0
    9 3 0
    9 -3 -1
    -9 -3 1
    9 -3 -2
    -9 -3 2
    9 4 -1
    -9 -4 0
    9 4 0
    -9 -4 1
_diffrn_reflns_number     1772
_diffrn_reflns_av_R_equivalents     0.1297
_diffrn_reflns_av_unetI/netI     0.0941
_diffrn_reflns_theta_min     0.15
_diffrn_reflns_theta_max     1.28
_diffrn_reflns_theta_full     0.8629
_diffrn_measured_fraction_theta_max     0.9322
_diffrn_measured_fraction_theta_full     0.9118
_diffrn_reflns_limit_h_min     -9
_diffrn_reflns_limit_h_max     9
_diffrn_reflns_limit_k_min     -8
_diffrn_reflns_limit_k_max     8
_diffrn_reflns_limit_l_min     -8
_diffrn_reflns_limit_l_max     8
_diffrn_radiation_probe     electron
_refine_special_details
;
Refinement using NoSpherA2, an implementation of
NOn-SPHERical Atom-form-factors in Olex2.
Please cite:
F. Kleemiss et al. Chem. Sci. DOI 10.1039/D0SC05526C - 2021
TAAM/MATTS refinement.
Uses aspherical atomic scattering factors computed by DiSCaMB library
(Chodkiewicz et. al., J. Appl. Cryst., 2018, 51, 193-199)
from multipolar model
(Hansen & Coppens, Acta Cryst. A, 1978, 34, 909-921)
parametrized using the MATTS2021 databank
(Jha, et. al., J. Chem. Inf. Model., 2022, 62, 3752-3765)
Refinement performed with discamb2TAAMtsc   v2.006
The following options were used:
   SOFTWARE:       DISCAMB
   DATE:           2024-03-19_12-18-56
;
_reflns_number_total     457
_reflns_number_gt     344
_reflns_threshold_expression     I>=2u(I)
_refine_ls_structure_factor_coef     Fsqd
_refine_ls_matrix_type     full
_refine_ls_R_factor_all     0.1801
_refine_ls_R_factor_gt     0.1628
_refine_ls_wR_factor_gt     0.3709
_refine_ls_wR_factor_ref     0.3866
_refine_ls_goodness_of_fit_ref     1.3349
_refine_ls_restrained_S_all     1.3349
_refine_ls_number_reflns     457
_refine_ls_number_parameters     21
_refine_ls_number_restraints     0
_refine_ls_number_constraints     0
_refine_ls_hydrogen_treatment     refall
_refine_ls_weighting_scheme     calc
_refine_ls_weighting_details
                         'w=1/[\s^2^(Fo^2^)+(0.2P)^2^] where P=(Fo^2^+2Fc^2^)/3'
_atom_sites_solution_primary     dual
_refine_ls_shift/su_max     -0.0005
_refine_ls_shift/su_mean     0.0002
_refine_diff_density_max     0.2350
_refine_diff_density_min     -0.2457
_refine_ls_abs_structure_details
;
Hooft, R.W.W., Straver, L.H. & Spek, A.L. (2010). J. Appl. Cryst. 43,
665-668.
;
_refine_ls_abs_structure_Flack     0E1(2)
loop_
    _atom_type_symbol
    _atom_type_scat_dispersion_source
    _atom_type_scat_dispersion_real
    _atom_type_scat_dispersion_imag
    _atom_type_scat_source
    C custom 0.00000 0.00000 'NoSpherA2: Chem.Sci. 2021, DOI:10.1039/D0SC05526C'
    H custom 0.00000 0.00000 'NoSpherA2: Chem.Sci. 2021, DOI:10.1039/D0SC05526C'
    N custom 0.00000 0.00000 'NoSpherA2: Chem.Sci. 2021, DOI:10.1039/D0SC05526C'
    O custom 0.00000 0.00000 'NoSpherA2: Chem.Sci. 2021, DOI:10.1039/D0SC05526C'
_computing_data_collection
;
CrysAlis PRO (Rigaku OD, 2024)
;
_computing_cell_refinement
;
CrysAlis PRO (Rigaku OD, 2024)
;
_computing_data_reduction
;
CrysAlis PRO (Rigaku OD, 2024)
;
_computing_structure_solution
;
SHELXT (Sheldrick, 2015)
;
_computing_structure_refinement
;
olex2.refine (Bourhis <i>et al.</i>, 2015)
;
_computing_molecular_graphics
;
OLEX2 (Dolomanov <i>et al.</i>,  2009)
;
_computing_publication_material
;
OLEX2 (Dolomanov <i>et al.</i>,  2009)
;
loop_
    _atom_site_type_symbol
    _atom_site_label
    _atom_site_fract_x
    _atom_site_fract_y
    _atom_site_fract_z
    _atom_site_U_iso_or_equiv
    _atom_site_adp_type
    _atom_site_occupancy
    O O1 0.5 1.0 0.4043(8) 0.0166(9) Uani 1.000000
    C C1 0.5 1.0 0.6701(12) 0.0157(10) Uani 1.000000
    N N1 0.6445(6) 0.8555(6) 0.8221(8) 0.0222(10) Uani 1.000000
    H H1 0.762(3) 0.738(3) 0.726(5) 0.022(5) Uiso 1.000000
    H H2 0.614(11) 0.886(11) 1.064(9) 0.079(16) Uiso 1.000000
loop_
    _atom_site_aniso_label
    _atom_site_aniso_U_11
    _atom_site_aniso_U_22
    _atom_site_aniso_U_33
    _atom_site_aniso_U_12
    _atom_site_aniso_U_13
    _atom_site_aniso_U_23
    O1 0.0223(14) 0.0223(14) 0.0050(12) 0.003(2) -0.000000 0.000000
    C1 0.0205(16) 0.0205(16) 0.0060(15) 0.002(3) -0.000000 0.000000
    N1 0.0289(14) 0.0289(14) 0.0088(10) 0.014(2) -0.0009(8) 0.0009(8)
loop_
    _geom_bond_atom_site_label_1
    _geom_bond_atom_site_label_2
    _geom_bond_site_symmetry_2
    _geom_bond_distance
    _geom_bond_publ_flag
    O1 C1 . 1.254(7) ?
    C1 N1 6_675 1.350(5) ?
    C1 N1 . 1.350(5) ?
    N1 H1 . 1.03(3) ?
    N1 H2 . 1.17(4) ?
loop_
    _geom_angle_atom_site_label_1
    _geom_angle_atom_site_label_2
    _geom_angle_atom_site_label_3
    _geom_angle_site_symmetry_1
    _geom_angle_site_symmetry_3
    _geom_angle
    _geom_angle_publ_flag
    N1 C1 O1 6_675 . 122.1(3) ?
    N1 C1 O1 . . 122.1(3) ?
    N1 C1 N1 . 6_675 115.8(5) ?
    H1 N1 C1 . 6_675 122.0(13) ?
    H2 N1 C1 . 6_675 110(4) ?
    H2 N1 H1 . . 128(4) ?
_iucr_refine_instructions_details
;
TITL urea_657_gain_2 in P-42(1)m
REM P-42(1)m (#113 in standard setting)
REM SFAC C H N O
CELL 0.0251 5.596142 5.596142 4.716384 90 90 90
ZERR 2 0.002664 0.002664 0.001729 0 0 0
LATT -1
SYMM -X,-Y,+Z
SYMM +Y,-X,-Z
SYMM -Y,+X,-Z
SYMM 0.5-X,0.5+Y,-Z
SYMM 0.5+X,0.5-Y,-Z
SYMM 0.5-Y,0.5-X,+Z
SYMM 0.5+Y,0.5+X,+Z
SFAC  C 0.731 36.995 1.195 11.297 0.456 2.814 0.125 0.346 0 0 0 0 0.77 12.011
SFAC  H 0.375 15.495 0.141 4.126 0.022 0.025 -0.101 46.884 0 0 0 0 0.32 1.008
SFAC  N 0.572 28.846 1.042 9.054 0.465 2.421 0.131 0.317 0 0 0 0 0.75 14.007
SFAC  O 0.455 23.78 0.917 7.622 0.472 2.144 0.138 0.296 0 0 0 0 0.73 15.999
UNIT 2 8 4 2
L.S. 4
PLAN  20
TEMP -192.15
CONF
list 3
fmap 2
MORE -1
BOND $H
ACTA
SHEL 100 0.56
WGHT 0.2
FVAR 155.258985
REM <olex2.extras>
REM <HklSrc "%.\\urea_657_gain_2.hkl">
REM </olex2.extras>
O1    4     0.50000  1.00000  0.40428  10.25000  0.02231  0.02231  0.00504 =
 0.00000 -0.00000  0.00287
C1    1     0.50000  1.00000  0.67006  10.25000  0.02055  0.02055  0.00603 =
 0.00000 -0.00000  0.00206
N1    3     0.64453  0.85547  0.82208  10.50000  0.02887  0.02887  0.00880 =
 0.00089 -0.00089  0.01396
H1    2     0.76210  0.73790  0.72616  10.50000  0.02243
H2    2     0.61416  0.88584  1.06417  10.50000  0.07855
HKLF 4
END
Q1 1 0.5 1 1.066667 11 0.05 0.23
Q2 1 0.7 0.8 1.266667 11 0.05 0.23
Q3 1 0.35 0.85 0.733333 11 0.05 0.16
Q4 1 0.85 0.65 0.533333 11 0.05 0.15
Q5 1 0.95 0.85 0.466667 11 0.05 0.14
  REM The information below was added by Olex2.
  REM
  REM R1 = 0.1628 for 344 Fo > 4sig(Fo) and 0.1801 for all 457 data
  REM 21 parameters refined using 0 restraints
  REM Highest difference peak 0.2350, deepest hole -0.2457
  REM Mean Shift 0.0002, Max Shift -0.0005.
  REM +++ Tabular Listing of Refinement Information +++
  REM R1_all = 0.1801
  REM R1_gt = 0.1628
  REM wR_ref = 0.3866
  REM GOOF = 1.3349
  REM Shift_max = -0.0005
  REM Shift_mean = 0.0002
  REM Reflections_all = 457
  REM Reflections_gt = 344
  REM Parameters = 21
  REM Hole = -0.315
  REM Peak = 0.239
  REM Flack = 1(23)
;
data_global
_journal_data_validation_number     ?
_journal_date_recd_electronic     2023-11-17
_journal_date_accepted     2024-06-05
_journal_name_full     'Acta Crystallographica, Section C'
_journal_year     2024
_journal_volume     80
_journal_issue      7
_journal_page_first     264
_journal_page_last     277
_journal_paper_category     FA
_journal_paper_doi     10.1107/S2053229624005357
_journal_coeditor_code     EQ3017
_publ_contact_author_name
;
Paulina Maria Dominiak
;
_publ_contact_author_address
;
Biological and Chemical Research Centre
Faculty of Chemistry
University of Warsaw
ul. \.Zwirki i Wigury 101
02-089 Warszawa
Poland
;
_publ_contact_author_email     'pdomin@chem.uw.edu.pl'
_publ_contact_author_fax     ?
_publ_contact_author_phone     ?
_publ_section_title
;
TAAM refinement on high-resolution experimental and simulated three-dimensional
ED/MicroED data for organic molecules
;
_publ_section_title_footnote     .
loop_
    _publ_author_name
    _publ_author_footnote
    _publ_author_address
    'Anil Kumar' .
;
Biological and Chemical Research Centre
Faculty of Chemistry
University of Warsaw
ul. \.Zwirki i Wigury 101
02-089 Warszawa
Poland
;
    'Kunal Kumar Jha' .
;
Biological and Chemical Research Centre
Faculty of Chemistry
University of Warsaw
ul. \.Zwirki i Wigury 101
02-089 Warszawa
Poland
Centre of New Technologies
University of Warsaw
ul. S. Banacha 2c
02-097 Warszawa
Poland
;
    'Barbara Olech' 'Maiden name: Gruza.'
;
Biological and Chemical Research Centre
Faculty of Chemistry
University of Warsaw
ul. \.Zwirki i Wigury 101
02-089 Warszawa
Poland
Centre of New Technologies
University of Warsaw
ul. S. Banacha 2c
02-097 Warszawa
Poland
;
    'Tomasz Goral' .
;
Biological and Chemical Research Centre
Faculty of Chemistry
University of Warsaw
ul. \.Zwirki i Wigury 101
02-089 Warszawa
Poland
Centre of New Technologies
University of Warsaw
ul. S. Banacha 2c
02-097 Warszawa
Poland
;
    'Maura Malinska' .
;
Faculty of Chemistry
University of Warsaw
Pasteura 1
02-093 Warszawa
Poland
;
    "Krzysztof Wo\'zniak" .
;
Centre of New Technologies
University of Warsaw
ul. S. Banacha 2c
02-097 Warszawa
Poland
Faculty of Chemistry
University of Warsaw
Pasteura 1
02-093 Warszawa
Poland
;
    'Paulina Maria Dominiak' .
;
Biological and Chemical Research Centre
Faculty of Chemistry
University of Warsaw
ul. \.Zwirki i Wigury 101
02-089 Warszawa
Poland
;
_publ_section_synopsis
;
With the currently avalaible 3D ED data it is possible to observe details of
electrostatic potential deformations due to chemical bonding in organic
crystals. The deformation signal is strong enough to see benefits of using a
more accurate potential model (TAAM) in achieving a better fit of the model to
the experimental data.
;
