# Supplementary material for: TAAM refinement on high-resolution experimental and simulated 3D ED/MicroED data for organic mol­ecules
Source: Acta Crystallogr C Struct Chem. 2024 Jun 27;80(Pt 7):264–77. doi: 10.1107/S2053229624005357 (PMC11225613; doi:10.1107/S2053229624005357)
Supplement: Supplementary file 2 [file c-80-00264-LAlaIAMsup2.hkl]

   0  -1   3 31674.9 451.884   1
   0  -1   5 5237.42 415.768   1
   0  -1   6 28734.5 1605.09   1
   0  -2   5 25193.7 583.751   1
   0   2  -5 24493.7 526.965   1
   0  -2   7 15000.1 443.506   1
   0   2  -7 12565.9 423.106   1
   0  -2   8 12229.0 579.186   1
   0  -2   9 21700.6 1040.48   1
   0   2 -11 402.273 203.542   1
   0  -2  11 440.367 280.781   1
   0  -2  12 1353.82 397.811   1
   0   2 -14 1143.54 397.590   1
   0  -2  14-131.814 468.937   1
   0  -2  15 709.209 959.227   1
   0  -2  16 550.807 762.479   1
   0  -2  17 93.2822 121.229   1
   0  -2  19-391.675 436.706   1
   0   3  -7 23513.6 693.760   1
   0  -3   8 5573.01 328.813   1
   0   3  -8 5118.40 304.147   1
   0   3  -9 13422.3 514.508   1
   0  -3   9 14568.2 553.761   1
   0   3 -10 1474.59 176.811   1
   0  -3  10 2337.90 215.743   1
   0  -3  11 7491.72 413.748   1
   0   3 -12 469.961 161.044   1
   0   3 -13 508.126 193.106   1
   0  -3  13 632.174 227.512   1
   0   3 -14 482.791 159.376   1
   0  -3  14 262.228 215.819   1
   0   3 -15 359.497 211.662   1
   0  -3  15 668.248 339.800   1
   0   3 -16 1038.04 370.713   1
   0  -3  16 988.999 573.336   1
   0   3 -17 490.636 234.124   1
   0  -3  17 1094.35 716.229   1
   0   3 -18 108.017 63.2334   1
   0  -3  18 389.077 692.410   1
   0  -3  19 1413.05 1340.45   1
   0   3 -19 214.255 201.639   1
   0  -3  20-1732.06 1157.54   1
   0   3 -20 710.352 333.276   1
   0   4  -9 4070.61 352.499   1
   0   4 -10 4521.08 342.367   1
   0  -4  10 3954.90 350.034   1
   0   4 -11 1012.66 156.295   1
   0  -4  11 1904.23 231.371   1
   0   4 -12 3899.93 313.117   1
   0  -4  12 5741.57 440.451   1
   0   4 -13 529.641 119.865   1
   0  -4  13 851.082 151.469   1
   0   4 -14 141.070 66.7780   1
   0  -4  14 174.319 63.2024   1
   0  -4  15 477.712 135.483   1
   0   4 -15 307.769 135.192   1
   0   4 -16 328.520 166.102   1
   0  -4  16 839.398 222.192   1
   0   4 -17 251.860 145.137   1
   0  -4  17 497.808 198.569   1
   0  -4  18-171.788 79.1597   1
   0   4 -18 356.738 162.147   1
   0   4 -19 56.1967 117.701   1
   0  -4  19-43.6692 164.410   1
   0   5 -11 711.244 158.202   1
   0   5 -12 251.926 88.1583   1
   0   5 -13 748.715 146.942   1
   0  -5  13 679.253 169.193   1
   0   5 -14 838.133 166.790   1
   0  -5  14 636.524 152.027   1
   0   5 -15 234.965 96.4505   1
   0  -5  15 160.329 67.8481   1
   0   5 -16 238.440 100.948   1
   0  -5  16 88.4531 62.6610   1
   0  -5  17 156.892 76.5043   1
   0   5 -17-58.3729 61.6446   1
   0   5 -18-178.809 87.2025   1
   0  -5  18-4.09611 21.5120   1
   0   6 -13 500.256 155.888   1
   0   6 -14 243.741 92.0942   1
   0  -6  15 329.923 139.064   1
   0   6 -15 382.161 110.473   1
   0   6 -16 57.4727 15.3997   1
   0  -6  16 281.511 135.937   1
   0   6 -17-42.4134 65.0724   1
   0  -6  17 10.8360 34.8573   1
   0   7 -15 350.556 128.552   1
   0   7 -16 82.9159 69.2820   1
  -1   0   0 85.7577 50.6478   1
   1   0   0 27.8775 29.0246   1
  -1   0  -3 105922. 2824.20   1
   1   0  -4 13055.7 544.730   1
  -1   0  -4 16846.7 1155.70   1
   1   0   4 17792.6 1282.26   1
  -1   0   4 12974.9 548.927   1
  -1   0  -5 7018.63 883.076   1
   1   0   5 5790.07 882.002   1
   1   0   6 52684.7 3177.85   1
  -1   0  -6 46016.3 2608.06   1
  -1   0  -7 5585.30 1008.93   1
   1   0  12 1966.85 1480.88   1
   1   0  13 1917.84 1313.50   1
  -1   0 -13 1844.55 713.057   1
   1   0  14 930.688 817.542   1
   1   0  16 451.484 752.876   1
   1   0  17-31.4110 517.351   1
   1   0  18-119.048 59.3019   1
   1  -1  21 790.757 1399.11   1
   1  -1  20 247.541 123.642   1
   1  -1  19-118.761 835.963   1
   1  -1  18 571.659 1140.08   1
   1  -1  17 537.341 187.055   1
   1  -1  16 1163.15 1068.58   1
   1  -1  15 2491.21 1628.34   1
   1  -1  14 2158.63 1100.72   1
   1  -1  12 1718.15 744.349   1
   1  -1  11 963.829 401.081   1
   1  -1  10 11333.2 1475.27   1
   1  -1   9 21751.8 1781.07   1
   1  -1   8 18724.7 1515.70   1
   1  -1   7 48744.3 2100.40   1
   1  -1   6 904.305 243.121   1
  -1  -1  -6 1682.80 591.835   1
   1   1  -5 35172.7 687.418   1
   1  -1   5 37996.7 1430.16   1
   1  -1   4 6390.94 482.780   1
   1   1  -4 6590.20 319.018   1
   1  -1   2 4729.49 354.263   1
  -1   1   2 3570.09 347.306   1
  -1   1   1 34797.6 936.856   1
   1  -1   1 34228.6 916.337   1
   1  -1   0 3398.25 293.226   1
  -1   1   0 2654.24 263.682   1
   1  -1  -1 34954.2 915.957   1
  -1   1  -1 33922.6 946.046   1
  -1   1  -2 6103.68 410.625   1
   1  -1  -2 5003.13 396.424   1
  -1   1  -4 6943.02 524.696   1
  -1  -1   4 7953.10 371.619   1
  -1  -1   5 33340.1 707.548   1
  -1   1  -5 36051.1 1428.25   1
  -1   1  -7 48140.3 2002.34   1
  -1   1  -8 15669.5 1259.14   1
  -1   1  -9 18229.3 1393.87   1
  -1   1 -10 8527.76 1073.00   1
  -1   1 -11 1450.29 449.620   1
  -1   1 -12 1259.00 488.097   1
  -1   1 -14 1285.69 558.900   1
  -1   1 -15 2856.22 834.155   1
  -1   1 -16 1518.86 598.608   1
  -1   1 -17 776.908 500.851   1
  -1   1 -19-191.545 262.865   1
   1  -2  21-1568.80 1836.63   1
   1  -2  20 113.301 326.541   1
   1  -2  19 1112.99 1198.88   1
   1  -2  18-1032.75 1231.19   1
   1  -2  17 360.926 431.392   1
   1  -2  16 752.402 688.904   1
   1  -2  15 928.230 446.555   1
   1  -2  14 3060.25 834.632   1
   1  -2  12 1436.98 449.552   1
   1  -2  11 1529.43 467.677   1
   1  -2  10 759.023 282.389   1
   1  -2   8 1012.29 226.207   1
   1  -2   7 9526.29 593.755   1
   1  -2   6 1419.84 229.347   1
   1  -2   5 49252.7 1269.14   1
   1  -2   3 27749.8 923.418   1
   1  -2   2 58336.8 1430.61   1
   1  -2   1 18352.5 790.031   1
   1  -2   0 2286.64 305.440   1
  -1   2   0 1534.97 251.815   1
  -1   2  -1 18169.2 774.520   1
  -1   2  -2 58850.4 1373.37   1
  -1   2  -3 29879.5 944.358   1
  -1   2  -4 42323.4 1156.46   1
  -1   2  -5 45892.8 1259.94   1
  -1  -2   5 46696.4 2054.68   1
  -1   2  -6 1431.02 226.738   1
  -1  -2   7 8407.21 379.028   1
  -1  -2   8 1483.00 113.704   1
  -1  -2   9 20230.8 434.231   1
  -1   2 -10 1137.46 327.426   1
  -1   2 -11 634.578 273.982   1
  -1   2 -12 1371.47 446.049   1
  -1   2 -13 1582.18 431.680   1
  -1   2 -14 1763.73 489.572   1
  -1   2 -15 613.125 330.671   1
  -1   2 -16 157.610 176.603   1
  -1   2 -17 365.613 269.473   1
  -1   2 -18 311.771 329.313   1
  -1   2 -19 43.9711 101.253   1
  -1   2 -20 489.033 326.742   1
  -1   2 -21 132.894 216.617   1
   1  -3  20 88.2299 280.534   1
   1  -3  19 143.509 23.1255   1
   1  -3  18 497.390 356.702   1
   1  -3  17 176.775 252.900   1
   1  -3  16 458.223 385.580   1
   1  -3  15-235.798 275.627   1
   1  -3  14 949.532 327.755   1
   1  -3  13 3053.94 536.982   1
   1  -3  12 1853.65 346.268   1
   1  -3  11 2323.58 341.484   1
   1  -3  10 3667.90 380.503   1
   1  -3   9 28361.3 1141.00   1
   1  -3   8 3482.16 369.863   1
   1  -3   7 16741.7 844.743   1
   1  -3   6 2044.85 280.186   1
   1  -3   5 2559.36 312.069   1
   1  -3   4 5934.94 472.377   1
   1  -3   3 47338.4 1471.79   1
  -1   3  -3 46281.9 1389.55   1
  -1   3  -4 4996.25 423.588   1
  -1   3  -5 6133.95 461.435   1
  -1   3  -6 3712.20 376.840   1
  -1   3  -7 24009.1 946.805   1
  -1   3  -8 3315.26 366.783   1
  -1   3  -9 21568.1 962.803   1
  -1   3 -14 96.4431 137.724   1
  -1   3 -15 122.270 142.742   1
  -1   3 -16 125.115 167.845   1
  -1   3 -17 232.418 177.524   1
  -1   3 -18 52.6544 75.1211   1
  -1   3 -19 73.8605 81.5177   1
  -1   3 -20 333.149 252.991   1
   1  -4  20 534.021 382.063   1
   1  -4  19 123.446 199.810   1
   1  -4  18-130.122 86.0296   1
   1  -4  17-67.3133 67.1766   1
   1  -4  16 386.037 180.910   1
   1  -4  15 540.508 192.702   1
   1  -4  13 811.055 205.816   1
   1  -4  12 959.901 216.999   1
   1  -4  11 11267.7 732.222   1
   1  -4  10 2432.51 336.101   1
   1  -4   9 552.374 155.349   1
   1  -4   8 2741.03 345.009   1
   1  -4   7 15413.1 845.074   1
   1  -4   6 2642.24 364.821   1
   1  -4   5 5878.58 564.326   1
  -1   4  -5 5232.88 515.103   1
  -1   4  -6 3026.74 359.441   1
  -1   4  -7 24831.0 1100.30   1
  -1   4  -8 2942.43 359.929   1
  -1   4  -9 290.369 127.935   1
  -1   4 -11 12079.9 757.697   1
  -1   4 -13 548.797 182.494   1
  -1   4 -14 167.370 90.3453   1
  -1   4 -15 185.431 99.8220   1
  -1  -4  16 148.705 74.3130   1
  -1   4 -16 254.088 194.066   1
  -1   4 -17 130.139 144.996   1
  -1  -4  17 303.100 222.843   1
  -1  -4  18-158.024 305.055   1
  -1   4 -18 2.66696 16.1081   1
  -1   4 -19 16.0375 20.2463   1
  -1  -4  19 728.631 515.857   1
  -1   4 -20 524.927 311.961   1
   1   5 -18 99.5842 51.1874   1
   1  -5  18 138.948 109.655   1
   1   5 -17-3.58976 2.59088   1
   1  -5  17 152.832 101.802   1
   1  -5  16 805.260 251.470   1
   1  -5  15 1700.92 312.084   1
   1  -5  14 252.714 116.143   1
   1  -5  13 3351.21 413.495   1
   1  -5  12 953.118 222.484   1
   1  -5  11 1610.93 289.078   1
   1  -5  10 1124.75 257.606   1
   1  -5   9 3592.20 438.430   1
   1  -5   8 1854.65 326.240   1
  -1   5  -7 7995.93 700.423   1
  -1   5  -8 672.187 187.280   1
  -1   5  -9 3610.16 422.117   1
  -1   5 -10 650.668 181.192   1
  -1   5 -11 1981.63 313.690   1
  -1   5 -12 387.497 154.957   1
  -1   5 -13 690.275 218.843   1
  -1   5 -14 649.429 176.527   1
  -1   5 -16 198.550 104.168   1
  -1   5 -17-110.132 84.8671   1
  -1  -5  18 86.9719 40.9033   1
  -1   5 -18-45.2647 60.7503   1
   1  -6  17 196.213 135.447   1
   1  -6  16 436.603 182.826   1
   1  -6  15 118.947 106.687   1
   1  -6  14 315.341 138.654   1
   1  -6  13 1763.36 361.258   1
   1  -6  12 507.966 158.217   1
   1  -6  11 279.987 122.481   1
   1  -6  10 601.339 184.202   1
  -1   6  -9 514.003 212.988   1
  -1   6 -10 109.806 103.675   1
  -1   6 -11 367.497 135.886   1
  -1   6 -12 644.289 170.284   1
  -1   6 -13 1627.61 301.828   1
  -1   6 -14 293.655 117.271   1
  -1   6 -15 135.822 107.848   1
  -1   6 -16 218.373 125.907   1
  -1   6 -17 465.144 170.056   1
   1  -7  16 122.194 132.714   1
   1  -7  15-20.9235 65.8583   1
   1  -7  14 179.216 96.6714   1
   1  -7  13 204.479 129.037   1
  -1   7 -11 146.317 107.816   1
  -1   7 -12-22.1847 82.9639   1
  -1   7 -13 250.685 119.283   1
  -1   7 -14 269.257 132.797   1
  -1   7 -15 296.350 152.973   1
  -1   7 -16-42.0324 70.2978   1
  -1   8 -13 178.131 113.203   1
  -1   8 -14 167.689 75.1637   1
   2   0   1 54335.4 1787.74   1
  -2   0  -1 57507.9 1850.06   1
   2   0  -1 56280.7 1708.86   1
  -2   0   1 47701.7 1583.10   1
  -2   0  -2 36609.2 1726.12   1
   2   0   2 35282.7 1650.79   1
  -2   0   2 34299.3 1224.36   1
   2   0   3 17197.2 1227.39   1
  -2   0  -3 15724.0 1165.52   1
   2   0  -3 15851.3 808.410   1
  -2   0   3 14217.5 773.587   1
   2   0  -4 15010.9 801.725   1
  -2   0  -4 22179.8 1562.73   1
   2   0   4 19112.1 1458.45   1
  -2   0   4 15468.1 856.098   1
  -2   0  -5 53298.0 2508.10   1
   2   0   5 60240.7 2752.46   1
   2   0  -5 49548.6 1394.45   1
  -2   0   5 49568.6 1484.09   1
   2   0  -6 2604.15 325.567   1
   2   0   6 4307.13 816.916   1
  -2   0   6 4192.98 433.813   1
  -2   0  -7 2483.98 649.260   1
   2   0   7 2954.43 737.020   1
  -2   0   7 2136.15 333.174   1
  -2   0   8 11243.4 732.732   1
   2   0  -8 12154.7 732.202   1
   2   0   8 11565.7 1559.36   1
  -2   0   9 3338.49 428.426   1
   2   0   9 2807.83 844.415   1
   2   0  10 4305.54 1061.54   1
  -2   0 -12 1495.97 695.006   1
   2   0  12 2726.75 1212.07   1
  -2   0 -13 606.592 497.035   1
   2   0  13 1145.47 549.387   1
   2   0  14 3265.06 1356.45   1
  -2   0 -14 983.617 530.736   1
   2   0  15 5542.29 2259.21   1
  -2   0 -16 540.705 471.864   1
   2   0  16-47.9291 848.110   1
  -2   0 -17 835.033 600.660   1
   2   0  17 182.328 634.757   1
  -2   0 -18-194.195 387.971   1
   2   0  18-85.4643 870.651   1
   2   0  19-234.069 550.092   1
  -2   0 -19 751.974 487.588   1
   2   0  20-1650.15 1085.23   1
  -2   0 -20-790.964 569.286   1
  -2   0 -21 404.468 374.476   1
   2   0  21-166.022 1074.17   1
   2  -1  21 787.271 1537.98   1
   2  -1  20 1090.98 1525.36   1
  -2  -1 -19 510.472 563.903   1
   2  -1  19 925.222 1344.05   1
   2  -1  18 2244.78 1549.82   1
  -2  -1 -18 933.640 703.095   1
  -2  -1 -17 388.040 450.786   1
   2  -1  17 1565.86 1026.86   1
   2  -1  16 30.1188 138.467   1
   2  -1  15 1516.49 830.179   1
  -2  -1 -15 827.383 638.026   1
   2  -1  14 2470.36 847.848   1
  -2  -1 -14 1934.88 855.171   1
  -2  -1 -13 3616.02 1278.94   1
   2  -1  11 7548.17 1261.14   1
  -2  -1 -10 3550.51 1111.27   1
   2   1 -10 4015.53 376.305   1
   2  -1  10 4168.46 832.860   1
   2   1  -9 6234.05 486.531   1
   2  -1   8 883.584 369.837   1
  -2  -1  -8 1622.42 645.086   1
   2   1  -8 932.722 173.981   1
   2  -1   7 13030.8 1173.29   1
  -2   1   7 11847.6 869.634   1
   2   1  -7 10731.6 608.089   1
   2   1  -6 17208.5 786.568   1
   2  -1   6 22804.9 1468.56   1
  -2   1   6 17899.1 1010.73   1
   2  -1   5 4432.79 596.806   1
  -2   1   5 3961.11 433.208   1
   2   1  -5 3745.90 370.277   1
   2  -1   4 90306.3 2189.00   1
  -2   1   4 77946.2 2036.22   1
   2   1  -4 88144.3 1920.38   1
   2  -1   3 31145.4 1269.81   1
  -2   1   3 31240.8 1187.68   1
   2   1  -3 30167.1 1258.38   1
   2  -1   2 61097.1 1686.80   1
  -2   1   2 57274.8 1671.78   1
   2  -1   1 6811.21 601.547   1
  -2   1   1 16987.0 898.148   1
  -2   1  -1 6157.76 572.018   1
   2  -1  -1 34079.9 1208.54   1
   2  -1  -2 59008.7 1638.18   1
  -2   1  -2 61460.8 1693.54   1
  -2  -1   3 24940.4 1175.19   1
   2  -1  -3 29632.0 1130.48   1
  -2   1  -3 28272.5 1209.37   1
  -2   1  -4 93963.0 2297.71   1
  -2  -1   4 91883.9 1929.48   1
   2  -1  -5 4184.45 437.381   1
  -2  -1   5 3056.64 343.161   1
   2  -1  -6 15998.0 954.130   1
  -2   1  -6 16570.1 1288.45   1
  -2  -1   6 17468.1 809.684   1
  -2   1  -7 15291.1 1249.53   1
  -2  -1   7 14047.8 706.924   1
  -2   1  -8 1625.42 433.173   1
   2   1   8 2615.18 1196.38   1
  -2  -1   9 5522.96 449.600   1
   2   1  10 2989.53 1598.68   1
  -2  -1  10 5608.65 445.719   1
  -2  -1  11 8540.56 627.687   1
   2   1  12 1952.36 2046.77   1
   2   1  13 3377.32 2436.19   1
   2   1  14 769.045 1392.96   1
  -2   1 -14 1384.89 583.634   1
  -2   1 -15 782.988 435.008   1
   2   1  15 881.926 1206.22   1
  -2   1 -16 97.6639 104.415   1
   2   1  16 368.980 1087.55   1
  -2   1 -17 1159.90 586.874   1
   2   1  17 231.795 969.137   1
   2   1  18 1546.02 1461.70   1
  -2   1 -18 269.398 341.426   1
  -2   1 -19 580.619 452.755   1
   2   1  19 728.109 1124.07   1
   2   1  20-36.3333 781.279   1
  -2   1 -20-680.234 500.210   1
  -2   1 -21 90.2007 217.851   1
   2   1  21-495.219 44.7896   1
   2  -2  20 1445.24 1171.60   1
   2  -2  19 937.358 832.415   1
   2  -2  18 370.821 546.999   1
   2  -2  17-222.448 303.572   1
   2  -2  16 1957.41 799.308   1
   2  -2  15 479.629 326.750   1
   2  -2  14 3047.44 840.484   1
   2  -2  13 2037.74 566.882   1
  -2  -2 -12 1899.75 987.382   1
   2  -2  12 2582.17 634.450   1
   2   2 -11 2380.03 260.170   1
  -2  -2 -11 1363.23 761.802   1
   2  -2  10 5175.45 762.852   1
   2   2  -9 9489.29 538.176   1
   2  -2   9 8198.85 859.577   1
   2  -2   8 9587.51 794.443   1
   2   2  -8 10315.6 566.843   1
  -2  -2  -7 3447.59 1265.55   1
   2  -2   7 5146.91 553.837   1
   2  -2   6 25974.7 1266.80   1
  -2  -2  -5 77.6679 143.979   1
   2  -2   5 394.306 174.734   1
   2   2  -5 844.653 260.021   1
  -2   2   4 15076.9 1000.18   1
   2  -2   4 15349.6 906.676   1
  -2   2   3 10538.6 766.783   1
   2  -2   3 13243.8 819.469   1
   2  -2   2 62490.5 1749.94   1
   2  -2   1 26131.5 1160.56   1
  -2   2   1 27048.2 1116.56   1
  -2   2   0 12521.9 771.041   1
   2  -2   0 11625.1 755.017   1
  -2   2  -1 25109.0 1154.41   1
   2  -2  -1 27267.9 1150.87   1
  -2   2  -2 59856.0 1763.11   1
   2  -2  -2 73234.8 1855.15   1
  -2   2  -3 12907.2 812.921   1
   2  -2  -3 10676.8 771.191   1
   2  -2  -4 14162.3 944.582   1
  -2   2  -4 13314.0 876.272   1
   2   2   5 64.2600 395.762   1
  -2   2  -5 400.185 158.569   1
  -2  -2   5 339.197 180.412   1
  -2  -2   6 23925.3 1251.30   1
  -2   2  -6 23865.2 1268.01   1
  -2  -2   7 4509.41 438.282   1
  -2   2  -7 4527.34 553.396   1
  -2   2  -8 9343.82 879.184   1
  -2  -2   8 9791.69 600.054   1
  -2  -2   9 10529.3 589.207   1
  -2   2  -9 7171.22 870.152   1
  -2   2 -10 809.858 334.451   1
   2   2  10 102.644 474.156   1
  -2  -2  10 340.817 116.306   1
  -2   2 -11 1720.34 476.267   1
   2   2  11 450.408 1098.22   1
  -2  -2  12 3115.27 308.737   1
  -2   2 -12 1173.93 396.530   1
  -2   2 -13 1261.85 474.204   1
   2   2  13 1701.45 1604.89   1
   2   2  14 360.376 897.656   1
  -2   2 -14 927.728 422.437   1
  -2   2 -15 632.839 388.713   1
   2   2  15 425.966 802.497   1
  -2   2 -16 585.018 357.396   1
   2   2  16-692.789 697.260   1
   2   2  17 82.1659 668.595   1
  -2   2 -17 40.9554 81.6929   1
  -2   2 -18 384.230 284.487   1
  -2   2 -19 7.33524 107.243   1
  -2   2 -20 44.8847 24.8392   1
   2  -3  20-5.92367 133.302   1
   2  -3  19 399.402 314.015   1
   2  -3  18 386.322 289.156   1
   2  -3  17 584.638 386.961   1
   2  -3  16 293.840 206.503   1
   2  -3  15 375.327 229.708   1
   2   3 -14 356.124 89.2548   1
   2  -3  14 663.989 307.978   1
   2   3 -13 400.087 98.8718   1
   2  -3  13 1529.79 411.090   1
   2   3 -12 3996.18 294.556   1
   2  -3  12 1990.46 422.029   1
   2   3 -11 1959.63 240.420   1
   2  -3  11 1602.17 351.131   1
   2  -3  10 11736.3 943.496   1
   2  -3   9 3369.41 459.815   1
   2  -3   8 7921.58 726.157   1
   2  -3   7 1949.17 337.986   1
   2   3  -7 1070.45 328.038   1
   2  -3   6 50760.7 1717.58   1
   2  -3   5 21787.4 1133.87   1
  -2  -3  -4 1965.54 1086.93   1
   2  -3   4 15337.1 986.617   1
   2  -3   3 22910.7 1152.30   1
  -2   3   2 30868.0 1480.31   1
   2  -3   2 31203.0 1286.80   1
   2  -3   1 18865.0 1048.55   1
  -2   3   1 22204.2 1188.15   1
   2  -3   0 1787.76 316.389   1
  -2   3   0 2470.75 360.694   1
  -2  -3   0 1355.05 707.865   1
   2   3   0 2161.16 750.517   1
   2  -3  -1 15769.7 1015.34   1
  -2   3  -1 20677.0 1156.51   1
   2  -3  -2 28485.7 1425.89   1
  -2   3  -2 29761.8 1251.26   1
  -2   3  -3 23534.4 1114.60   1
  -2   3  -4 13281.0 890.528   1
  -2   3  -5 18760.0 1041.37   1
  -2  -3   5 30511.7 2620.31   1
  -2  -3   6 47922.1 2888.83   1
  -2   3  -6 44257.2 1629.00   1
  -2   3  -7 2068.41 353.441   1
  -2  -3   7 2730.61 581.090   1
   2   3   7 73.9803 746.116   1
  -2   3  -8 5820.03 615.413   1
  -2  -3   8 5956.36 792.236   1
  -2   3  -9 3448.30 489.774   1
  -2  -3  10 9104.99 703.999   1
  -2   3 -10 8151.02 784.160   1
  -2  -3  11 1785.35 239.486   1
  -2  -3  12 2307.23 232.830   1
  -2   3 -13 392.475 245.945   1
  -2   3 -14 33.0840 99.7898   1
  -2  -3  14 548.789 126.891   1
  -2   3 -15 450.283 285.202   1
  -2  -3  15 346.341 113.596   1
  -2   3 -16 418.362 341.172   1
  -2   3 -17-162.831 165.520   1
  -2   3 -18 135.984 192.475   1
  -2   3 -19-70.2890 44.4219   1
  -2   3 -20 96.4295 156.055   1
   2  -4  19 185.975 199.993   1
   2  -4  18-147.824 188.504   1
   2  -4  17 271.574 187.894   1
   2   4 -16 178.232 59.0308   1
   2  -4  16 242.644 181.099   1
   2  -4  15 249.214 176.677   1
   2  -4  14 333.876 198.075   1
   2   4 -14 200.349 74.4351   1
   2   4 -13 14.5861 50.6302   1
   2  -4  13 554.990 215.942   1
   2  -4  12 632.829 215.646   1
   2   4 -12 359.782 169.231   1
   2  -4  11 896.272 272.102   1
   2   4 -11 894.305 263.022   1
   2  -4  10 1342.14 310.449   1
   2   4 -10 883.496 294.518   1
   2  -4   9 1375.58 310.563   1
   2   4  -9 1333.36 407.710   1
   2  -4   8 14760.5 1033.89   1
   2  -4   7 13354.0 967.748   1
   2  -4   6 1303.50 292.320   1
   2   4  -6 1021.96 486.991   1
   2  -4   5 9498.34 766.074   1
   2  -4   4 19380.6 1216.36   1
   2  -4   3 6779.09 647.338   1
   2  -4   2 1593.12 333.432   1
   2  -4   1 18323.5 1207.02   1
  -2   4   0 5957.25 692.121   1
  -2   4  -1 23047.1 1285.90   1
  -2   4  -2 962.364 253.990   1
  -2   4  -3 13176.3 888.339   1
  -2   4  -4 19007.3 1063.35   1
  -2  -4   5 3433.94 1109.81   1
  -2   4  -5 11637.8 831.912   1
  -2  -4   6 1761.32 754.747   1
  -2   4  -6 1543.68 296.731   1
  -2   4  -7 10941.3 846.163   1
  -2  -4   9 353.780 336.499   1
  -2  -4  10 1544.37 565.649   1
  -2   4 -10 1133.12 283.769   1
  -2  -4  11 1684.50 558.934   1
  -2   4 -11 594.134 217.919   1
  -2   4 -12 539.071 206.283   1
  -2  -4  12 1180.76 428.813   1
  -2  -4  13 416.071 191.829   1
  -2   4 -13 241.838 144.502   1
  -2  -4  14 222.432 115.867   1
  -2   4 -14 49.2688 34.6038   1
  -2   4 -15 526.146 264.180   1
  -2  -4  15 23.6775 32.2491   1
  -2   4 -16 281.546 216.966   1
  -2  -4  16 203.692 72.7110   1
  -2  -4  17 236.507 89.6484   1
  -2   4 -17 195.266 210.405   1
  -2   4 -18 44.2426 123.113   1
  -2  -4  18-46.4930 57.6949   1
  -2   4 -19-275.391 195.409   1
   2  -5  18-0.64028 8.98652   1
   2  -5  17 392.912 206.015   1
   2   5 -17 122.385 51.9618   1
   2   5 -16 220.586 107.357   1
   2  -5  16 220.038 131.493   1
   2   5 -15 164.713 103.393   1
   2  -5  15-60.7006 110.608   1
   2  -5  14 65.8005 56.2633   1
   2   5 -14 197.180 140.951   1
   2  -5  13 525.859 190.356   1
   2   5 -13 159.491 116.822   1
   2  -5  12 1714.20 361.814   1
   2  -5  11 2096.65 423.767   1
   2   5 -11 1779.35 519.661   1
   2   5 -10 293.484 213.198   1
   2  -5  10 920.153 262.704   1
   2  -5   9 907.669 257.574   1
   2  -5   8 713.898 232.898   1
   2  -5   7 1382.17 337.806   1
   2  -5   6 2756.03 426.465   1
   2  -5   5 3805.27 536.512   1
   2  -5   4 4883.67 639.503   1
   2  -5   3 14898.7 1134.99   1
  -2   5  -2 1374.37 351.776   1
  -2   5  -3 15615.2 1120.66   1
  -2   5  -4 4504.25 567.399   1
  -2   5  -5 4176.90 508.691   1
  -2   5  -6 1532.95 336.815   1
  -2   5  -7 930.056 257.608   1
  -2   5  -8 755.850 231.206   1
  -2   5  -9 1112.56 290.472   1
  -2   5 -10 185.524 121.073   1
  -2   5 -13 252.669 150.372   1
  -2   5 -14-121.522 110.280   1
  -2   5 -15 120.857 110.618   1
  -2  -5  16-631.049 396.379   1
  -2   5 -16 171.926 103.516   1
  -2   5 -17 70.6088 101.198   1
  -2  -5  17-297.583 156.128   1
  -2   5 -18 33.7663 69.7591   1
   2  -6  17 151.621 131.374   1
   2  -6  16 61.4774 54.6004   1
   2  -6  15 34.2014 26.0805   1
   2  -6  13 143.938 104.624   1
   2  -6  12 407.826 152.849   1
   2  -6  11 184.933 108.244   1
   2  -6  10 1525.02 357.851   1
   2  -6   9 573.728 208.658   1
   2  -6   8 1516.61 355.403   1
   2  -6   7 572.688 220.419   1
   2  -6   6 2281.03 482.228   1
   2  -6   5 2805.26 545.204   1
  -2   6  -4 642.085 263.786   1
  -2   6  -5 2108.06 444.056   1
  -2   6  -6 1396.43 335.623   1
  -2   6  -7 532.692 182.286   1
  -2   6  -8 1857.91 359.485   1
  -2   6  -9 819.421 231.455   1
  -2   6 -10 1931.24 368.236   1
  -2   6 -11 208.613 113.917   1
  -2   6 -12 442.839 218.064   1
  -2   6 -13 112.999 105.767   1
  -2   6 -14 763.201 280.655   1
  -2   6 -15 10.0954 84.8045   1
  -2   6 -16 88.2048 81.5135   1
  -2   6 -17 246.023 167.719   1
   2  -7  15 47.3531 69.7297   1
   2  -7  14 112.288 102.740   1
   2  -7  13 9.16149 39.3698   1
   2  -7  12 507.424 219.275   1
   2  -7  11 333.181 192.133   1
   2  -7  10 1317.98 347.685   1
   2  -7   9 69.5671 127.477   1
   2  -7   8 963.319 320.234   1
  -2   7  -6 1864.79 438.331   1
  -2   7  -7 304.535 175.569   1
  -2   7  -8 969.172 277.481   1
  -2   7  -9 165.110 69.5337   1
  -2   7 -10 1856.11 357.297   1
  -2   7 -11 474.248 204.656   1
  -2   7 -12 694.569 223.097   1
  -2   7 -13 106.673 118.521   1
  -2   7 -14 88.0096 95.3902   1
  -2   7 -15-8.72769 42.0143   1
   2  -8  13 264.302 217.156   1
   2  -8  12 151.352 106.927   1
   2  -8  11 273.094 222.274   1
  -2   8  -8 2116.09 464.605   1
  -2   8  -9 68.7463 41.6375   1
  -2   8 -10 1040.32 284.972   1
  -2   8 -11 156.395 123.655   1
  -2   8 -12 198.844 95.4714   1
  -2   8 -13 121.348 139.448   1
  -2   9 -10 492.992 227.337   1
   3   0   0 138.420 104.134   1
  -3   0   0 76.4205 57.1560   1
   3   0  -1 33650.2 1560.20   1
  -3   0  -1 39480.2 1873.46   1
   3   0   1 35253.4 1707.42   1
  -3   0   1 32489.7 1491.48   1
   3   0   2 40303.8 2020.33   1
   3   0  -2 34039.0 1451.51   1
  -3   0   2 32338.0 1443.55   1
  -3   0  -2 40433.9 2088.59   1
   3   0   3 42557.8 2231.01   1
   3   0  -3 50966.1 1879.42   1
  -3   0   3 47361.9 1771.01   1
  -3   0  -3 47292.6 2420.23   1
   3   0  -4 60456.5 1945.82   1
   3   0   4 62123.7 2823.37   1
  -3   0   4 59792.8 1971.67   1
  -3   0  -4 57517.2 2705.41   1
  -3   0  -5 6629.80 991.943   1
   3   0   5 4961.91 841.670   1
   3   0   6 18376.6 1730.87   1
  -3   0   6 15935.6 1009.31   1
   3   0  -6 15456.7 953.333   1
  -3   0  -6 17562.4 1677.35   1
  -3   0  -7 2179.63 612.096   1
   3   0  -7 2976.85 443.348   1
  -3   0   8 3162.95 463.649   1
   3   0  -8 3354.12 447.881   1
   3   0   8 3164.42 761.025   1
   3   0  -9 9226.65 721.076   1
  -3   0   9 8997.46 773.126   1
   3   0   9 9460.86 1551.48   1
  -3   0  10 2783.59 453.937   1
   3   0 -10 3043.78 432.898   1
   3   0  10 4378.69 1073.69   1
  -3   0 -10 2538.90 771.317   1
   3   0  11 7394.92 1555.74   1
   3   0 -11 6921.15 639.335   1
  -3   0  11 6882.94 695.066   1
   3   0 -12 6772.56 667.836   1
  -3   0  12 7225.02 718.440   1
   3   0  12 6803.23 1469.62   1
   3   0 -13 6600.52 702.376   1
  -3   0  13 8955.32 855.360   1
  -3   0 -14 450.101 302.533   1
   3   0  14 916.799 189.546   1
  -3   0  14 830.209 266.587   1
   3   0  15 3251.83 1424.55   1
  -3   0 -15 1856.52 784.331   1
  -3   0 -16 2193.45 804.569   1
   3   0  16 4182.40 1555.46   1
  -3   0 -17 1332.35 725.858   1
   3   0  17 925.330 1033.79   1
  -3   0 -18-365.976 333.006   1
   3   0  18 817.474 696.989   1
  -3   0 -19-65.6519 147.757   1
   3   0  19 504.510 1115.17   1
   3   0  20 759.838 1411.70   1
  -3   0 -20 582.180 581.039   1
  -3  -1 -20 608.419 640.506   1
   3  -1  20-578.107 860.834   1
  -3  -1 -19 765.616 704.378   1
   3  -1  19-602.530 1075.70   1
   3  -1  18 1262.58 748.866   1
  -3  -1 -18 71.6528 305.261   1
   3  -1  17 249.966 520.364   1
  -3  -1 -17 309.924 334.421   1
  -3  -1 -16-416.037 515.218   1
   3  -1  16 927.615 735.350   1
  -3  -1 -15 935.435 744.088   1
   3  -1  15 1274.43 667.003   1
   3   1 -15 1378.37 293.701   1
  -3  -1 -14 2645.39 1006.00   1
   3   1 -14 3337.81 434.552   1
   3  -1  14 5223.10 1267.00   1
   3   1 -13 2167.03 322.556   1
   3  -1  13 2194.88 753.675   1
  -3  -1 -13 1623.97 802.263   1
   3  -1  12 1778.33 714.381   1
  -3  -1 -12 1270.55 647.357   1
   3   1 -12 1711.19 311.558   1
  -3   1  11 1282.36 346.620   1
  -3  -1 -11 698.477 397.448   1
   3  -1  11 994.967 430.825   1
   3   1 -11 1050.42 250.313   1
   3   1 -10 4533.14 508.078   1
  -3   1  10 5751.70 677.745   1
   3  -1  10 4186.39 851.832   1
  -3  -1 -10 3106.17 944.863   1
   3  -1   9 2377.25 615.460   1
   3   1  -9 2592.92 399.724   1
  -3   1   9 2224.46 397.346   1
  -3  -1  -9 1956.31 718.365   1
  -3   1   8 24168.6 1354.65   1
   3   1  -8 23879.0 1146.00   1
   3  -1   8 27175.3 2044.33   1
   3  -1   7 11451.8 1218.03   1
  -3   1   7 3094.39 463.489   1
   3   1  -6 10030.3 776.058   1
  -3   1   6 13740.5 962.777   1
   3  -1   6 10067.7 1112.86   1
   3  -1   5 5500.84 743.508   1
   3   1  -5 5598.32 617.292   1
  -3   1   5 5760.52 622.272   1
   3  -1   4 11952.2 964.202   1
  -3   1   4 14108.7 983.848   1
   3   1  -4 12599.1 894.037   1
  -3   1   3 19240.7 1152.47   1
   3  -1   3 15473.5 1076.94   1
   3  -1   2 35123.3 1704.97   1
  -3   1   2 29074.0 1402.38   1
  -3   1   1 51878.4 1898.07   1
   3  -1   1 55017.4 1941.61   1
   3  -1   0 417.386 196.900   1
  -3   1   0 124.705 93.0123   1
  -3   1  -1 50828.2 1879.47   1
   3  -1  -1 52175.0 1838.64   1
  -3  -1   2 25506.7 1630.53   1
   3  -1  -2 29413.3 1372.37   1
  -3   1  -2 30965.1 1578.94   1
   3  -1  -3 24569.1 1240.04   1
  -3   1  -3 20392.5 1223.13   1
  -3  -1   3 16969.4 1217.22   1
  -3  -1   4 11348.7 855.408   1
   3  -1  -4 13051.7 941.869   1
  -3   1  -4 11174.8 935.215   1
  -3   1  -5 6071.21 774.623   1
   3  -1  -5 5748.49 591.574   1
  -3  -1   5 5170.54 610.978   1
   3  -1  -6 10291.3 787.363   1
  -3   1  -6 9823.84 1121.73   1
  -3  -1   6 9223.71 747.767   1
  -3  -1   7 2638.74 428.359   1
   3  -1  -7 3893.02 529.502   1
   3   1   8 17573.9 2393.58   1
  -3   1  -8 25164.0 1874.97   1
   3  -1  -8 14973.8 955.272   1
  -3  -1   8 16495.9 995.506   1
   3  -1  -9 3566.28 498.329   1
  -3   1  -9 2347.76 609.872   1
   3   1   9 3055.19 1080.56   1
  -3   1 -10 2786.10 686.556   1
   3  -1 -10 6468.47 696.297   1
   3   1  10 4646.49 1403.67   1
  -3  -1  10 5398.41 604.047   1
   3   1  11 651.244 487.280   1
   3  -1 -11 1272.28 376.841   1
  -3   1 -11 540.238 343.885   1
  -3  -1  11 692.083 217.042   1
  -3   1 -12 1891.18 615.522   1
  -3  -1  12 1627.32 323.810   1
   3   1  12 3778.53 1330.61   1
   3   1  13 4257.42 1720.51   1
  -3  -1  13 4158.41 548.865   1
  -3   1 -13 1146.20 433.400   1
   3   1  14 3278.59 1772.51   1
  -3  -1  14 3370.39 479.398   1
  -3   1 -14 2116.08 732.734   1
   3   1  15 1930.66 1674.51   1
  -3   1 -15 593.359 341.623   1
  -3  -1  15 1211.10 292.231   1
  -3   1 -16 341.279 328.574   1
   3   1  16-315.141 733.555   1
  -3  -1  16 588.668 231.486   1
  -3   1 -17 953.374 537.856   1
   3   1  17 1463.27 1366.84   1
   3   1  18 625.707 1160.22   1
  -3   1 -18 482.474 437.798   1
  -3   1 -19 681.787 450.211   1
   3   1  19 508.215 1439.16   1
  -3   1 -20 370.357 393.186   1
   3   1  20 127.428 1092.79   1
   3  -2  20-706.962 698.905   1
  -3  -2 -19 131.495 412.038   1
   3  -2  19 481.616 565.542   1
   3  -2  18-404.557 508.252   1
  -3  -2 -18 732.701 691.938   1
   3   2 -17 211.513 101.657   1
  -3  -2 -17-31.2279 227.878   1
   3  -2  17 57.4357 319.743   1
   3  -2  16 896.322 511.018   1
  -3  -2 -16-44.7997 553.542   1
   3   2 -16 139.879 92.1616   1
  -3  -2 -15 375.840 577.976   1
   3  -2  15 567.164 328.382   1
   3   2 -15 624.036 171.093   1
   3   2 -14 891.489 202.215   1
   3  -2  14 504.551 368.346   1
  -3  -2 -14 129.296 61.3757   1
   3  -2  13 1357.63 531.829   1
   3   2 -13 1948.66 304.915   1
  -3  -2 -13 1254.43 834.541   1
  -3  -2 -12 2450.13 1115.95   1
   3  -2  12 4490.21 860.384   1
   3   2 -12 2534.06 378.789   1
  -3  -2 -11 1828.28 992.133   1
   3  -2  11 2731.73 660.966   1
   3   2 -11 1539.13 287.295   1
   3   2 -10 11245.7 777.755   1
   3  -2  10 11818.5 1264.27   1
   3   2  -9 20309.9 1056.32   1
  -3   2   9 24237.8 1546.93   1
   3  -2   9 20181.2 1536.61   1
   3   2  -8 6546.15 652.529   1
  -3   2   8 8274.36 865.380   1
   3  -2   8 7739.92 830.344   1
   3  -2   7 11803.2 1001.64   1
  -3   2   7 14445.5 1079.10   1
  -3   2   6 8767.98 797.620   1
   3  -2   6 8045.79 850.200   1
   3  -2   5 27862.0 1432.52   1
  -3   2   5 32125.3 1665.20   1
  -3   2   4 4886.33 572.882   1
   3  -2   4 5210.55 621.316   1
   3  -2   3 50374.4 1985.82   1
  -3   2   3 45897.3 1814.94   1
   3  -2   2 34653.3 1551.66   1
  -3   2   2 34203.9 1535.06   1
  -3   2   1 17031.9 1089.15   1
   3  -2   1 16268.0 1049.80   1
   3  -2   0 29325.1 1392.34   1
  -3   2   0 28259.4 1416.96   1
  -3   2  -1 17286.7 1098.76   1
   3  -2  -1 18516.2 1149.46   1
   3  -2  -2 33104.3 1465.12   1
  -3   2  -2 34594.0 1575.06   1
  -3   2  -3 51997.1 2098.00   1
   3  -2  -3 42692.5 1687.72   1
  -3   2  -4 4019.19 540.793   1
   3  -2  -4 4857.71 565.220   1
  -3  -2   4 3625.44 648.597   1
  -3  -2   5 22322.0 1574.42   1
   3  -2  -5 26674.4 1385.65   1
  -3   2  -5 30255.7 1554.06   1
  -3  -2   6 6193.77 748.963   1
  -3   2  -6 6034.80 707.715   1
   3  -2  -6 8542.47 775.028   1
   3  -2  -7 11573.5 943.001   1
  -3   2  -7 9344.10 909.683   1
  -3  -2   7 10266.4 806.209   1
  -3  -2   8 6127.04 609.115   1
   3  -2  -8 9316.48 890.363   1
  -3   2  -8 5784.47 798.587   1
  -3   2  -9 17415.6 1473.94   1
  -3  -2   9 20223.2 1046.29   1
  -3  -2  10 11849.0 821.543   1
  -3   2 -10 8519.29 1107.61   1
   3   2  11 893.069 887.354   1
  -3  -2  11 1194.42 261.155   1
  -3   2 -11 1737.37 488.617   1
  -3  -2  12 3370.71 441.136   1
   3   2  12 1542.87 1411.62   1
   3   2  13 897.659 1391.02   1
  -3   2 -13 1271.85 463.740   1
  -3  -2  13 1855.54 347.915   1
  -3   2 -14 690.551 341.565   1
   3   2  14-793.173 1281.76   1
   3   2  15 229.805 1226.26   1
  -3   2 -15-51.1582 147.418   1
  -3  -2  15 610.297 192.424   1
  -3  -2  16 390.030 164.043   1
   3   2  16-57.3508 547.438   1
  -3   2 -16 48.3436 143.831   1
  -3  -2  17 592.979 190.706   1
   3   2  17 612.310 1176.77   1
  -3   2 -17 259.705 274.020   1
   3   2  18-410.104 1117.15   1
  -3   2 -18-489.389 398.874   1
  -3   2 -19 273.389 258.344   1
  -3  -2  19 360.168 223.598   1
   3   2  19-583.224 210.188   1
   3   2  20 461.836 1075.51   1
  -3   2 -20-22.0671 139.660   1
   3  -3  19-203.090 238.087   1
  -3  -3 -18-18.4757 173.379   1
   3   3 -18 91.0601 66.9996   1
   3  -3  18-62.2401 127.926   1
   3   3 -17 137.533 82.2097   1
   3  -3  17 370.549 321.388   1
  -3  -3 -17 492.401 467.437   1
   3   3 -16 89.1277 90.5202   1
  -3  -3 -16-145.247 383.252   1
   3  -3  16 313.268 259.547   1
  -3  -3 -15 169.863 478.992   1
   3   3 -15 119.724 70.2638   1
   3  -3  15 124.417 146.360   1
   3  -3  14 365.137 219.308   1
   3   3 -13 485.325 157.091   1
  -3  -3 -13 43.5077 223.473   1
   3  -3  13 1382.20 413.500   1
   3  -3  12 548.939 241.031   1
  -3  -3 -12 626.234 453.797   1
   3   3 -12 506.315 167.656   1
   3  -3  11 2813.82 525.762   1
  -3  -3 -11 1965.92 1158.39   1
   3   3 -11 3288.96 417.109   1
   3  -3  10 409.664 191.947   1
  -3  -3 -10-211.118 607.996   1
   3   3 -10 327.733 159.484   1
  -3  -3  -9 2270.86 1306.44   1
   3  -3   9 2542.64 504.566   1
   3  -3   8 1735.77 383.335   1
   3   3  -8 1003.22 356.494   1
  -3  -3  -8 281.406 518.383   1
  -3   3   7 17710.1 1368.41   1
   3  -3   7 15099.3 1170.10   1
  -3  -3  -6 508.617 451.841   1
  -3   3   6 787.523 265.139   1
   3  -3   6 617.368 223.273   1
   3   3  -6 656.473 384.857   1
  -3   3   5 19000.5 1300.33   1
   3  -3   5 17231.9 1138.76   1
  -3  -3  -4 2089.85 1079.03   1
   3  -3   4 2387.51 430.893   1
  -3   3   4 2306.53 417.551   1
   3   3  -4 658.357 329.941   1
   3  -3   3 14884.3 1045.10   1
  -3   3   3 20379.5 1237.84   1
  -3   3   2 11755.7 942.763   1
   3  -3   2 2724.31 462.438   1
  -3   3   1 26192.7 1345.57   1
   3  -3   1 20675.4 1223.62   1
  -3   3   0 26604.2 1375.67   1
   3  -3   0 22779.1 1284.41   1
  -3   3  -1 23607.7 1316.94   1
   3  -3  -1 20848.4 1205.81   1
   3  -3  -2 11813.9 987.201   1
  -3  -3   2 614.264 353.614   1
  -3  -3   3 15011.9 1831.15   1
  -3   3  -3 25661.1 1397.87   1
   3  -3  -3 16184.7 1058.31   1
  -3  -3   4 1504.33 586.703   1
   3   3   4 1086.77 841.947   1
   3  -3  -4 1173.36 305.519   1
  -3   3  -5 13200.9 1025.65   1
  -3  -3   5 13996.4 1662.81   1
   3  -3  -5 18132.5 1255.88   1
   3   3   6 305.850 480.246   1
  -3   3  -6 353.880 180.528   1
   3  -3  -6 646.379 246.187   1
  -3  -3   6 289.080 204.053   1
  -3   3  -7 15313.0 1136.81   1
  -3  -3   7 13103.8 1369.26   1
   3   3   8 218.205 955.921   1
  -3   3  -8 1030.38 290.682   1
  -3  -3   8 1159.50 376.699   1
  -3   3  -9 1846.72 439.069   1
   3   3   9 1168.38 1558.85   1
  -3   3 -10 168.023 106.913   1
  -3  -3  10 924.840 278.166   1
   3   3  10 203.016 605.035   1
   3   3  11 316.894 1426.58   1
  -3  -3  11 2429.13 371.269   1
  -3   3 -11 2653.45 513.917   1
  -3  -3  12 640.972 200.609   1
   3   3  12 9.66285 529.209   1
  -3   3 -12 169.631 144.005   1
  -3  -3  13 190.273 82.7632   1
  -3   3 -13 446.594 247.143   1
   3   3  13-189.207 733.796   1
   3   3  14 41.8408 209.245   1
  -3   3 -14-108.844 123.869   1
  -3   3 -15 204.352 224.066   1
   3   3  15 1.23075 502.633   1
  -3  -3  15 205.160 114.691   1
  -3  -3  16 225.933 141.016   1
   3   3  16 391.274 894.253   1
  -3   3 -16-178.200 206.219   1
  -3   3 -17 250.612 268.519   1
   3   3  17 560.076 1031.48   1
  -3  -3  17-65.1506 102.642   1
  -3  -3  18 78.3178 64.8617   1
  -3   3 -18 301.400 307.421   1
   3   3  18-332.224 399.001   1
  -3  -3  19 272.543 176.617   1
  -3   3 -19 83.0313 75.6637   1
   3  -4  19 145.931 243.319   1
   3  -4  18 383.519 303.191   1
   3   4 -18 32.2646 36.9830   1
   3  -4  17 157.190 103.862   1
   3   4 -17 212.120 86.5441   1
   3  -4  16 171.813 188.551   1
   3   4 -16 564.373 139.935   1
   3  -4  15 555.486 260.316   1
   3   4 -15 515.365 151.911   1
   3  -4  14 411.030 215.403   1
   3   4 -14 281.097 127.936   1
   3   4 -13 692.042 227.445   1
   3  -4  13 1315.50 407.507   1
   3  -4  12 655.839 264.145   1
   3   4 -12 266.026 170.431   1
   3  -4  11 802.526 251.044   1
  -3  -4 -11 859.492 655.154   1
   3   4 -11 462.047 285.561   1
   3   4 -10 137.359 161.025   1
   3  -4  10 360.688 223.938   1
  -3  -4 -10-550.221 584.080   1
   3  -4   9 829.219 279.100   1
   3   4  -9 238.492 224.082   1
  -3  -4  -9 40.6802 138.380   1
  -3  -4  -8 837.091 909.655   1
   3   4  -8 1571.07 545.736   1
   3   4  -7 1446.79 500.227   1
   3  -4   7 3035.55 515.320   1
   3   4  -6 360.773 248.479   1
  -3  -4  -6 490.575 416.180   1
  -3   4   5 6945.10 872.419   1
  -3  -4  -5 2791.01 1450.75   1
   3  -4   5 8932.63 881.754   1
  -3   4   4 9633.75 995.881   1
   3  -4   4 8445.54 833.768   1
  -3  -4  -4 2892.48 1409.48   1
   3  -4   3 30295.7 1589.11   1
  -3   4   3 35305.2 1814.93   1
   3   4  -2 1531.43 746.746   1
  -3  -4  -2 1850.15 1149.32   1
  -3   4   2 2952.79 499.432   1
   3  -4   1 18688.9 1249.65   1
  -3   4   1 20193.0 1254.88   1
   3   4   0 395.432 458.957   1
   3  -4   0 2036.53 397.753   1
  -3   4   0 2414.29 468.454   1
  -3  -4   0 1348.14 869.269   1
   3  -4  -1 19346.4 1241.54   1
  -3   4  -1 22812.2 1299.42   1
  -3   4  -2 2205.34 407.447   1
   3  -4  -2 4069.42 598.836   1
   3   4   2 793.007 767.647   1
  -3  -4   2 3889.70 1464.82   1
  -3  -4   3 24991.6 3436.53   1
   3  -4  -3 35999.4 1860.22   1
  -3   4  -3 38851.8 1730.34   1
  -3   4  -4 9956.47 907.715   1
   3   4   4 2111.20 1481.37   1
   3  -4  -4 8649.24 926.874   1
  -3  -4   4 9658.11 2069.53   1
  -3   4  -5 7583.51 788.712   1
   3   4   5 1599.74 1137.73   1
  -3  -4   6 183.617 420.640   1
   3   4   6 162.507 542.099   1
   3   4   7 696.762 1229.22   1
  -3  -4   7 2799.90 897.559   1
   3   4   8 595.123 1424.04   1
  -3   4  -8 4379.34 634.094   1
   3   4   9-173.573 631.567   1
  -3   4  -9 771.638 275.257   1
  -3  -4   9 853.266 512.021   1
  -3   4 -10 101.042 124.638   1
  -3  -4  10 204.943 154.118   1
   3   4  11 244.478 898.281   1
  -3  -4  11 1142.75 420.977   1
  -3   4 -11 838.129 286.153   1
  -3  -4  12 879.194 323.856   1
  -3   4 -12 870.333 314.959   1
   3   4  12-310.768 331.800   1
   3   4  13 30.9800 374.933   1
  -3   4 -13 365.386 202.467   1
   3   4  14-10.5289 480.750   1
  -3  -4  14 281.528 153.822   1
  -3   4 -14 262.541 180.040   1
  -3  -4  15 304.895 130.857   1
  -3   4 -15 417.883 223.551   1
   3   4  15 136.853 1040.67   1
  -3  -4  16 219.647 107.291   1
   3   4  16-113.405 628.871   1
  -3   4 -16 265.065 183.419   1
  -3   4 -17-283.784 250.323   1
  -3  -4  17 34.7312 56.2541   1
   3   4  17 395.023 1143.21   1
  -3   4 -18 180.654 103.344   1
  -3  -4  18-148.958 82.8046   1
  -3   4 -19 251.188 265.678   1
   3  -5  18 47.0722 66.9251   1
   3  -5  17 183.263 178.824   1
   3   5 -17 15.5408 26.8355   1
   3  -5  16 352.558 210.257   1
   3   5 -16 276.399 159.152   1
   3   5 -15 49.3127 105.355   1
   3  -5  15 288.839 207.803   1
   3   5 -14-131.231 101.074   1
   3  -5  14 151.052 93.0344   1
   3  -5  13 314.379 188.857   1
   3   5 -13 248.007 182.366   1
   3   5 -12-52.4572 27.2791   1
   3  -5  12 530.699 233.538   1
   3   5 -11 1115.06 373.809   1
   3  -5  11 1006.22 313.077   1
   3   5 -10 665.112 321.712   1
   3  -5  10 651.378 266.242   1
   3   5  -9 822.371 398.379   1
   3  -5   9 2029.44 448.154   1
   3   5  -8 115.849 209.606   1
   3  -5   8 627.032 240.466   1
   3  -5   7 4501.53 645.407   1
   3   5  -7 2048.55 781.660   1
   3   5  -6 1553.89 670.825   1
   3  -5   6 2319.32 481.414   1
   3   5  -5 1022.97 629.137   1
   3  -5   5 1879.29 402.359   1
   3  -5   4 190.451 122.197   1
   3   5  -4 433.272 393.661   1
  -3   5   3 1088.11 367.454   1
  -3  -5  -3-356.715 208.181   1
   3   5  -3 572.215 516.759   1
   3  -5   3 851.363 271.217   1
  -3  -5  -2 499.706 428.144   1
  -3   5   2 1656.27 418.495   1
   3   5  -2 1245.88 694.711   1
  -3   5   1 11635.7 1092.09   1
  -3  -5  -1 3158.06 1408.11   1
   3  -5   1 10005.9 980.827   1
   3  -5   0 969.865 310.085   1
   3   5   0 229.673 401.995   1
  -3   5   0 1152.21 332.202   1
   3  -5  -1 10722.8 1072.87   1
  -3   5  -1 11029.2 963.779   1
  -3  -5   2 374.181 258.157   1
  -3   5  -2 2307.05 434.565   1
   3  -5  -2 2180.79 485.918   1
  -3  -5   3 620.698 528.855   1
   3   5   3 140.972 281.819   1
   3   5   4 207.174 449.515   1
  -3  -5   4 979.717 809.352   1
  -3   5  -4 406.053 200.575   1
   3   5   5 550.019 690.741   1
  -3   5  -5 2269.00 453.639   1
  -3  -5   5 3722.78 1381.80   1
   3   5   6-172.235 249.349   1
  -3  -5   6 1258.90 884.466   1
  -3  -5   7 986.999 638.961   1
  -3   5  -7 2195.98 454.500   1
  -3   5  -8 643.949 259.810   1
  -3  -5   8 1716.85 1045.68   1
  -3  -5   9 1580.68 992.432   1
  -3   5 -10 528.700 241.825   1
  -3  -5  10 2165.31 965.686   1
  -3  -5  11 1874.93 946.471   1
  -3  -5  12 44.0181 152.944   1
  -3   5 -12 192.858 160.925   1
  -3   5 -13 298.132 174.692   1
  -3  -5  13 79.1390 168.358   1
  -3  -5  14 439.257 297.428   1
  -3   5 -14-59.9795 98.9052   1
  -3   5 -15-107.130 110.694   1
  -3  -5  15 128.665 98.8624   1
  -3  -5  16-3.24457 88.6957   1
  -3   5 -16 260.785 204.023   1
  -3   5 -17 38.7669 70.5977   1
  -3  -5  17-217.825 172.873   1
  -3   5 -18 222.649 184.734   1
   3  -6  16 212.985 191.613   1
   3   6 -16 313.568 206.830   1
   3  -6  15 94.4666 80.3955   1
   3   6 -15 261.537 202.370   1
   3   6 -14 58.5136 184.827   1
   3  -6  14 502.268 222.022   1
   3  -6  13 44.2757 93.0897   1
   3   6 -13 317.171 216.219   1
   3  -6  12 276.260 187.177   1
   3   6 -12 184.034 213.411   1
   3  -6  11 395.119 207.482   1
   3   6 -11 486.444 332.655   1
   3   6 -10 1131.41 486.616   1
   3  -6  10 590.023 232.216   1
   3  -6   9 1418.31 390.192   1
   3   6  -9 328.936 389.306   1
   3   6  -8 549.439 440.907   1
   3  -6   8 289.358 132.176   1
   3  -6   7 1841.57 428.640   1
   3   6  -7 1359.64 710.732   1
   3  -6   6 530.038 225.314   1
   3   6  -6 618.857 497.303   1
   3  -6   5 2239.57 444.504   1
   3  -6   4 1491.00 373.319   1
   3   6  -4 999.681 692.291   1
   3  -6   3 5832.84 792.204   1
   3   6  -3 2308.49 1167.75   1
   3  -6   2 1670.99 434.681   1
   3   6  -2 725.441 524.243   1
   3  -6   1 2912.52 590.316   1
  -3   6   0 554.410 278.975   1
  -3   6  -1 3460.02 616.476   1
  -3   6  -2 1046.01 332.745   1
  -3   6  -3 6469.99 762.679   1
  -3   6  -4 1322.72 330.433   1
  -3   6  -5 425.708 219.471   1
  -3   6  -6 822.905 282.151   1
  -3  -6   6 1589.90 1009.86   1
  -3   6  -7 2183.58 433.644   1
  -3  -6   7 1380.97 944.328   1
  -3  -6   8 84.6124 229.449   1
  -3   6  -8 362.398 174.318   1
  -3   6  -9 759.668 284.165   1
  -3  -6  10-581.045 753.535   1
  -3   6 -10 28.7221 26.0806   1
  -3   6 -11 161.466 135.639   1
  -3  -6  11-47.0125 494.551   1
  -3  -6  12 698.888 570.621   1
  -3   6 -12 611.408 254.422   1
  -3  -6  13-2262.82 1470.91   1
  -3   6 -13 300.349 195.838   1
  -3  -6  14-770.942 696.805   1
  -3   6 -14 34.7394 55.5980   1
  -3   6 -15 225.496 147.139   1
  -3  -6  15-1777.62 865.758   1
  -3  -6  16 3050.15 1733.69   1
  -3   6 -16 128.309 136.957   1
   3  -7  15-28.2015 106.284   1
   3   7 -14 18.4923 145.659   1
   3  -7  14 318.013 222.112   1
   3   7 -13 423.224 314.218   1
   3  -7  13 150.086 125.007   1
   3   7 -12 598.577 395.027   1
   3  -7  12 594.683 244.340   1
   3   7 -11 108.588 187.542   1
   3  -7  11 133.265 131.736   1
   3   7 -10 56.4397 134.530   1
   3  -7  10 112.002 133.044   1
   3  -7   9 454.137 262.884   1
   3  -7   8 403.248 209.514   1
   3  -7   7 335.851 203.838   1
   3  -7   6 1014.73 312.326   1
   3  -7   5 1874.04 476.828   1
   3  -7   4 714.654 308.138   1
   3  -7   3 467.625 225.829   1
  -3   7  -2 789.952 325.097   1
  -3   7  -3 449.949 208.197   1
  -3   7  -4 1757.07 432.561   1
  -3   7  -5 2620.77 505.111   1
  -3   7  -6 585.937 246.283   1
  -3   7  -7 512.419 225.855   1
  -3   7  -8 490.361 214.363   1
  -3   7  -9 343.456 212.539   1
  -3   7 -10 185.854 117.219   1
  -3   7 -11 307.987 148.952   1
  -3   7 -12 168.916 172.046   1
  -3   7 -13 273.624 161.990   1
  -3   7 -14 207.441 161.777   1
  -3   7 -15 15.0791 107.270   1
   3  -8  12 268.277 179.964   1
   3  -8  11 31.7042 115.600   1
   3  -8  10 320.055 191.639   1
   3  -8   9 270.830 175.434   1
   3  -8   8 167.738 112.524   1
   3  -8   7 219.568 174.960   1
   3  -8   6 1460.49 425.633   1
  -3   8  -4 772.055 305.883   1
  -3   8  -5 637.775 276.795   1
  -3   8  -6 1463.05 406.154   1
  -3   8  -7 270.279 197.172   1
  -3   8  -8 809.446 283.916   1
  -3   8  -9 899.387 291.964   1
  -3   8 -10 622.665 273.170   1
  -3   8 -11 72.4660 102.040   1
  -3   8 -12 318.215 201.820   1
   3  -9   9-33.2146 124.065   1
   3  -9   8 450.722 248.143   1
  -3   9  -6 149.331 189.712   1
  -3   9  -7 78.4795 31.1636   1
  -3   9  -8 433.217 238.398   1
  -3   9  -9 118.310 173.523   1
   4   0   0 65591.6 2492.62   1
  -4   0   0 65812.2 2512.63   1
  -4   0  -1 4555.86 715.264   1
  -4   0   1 6725.99 826.772   1
   4   0   1 4312.61 639.276   1
   4   0  -1 6063.16 748.297   1
  -4   0  -2 4748.09 762.261   1
  -4   0   2 4152.84 645.904   1
   4   0   2 5134.27 777.254   1
   4   0  -2 7105.22 813.865   1
  -4   0   3 621.524 231.106   1
   4   0   3 2507.46 627.521   1
   4   0  -3 839.155 264.238   1
  -4   0  -4 21834.2 1897.92   1
   4   0   4 25759.1 2011.12   1
  -4   0   4 22445.5 1415.10   1
   4   0  -4 25778.0 1546.65   1
   4   0  -5 376.803 196.798   1
  -4   0   5 317.957 188.530   1
  -4   0   6 4072.34 597.879   1
   4   0  -6 4179.53 611.422   1
  -4   0  -6 4708.87 919.928   1
   4   0   6 5009.77 934.417   1
  -4   0  -7 957.137 478.098   1
   4   0   7 1431.70 519.535   1
   4   0  -7 1465.51 348.076   1
  -4   0   7 1362.07 342.137   1
  -4   0  -8 6403.46 1189.36   1
   4   0   8 8110.72 1381.02   1
   4   0  -8 10388.4 901.880   1
  -4   0   8 7646.38 806.470   1
   4   0   9 827.370 381.964   1
   4   0  -9 535.902 238.891   1
  -4   0  -9 687.784 418.533   1
   4   0  10 7419.06 1432.11   1
  -4   0 -10 4596.88 1028.33   1
  -4   0  10 6088.17 793.265   1
   4   0 -10 5439.84 655.709   1
   4   0  11 6122.09 1327.44   1
   4   0 -11 5719.16 670.834   1
  -4   0  11 5731.39 727.192   1
  -4   0  12 1555.61 391.136   1
  -4   0 -12 1134.65 540.792   1
   4   0 -12 1412.11 326.545   1
   4   0  12 1802.08 749.498   1
  -4   0  13 687.548 262.233   1
   4   0 -13 1280.42 333.948   1
  -4   0 -13 331.313 278.350   1
   4   0  13 757.692 497.405   1
  -4   0 -14 1001.76 487.231   1
  -4   0  14 3875.87 677.609   1
   4   0 -14 3206.38 484.480   1
   4   0  14 3350.63 1232.26   1
  -4   0  15 1908.54 427.196   1
  -4   0 -15 738.547 477.387   1
   4   0  15 1350.92 831.709   1
   4   0 -15 1419.84 326.028   1
   4   0 -16 1825.51 401.707   1
  -4   0 -16 814.856 498.379   1
  -4   0  16 2206.36 482.750   1
   4   0  16 583.552 439.621   1
   4   0 -17 312.489 166.052   1
  -4   0  17 692.349 259.352   1
   4   0  17 612.870 722.018   1
  -4   0 -17 316.549 396.734   1
  -4   0  18 432.004 278.016   1
   4   0  18 389.070 656.143   1
  -4   0 -18 125.632 245.791   1
  -4   0  19 175.172 224.728   1
   4   0  19-609.344 801.232   1
  -4   0 -19 474.825 533.999   1
  -4   0 -20-451.697 466.709   1
   4   0  20 717.012 823.938   1
   4  -1  20 466.647 899.539   1
  -4  -1 -20-385.277 634.096   1
   4   1 -19 498.814 183.781   1
  -4  -1 -19 274.437 394.345   1
   4  -1  19 242.713 297.812   1
   4   1 -18 576.942 204.879   1
  -4  -1 -18 334.322 85.7716   1
   4  -1  18 306.512 639.344   1
  -4  -1 -17-24.0278 230.121   1
   4   1 -17 703.776 207.358   1
   4  -1  17 370.737 525.873   1
   4  -1  16-130.985 348.076   1
  -4  -1 -16 677.955 588.569   1
   4   1 -16 405.620 161.636   1
  -4   1  16 911.090 360.594   1
  -4   1  15 1448.49 405.517   1
   4  -1  15 65.4380 298.357   1
   4   1 -15 641.150 196.245   1
  -4  -1 -15 143.149 104.303   1
   4  -1  14 1388.07 607.463   1
   4   1 -14 1084.57 275.712   1
  -4  -1 -14 820.071 427.049   1
  -4   1  14 1100.67 345.310   1
  -4  -1 -13 964.977 570.639   1
  -4   1  13 1419.55 377.121   1
   4   1 -13 1085.11 282.302   1
   4  -1  13 1341.95 650.582   1
   4  -1  12 5671.33 1155.61   1
  -4   1  12 5001.29 704.956   1
   4   1 -12 5230.25 657.960   1
   4  -1  11 2240.77 709.638   1
  -4  -1 -11 2092.16 711.425   1
  -4   1  11 2919.76 573.697   1
   4   1 -11 2071.98 404.305   1
   4  -1  10 806.645 382.925   1
  -4  -1 -10 1481.62 625.042   1
  -4   1  10 1082.10 322.356   1
   4   1 -10 2331.12 427.300   1
   4  -1   9 512.172 260.496   1
  -4  -1  -9 708.562 496.132   1
   4   1  -9 436.408 224.499   1
  -4   1   9 699.460 250.680   1
   4   1  -8 3809.39 572.324   1
  -4   1   8 3626.34 588.008   1
   4   1  -7 4864.70 646.539   1
   4  -1   7 5519.23 968.172   1
  -4  -1  -7 3949.32 961.460   1
  -4   1   7 5460.88 761.177   1
  -4   1   6 11362.2 1035.74   1
   4  -1   6 10591.3 1194.64   1
   4   1  -6 8509.27 832.584   1
   4   1  -5 5580.80 733.210   1
   4  -1   5 7243.11 929.651   1
  -4   1   5 7192.71 824.177   1
  -4   1   4 9726.10 923.648   1
   4  -1   4 8830.41 934.955   1
  -4  -1  -4 9179.77 1407.57   1
   4   1  -4 8287.52 863.382   1
  -4  -1  -3 1015.61 485.402   1
   4  -1   3 1325.32 362.156   1
   4   1  -3 1117.61 333.133   1
  -4   1   3 1904.48 437.348   1
   4  -1   2 7746.83 890.763   1
  -4   1   2 7532.77 826.753   1
  -4  -1  -2 5557.77 1018.48   1
   4   1  -2 5619.51 859.877   1
  -4   1   1 23627.5 1546.59   1
   4  -1   1 27129.1 1540.41   1
  -4  -1   0 46177.1 2742.31   1
   4  -1   0 58263.5 2230.05   1
   4   1   0 43678.2 2672.17   1
  -4   1   0 57275.7 2260.70   1
  -4  -1   1 23461.9 1924.19   1
  -4   1  -1 23401.0 1492.01   1
   4  -1  -1 22892.0 1502.66   1
  -4   1  -2 7820.20 880.402   1
   4  -1  -2 7135.72 793.442   1
  -4  -1   2 6109.29 874.640   1
  -4   1  -3 1474.52 381.882   1
   4   1   3 1427.77 577.691   1
  -4  -1   3 1735.33 419.226   1
   4  -1  -4 9128.10 900.730   1
  -4  -1   4 8277.19 892.971   1
  -4   1  -4 8151.90 910.656   1
  -4   1  -5 7630.22 995.673   1
  -4  -1   5 7323.10 812.092   1
   4  -1  -5 10989.1 950.593   1
  -4   1  -6 10795.4 1257.73   1
   4  -1  -6 11586.7 992.888   1
  -4  -1   6 10681.2 966.507   1
  -4   1  -7 7805.03 1150.41   1
   4   1   7 5214.50 1246.13   1
   4  -1  -7 7544.35 788.857   1
  -4  -1   7 3862.87 569.771   1
   4  -1  -8 4639.71 630.041   1
  -4  -1   8 4900.51 686.229   1
  -4   1  -9 336.784 212.199   1
  -4  -1   9 18.5808 84.2276   1
   4   1   9 447.531 467.829   1
  -4   1 -10 674.621 359.722   1
   4   1  10 1583.81 915.171   1
   4  -1 -10 1168.18 312.538   1
  -4  -1  10 986.180 284.789   1
  -4  -1  11 3013.07 518.508   1
  -4   1 -11 2033.74 654.647   1
   4  -1 -11 3118.49 497.163   1
   4   1  11 2511.47 1071.62   1
  -4  -1  12 5203.48 712.077   1
   4   1  12 4859.68 1391.32   1
   4  -1 -12 5282.14 661.035   1
   4  -1 -13 1210.33 315.594   1
   4   1  13 1716.65 890.076   1
  -4  -1  13 1195.78 360.566   1
  -4   1 -13 992.066 539.191   1
  -4   1 -14 839.205 437.279   1
   4   1  14 1440.11 946.700   1
   4  -1 -14 1257.58 356.416   1
  -4  -1  14 1425.98 353.047   1
   4  -1 -15 272.100 165.817   1
   4   1  15 57.0136 479.546   1
  -4  -1  15 139.563 135.056   1
  -4   1 -15 280.928 294.032   1
   4   1  16-652.346 782.722   1
  -4  -1  16 374.980 200.496   1
  -4   1 -16 468.253 444.981   1
  -4  -1  17 706.374 294.385   1
  -4   1 -17 622.930 493.811   1
   4   1  17 455.855 748.081   1
  -4  -1  18 1079.87 346.958   1
   4   1  18 791.490 1248.67   1
  -4   1 -18 573.782 406.408   1
  -4  -1  19 513.388 254.583   1
   4   1  19-495.187 1254.66   1
  -4   1 -19 239.274 195.524   1
  -4   1 -20 109.306 105.439   1
  -4  -1  20 103.210 83.3279   1
   4   1  20-470.613 1122.84   1
   4  -2  19 42.1494 104.759   1
  -4  -2 -19 555.597 632.920   1
   4   2 -19 78.7248 30.7431   1
   4   2 -18 305.437 117.888   1
  -4  -2 -18 724.292 676.115   1
   4  -2  18 205.770 327.966   1
   4  -2  17 2.52647 184.996   1
   4   2 -17 420.992 168.982   1
  -4  -2 -17-157.604 454.039   1
   4  -2  16 162.530 294.069   1
   4   2 -16 422.291 185.331   1
  -4  -2 -16 174.401 292.444   1
   4  -2  15 190.266 228.757   1
  -4  -2 -15 723.431 617.217   1
   4   2 -15 628.367 203.413   1
  -4   2  14 381.196 161.855   1
  -4  -2 -14 1200.72 899.865   1
   4   2 -14 834.586 245.690   1
   4  -2  14 632.316 438.377   1
   4  -2  13 195.107 109.025   1
  -4   2  13 97.0238 75.1316   1
  -4  -2 -13-79.1918 265.877   1
   4   2 -13 242.637 153.064   1
  -4   2  12 472.327 257.608   1
   4  -2  12 1828.96 594.308   1
  -4  -2 -12 76.1075 145.197   1
   4   2 -12 517.003 218.337   1
   4   2 -11 2080.53 398.300   1
   4  -2  11 2583.55 668.925   1
  -4   2  11 3096.04 574.371   1
  -4  -2 -11 2079.31 975.057   1
   4   2 -10 6771.04 732.808   1
   4  -2  10 6378.81 961.875   1
  -4   2  10 8258.06 906.592   1
   4  -2   9 2804.02 607.425   1
   4   2  -9 2993.74 477.894   1
  -4  -2  -9 2736.42 948.407   1
   4   2  -8 4563.57 652.604   1
  -4   2   8 8685.89 951.187   1
   4  -2   8 5441.25 770.455   1
  -4   2   7 6625.05 785.250   1
   4  -2   7 4375.79 692.982   1
  -4   2   6 10434.4 993.885   1
   4  -2   6 9054.16 987.656   1
  -4   2   5 5544.23 716.404   1
   4  -2   5 9856.39 1010.73   1
   4  -2   4 1163.96 342.648   1
  -4   2   4 2202.46 487.905   1
  -4  -2  -4 1119.32 577.726   1
  -4  -2  -3 9901.49 1616.85   1
   4  -2   3 13760.6 1145.96   1
  -4   2   3 19633.9 1372.81   1
   4  -2   2 18852.5 1411.45   1
  -4   2   2 11644.8 1052.09   1
   4  -2   1 7509.70 819.266   1
  -4   2   1 7085.26 804.616   1
  -4   2   0 5579.58 782.374   1
   4  -2   0 17996.7 1328.96   1
  -4   2  -1 10728.9 1025.41   1
   4  -2  -1 8518.94 882.387   1
  -4   2  -2 18475.4 1379.56   1
   4  -2  -2 12104.1 1025.06   1
   4  -2  -3 14653.3 1146.50   1
  -4   2  -3 14312.0 1159.00   1
  -4  -2   4 12317.6 1376.93   1
  -4   2  -4 1187.81 338.863   1
  -4   2  -5 10491.5 1074.55   1
   4  -2  -5 5707.70 693.003   1
  -4  -2   5 4239.39 775.507   1
   4  -2  -6 11403.6 986.863   1
  -4  -2   6 7948.02 966.953   1
  -4   2  -6 8498.81 966.814   1
   4  -2  -7 6209.60 710.297   1
  -4  -2   7 4357.21 614.611   1
  -4   2  -7 5183.90 754.004   1
   4  -2  -8 7055.06 826.653   1
  -4   2  -8 4611.12 766.231   1
  -4  -2   8 5724.44 722.677   1
   4   2   9 3217.20 1150.28   1
  -4  -2   9 2722.15 508.004   1
   4  -2 -10 7356.39 819.403   1
  -4   2 -10 5827.04 979.896   1
  -4  -2  10 6197.60 697.312   1
  -4  -2  11 2020.34 416.831   1
  -4   2 -11 1094.02 445.823   1
   4   2  11 2478.30 1221.17   1
   4  -2 -11 2021.21 448.483   1
   4   2  12 834.919 813.917   1
  -4   2 -12 689.995 419.734   1
  -4  -2  12 308.093 155.095   1
   4  -2 -12 384.982 169.662   1
  -4   2 -13 368.871 223.154   1
   4  -2 -13 594.146 257.240   1
  -4  -2  13 990.836 261.469   1
   4   2  13 92.6927 520.071   1
  -4   2 -14 166.349 188.739   1
   4   2  14 672.613 275.737   1
  -4  -2  14 460.153 223.968   1
  -4   2 -15 270.182 260.314   1
  -4  -2  15 385.989 200.684   1
   4   2  15 1135.41 1327.08   1
  -4   2 -16-107.265 242.556   1
   4   2  16 66.6452 980.556   1
  -4   2 -17 21.5581 181.780   1
  -4  -2  17 568.441 237.800   1
   4   2  17 6.51880 546.894   1
   4   2  18 157.833 1196.56   1
  -4   2 -18 186.809 268.035   1
  -4  -2  18 321.225 185.034   1
   4   2  19 834.831 1485.84   1
  -4  -2  19 147.356 145.020   1
  -4   2 -19-118.070 286.713   1
   4  -3  19 320.547 428.427   1
   4   3 -19 143.446 95.5079   1
  -4  -3 -19-72.9059 257.623   1
   4  -3  18-168.855 186.859   1
  -4  -3 -18-166.604 153.222   1
   4   3 -17 169.585 126.932   1
   4  -3  17 69.6188 180.039   1
  -4  -3 -17-139.881 444.402   1
  -4  -3 -16-395.244 595.865   1
   4  -3  16 385.968 412.413   1
   4   3 -16 126.011 62.2233   1
   4   3 -15 295.781 138.661   1
  -4  -3 -15 223.277 415.259   1
   4  -3  15 341.734 301.590   1
   4  -3  14 1020.14 412.090   1
   4   3 -14 226.495 135.520   1
  -4  -3 -14 424.527 379.182   1
  -4  -3 -13 1611.05 881.635   1
   4  -3  13 1918.67 562.151   1
   4   3 -13 1568.58 337.549   1
   4  -3  12 953.057 326.188   1
   4   3 -12 811.716 264.493   1
  -4  -3 -12 206.778 80.7071   1
  -4   3  12 1066.19 440.269   1
  -4   3  11 1660.12 484.713   1
   4  -3  11 894.052 338.481   1
  -4  -3 -11-148.497 592.745   1
   4   3 -11 638.557 232.823   1
   4  -3  10 957.043 327.187   1
  -4  -3 -10 1820.69 951.886   1
  -4   3  10 2187.48 544.624   1
   4   3 -10 622.371 239.229   1
  -4   3   9 4991.03 752.555   1
   4  -3   9 3551.70 654.761   1
  -4  -3  -9 2623.71 1173.65   1
  -4   3   8 2757.54 528.218   1
  -4  -3  -8 2493.35 1032.32   1
   4  -3   8 2240.67 489.112   1
  -4   3   7 3032.98 533.685   1
   4  -3   7 2444.51 518.197   1
  -4  -3  -7 2088.30 1065.57   1
  -4  -3  -6 4616.61 1372.37   1
   4  -3   6 7803.18 924.445   1
  -4   3   6 6935.12 900.230   1
   4  -3   5 18479.5 1377.93   1
  -4   3   5 19327.2 1367.15   1
   4   3  -4 1802.33 644.171   1
  -4  -3  -4 1614.16 755.608   1
  -4   3   3 5072.08 692.560   1
   4  -3   3 4348.91 642.997   1
   4   3  -2 1844.18 709.086   1
   4  -3   2 3051.14 554.896   1
  -4  -3  -2 2004.56 857.035   1
   4  -3   1 9181.77 920.825   1
  -4   3   1 12164.9 1102.04   1
  -4  -3   0 2812.07 942.544   1
  -4   3   0 3680.88 603.278   1
   4   3   0 1606.99 728.877   1
  -4   3  -1 9757.37 969.450   1
   4  -3  -1 7266.79 826.368   1
   4  -3  -2 4203.11 609.382   1
  -4   3  -2 3149.07 567.101   1
   4   3   2 1800.71 716.540   1
  -4  -3   2 2779.24 902.335   1
   4  -3  -3 5174.28 683.415   1
  -4   3  -3 7231.24 855.886   1
  -4  -3   4 1976.43 667.017   1
  -4   3  -4 3328.24 578.647   1
   4   3   4 1599.65 783.573   1
  -4   3  -5 15469.9 1357.23   1
   4  -3  -5 20066.3 1440.85   1
  -4   3  -6 4981.20 731.385   1
  -4  -3   6 4059.74 906.810   1
   4  -3  -6 4618.20 656.867   1
   4   3   6 4148.58 1375.13   1
  -4   3  -7 1924.53 450.237   1
  -4  -3   7 2599.95 642.109   1
   4   3   7 1793.17 1009.94   1
   4  -3  -7 1843.12 404.725   1
   4  -3  -8 2931.80 551.263   1
  -4   3  -8 2243.66 551.126   1
  -4  -3   8 3867.59 787.451   1
   4   3   8 2530.69 1311.36   1
  -4  -3   9 3008.26 641.008   1
   4  -3  -9 4245.58 683.584   1
  -4   3  -9 2844.76 565.709   1
   4   3   9 3256.45 1798.55   1
  -4  -3  10 770.037 295.044   1
   4  -3 -10 1636.42 455.661   1
   4   3  10 542.074 645.992   1
  -4   3 -10 648.792 281.459   1
  -4   3 -11 753.573 310.358   1
   4   3  11 870.069 1034.30   1
   4  -3 -11 818.571 303.154   1
  -4  -3  11 939.584 283.369   1
  -4   3 -12 844.546 372.700   1
  -4  -3  12 956.123 288.456   1
   4   3  12 949.244 1390.64   1
  -4   3 -13 1070.96 423.907   1
   4   3  13 2128.92 1729.32   1
  -4  -3  14 126.372 91.8865   1
  -4   3 -14 549.251 345.321   1
   4   3  14 773.037 1317.79   1
  -4  -3  15 276.040 176.847   1
  -4   3 -15 137.456 189.645   1
   4   3  15 152.239 593.315   1
   4   3  16-25.3772 946.993   1
  -4  -3  16 285.271 159.532   1
  -4   3 -16 418.124 357.510   1
  -4   3 -17 437.002 359.782   1
  -4  -3  17 167.685 140.336   1
   4   3  17 268.223 122.626   1
   4   3  18-818.952 1470.31   1
  -4   3 -18 133.661 223.264   1
  -4  -3  18 33.4387 97.9096   1
  -4   3 -19 55.7621 191.993   1
   4   3  19 447.688 1410.95   1
  -4  -3  19 164.223 196.065   1
   4   4 -18 83.0817 80.3137   1
   4  -4  18 120.908 230.523   1
   4   4 -17 233.478 98.6391   1
   4  -4  17 298.098 246.757   1
  -4  -4 -17 992.614 1041.76   1
  -4  -4 -16-21.1065 91.5338   1
   4   4 -16 398.363 165.839   1
   4  -4  16 387.640 224.730   1
  -4  -4 -15 65.7375 521.431   1
   4  -4  15 130.663 110.940   1
   4   4 -15 411.857 171.383   1
   4  -4  14 207.832 205.900   1
   4   4 -14-19.0747 77.4859   1
  -4  -4 -14-489.763 493.963   1
   4  -4  13 849.241 318.838   1
  -4  -4 -13-134.029 632.413   1
   4   4 -13 362.793 198.270   1
  -4  -4 -12 792.412 868.157   1
   4   4 -12 503.069 281.226   1
   4  -4  12 1274.75 413.385   1
   4  -4  11 227.260 190.394   1
  -4  -4 -11 655.499 896.871   1
   4   4 -11-11.1571 48.3475   1
   4  -4  10 578.669 269.595   1
   4   4 -10 497.252 244.756   1
  -4   4  10 1080.52 431.002   1
  -4  -4 -10 663.566 831.164   1
   4  -4   9 56.3601 31.2291   1
  -4   4   9 175.384 116.985   1
   4   4  -9 953.982 460.722   1
  -4  -4  -9-62.1373 306.631   1
   4   4  -8 294.667 242.530   1
  -4   4   8 688.084 305.172   1
   4  -4   8 151.246 123.010   1
  -4  -4  -8 199.248 381.590   1
   4   4  -7 726.486 409.174   1
  -4  -4  -7 1672.51 1071.27   1
   4  -4   7 2596.45 531.422   1
  -4   4   7 2729.51 577.236   1
  -4  -4  -6 2530.45 1493.95   1
   4  -4   6 3096.62 560.553   1
   4   4  -6 1149.14 543.427   1
   4   4  -5 2016.25 733.319   1
  -4  -4  -5 2114.92 1260.30   1
   4  -4   5 4004.15 656.795   1
  -4  -4  -4 4996.69 1810.86   1
  -4   4   4 3838.54 631.983   1
   4  -4   4 4037.25 668.307   1
   4   4  -4 1797.82 682.043   1
  -4   4   3 9395.00 1021.07   1
   4  -4   3 10105.6 1015.67   1
  -4  -4  -3 5284.60 1816.65   1
  -4  -4  -2 4638.11 1742.00   1
  -4   4   2 3592.44 581.897   1
   4  -4   2 4262.99 666.391   1
  -4   4   1 7849.43 870.256   1
  -4  -4  -1 5446.24 1679.20   1
   4  -4   1 7724.34 864.291   1
  -4   4   0 5997.16 752.697   1
   4  -4   0 5579.06 751.668   1
   4   4   0 2606.27 998.807   1
  -4  -4   0 4345.07 1549.01   1
   4  -4  -1 5989.49 753.844   1
   4   4   1 3991.22 1346.19   1
  -4   4  -1 10748.2 1007.27   1
   4   4   2 2059.81 1077.28   1
   4  -4  -2 4388.74 659.389   1
  -4  -4   2 4122.19 1403.97   1
  -4   4  -2 5072.02 724.350   1
  -4   4  -3 6754.02 855.327   1
   4   4   3 2030.72 1003.14   1
   4  -4  -3 8005.81 923.444   1
   4  -4  -4 2846.02 533.327   1
   4   4   4 1427.11 877.236   1
  -4   4  -5 5617.71 755.600   1
   4  -4  -5 6042.32 786.493   1
   4   4   5 2798.34 1373.31   1
  -4  -4   5 4093.32 1167.49   1
   4  -4  -6 2408.03 529.930   1
  -4   4  -6 14088.6 1187.29   1
  -4  -4   6 2531.41 910.247   1
   4   4   6 1504.23 1101.40   1
   4  -4  -7 3082.02 605.859   1
  -4   4  -7 2644.67 538.911   1
   4   4   7 823.359 1139.09   1
  -4  -4   7 2195.24 800.883   1
   4  -4  -8 478.908 244.466   1
  -4   4  -8 124.823 169.098   1
   4   4   8 7.06286 436.101   1
  -4  -4   8 896.631 545.317   1
  -4  -4   9 659.700 375.855   1
  -4   4  -9 146.155 132.509   1
   4   4   9-204.000 700.048   1
  -4   4 -10 918.695 333.640   1
  -4  -4  10 457.816 303.047   1
   4   4  10 96.1257 845.834   1
  -4  -4  11 456.979 281.355   1
   4   4  11 668.690 1140.18   1
  -4   4 -11 367.973 239.203   1
  -4  -4  12 482.709 302.729   1
  -4   4 -12 636.683 309.315   1
   4   4  12 520.540 1457.61   1
   4   4  13-289.218 816.742   1
  -4  -4  13 395.226 233.165   1
  -4   4 -13 140.876 149.301   1
   4   4  14 615.240 1107.98   1
  -4  -4  14 286.336 187.139   1
  -4   4 -14 435.473 237.709   1
   4   4  15 275.558 925.010   1
  -4  -4  15-205.334 159.370   1
  -4   4 -15 95.4450 77.0632   1
  -4  -4  16 150.624 142.448   1
  -4   4 -16 233.669 137.630   1
   4   4  16 0.78403 620.538   1
  -4   4 -17-55.1722 84.2228   1
  -4  -4  17 206.810 146.794   1
   4   4  17-145.858 893.334   1
  -4  -4  18 261.768 174.414   1
  -4   4 -18-59.2558 179.151   1
   4   4  18-399.376 700.575   1
   4  -5  17-84.0675 186.833   1
  -4  -5 -16-35.7252 631.026   1
   4   5 -16-185.511 144.265   1
   4  -5  16 136.196 93.6668   1
  -4  -5 -15-65.3145 497.350   1
   4   5 -15 3.83497 88.0482   1
   4  -5  15 76.8719 107.644   1
   4  -5  14 577.639 291.026   1
   4   5 -14 524.083 294.033   1
  -4  -5 -14 1109.73 1247.27   1
  -4  -5 -13 1532.04 1122.35   1
   4   5 -13 184.447 173.372   1
   4  -5  13 158.523 167.803   1
   4   5 -12 615.268 357.705   1
   4  -5  12 898.849 309.016   1
  -4  -5 -12-81.5926 692.908   1
   4  -5  11 443.944 254.455   1
   4   5 -11 168.948 234.475   1
  -4  -5 -10 752.602 805.224   1
   4  -5  10 1945.68 489.632   1
   4   5 -10 1106.08 529.326   1
   4  -5   9 841.391 290.258   1
  -4  -5  -9-157.361 336.031   1
   4   5  -9 522.240 360.590   1
  -4  -5  -8 988.491 874.480   1
   4   5  -8 1626.03 612.179   1
   4  -5   8 1417.29 381.393   1
  -4   5   7 1116.47 419.906   1
   4  -5   7 874.980 351.934   1
  -4  -5  -7 58.0747 304.131   1
   4   5  -7 328.605 298.342   1
  -4   5   6 2045.56 559.623   1
   4  -5   6 1687.02 442.254   1
   4   5  -6 1239.15 605.324   1
  -4  -5  -6 1632.63 1218.77   1
   4  -5   5 1473.13 392.642   1
  -4  -5  -5 201.949 290.083   1
   4   5  -5 444.375 342.253   1
  -4   5   5 1022.00 381.614   1
  -4  -5  -4 881.300 817.185   1
  -4   5   4 851.559 314.015   1
   4   5  -4 688.763 388.982   1
   4  -5   4 577.302 244.080   1
  -4   5   3 1452.11 389.369   1
  -4  -5  -3 108.903 354.768   1
   4   5  -3 850.343 563.392   1
   4  -5   2 2233.25 453.927   1
  -4  -5  -2 1086.48 977.572   1
   4   5  -2 4033.87 1210.02   1
  -4   5   2 1326.76 362.006   1
  -4  -5  -1 2246.62 1325.76   1
   4  -5   1 3236.72 579.906   1
  -4   5   1 3569.19 619.098   1
   4   5  -1 2354.21 1045.10   1
   4   5   0 511.712 654.372   1
  -4   5   0 1875.34 449.329   1
   4  -5   0 2138.84 515.570   1
  -4  -5   0 298.216 653.505   1
  -4  -5   1 2359.36 1502.81   1
  -4   5  -1 2664.05 510.670   1
   4   5   1 1733.08 908.664   1
   4  -5  -1 3039.82 551.885   1
  -4   5  -2 1734.78 421.492   1
   4   5   2 818.930 795.464   1
   4  -5  -2 1671.45 438.758   1
  -4  -5   2 5230.94 2005.34   1
  -4   5  -3 1797.96 435.353   1
   4   5   3 426.395 498.491   1
  -4  -5   3 2655.36 1267.59   1
   4  -5  -3 2104.90 479.089   1
   4  -5  -4 915.887 356.961   1
   4   5   4-6.63488 310.496   1
  -4  -5   4 1574.44 996.510   1
  -4   5  -4 1264.50 356.207   1
  -4   5  -5 467.830 218.104   1
  -4  -5   5 856.810 704.362   1
   4   5   5-23.9007 223.083   1
   4  -5  -5 901.669 331.559   1
   4   5   6 130.339 575.301   1
  -4  -5   6 1546.94 827.749   1
   4   5   7 241.714 530.699   1
  -4   5  -7 1757.96 445.181   1
  -4  -5   7 2188.31 897.003   1
  -4   5  -8 1119.10 362.523   1
   4   5   8 349.738 998.620   1
  -4  -5   8 2248.22 942.113   1
   4   5   9 305.890 784.222   1
  -4   5  -9 681.264 302.047   1
  -4  -5   9-55.5487 347.962   1
   4   5  10 1500.57 1498.12   1
  -4  -5  10 1750.25 734.810   1
  -4   5 -11 608.451 322.398   1
   4   5  11 264.417 827.010   1
  -4  -5  11 809.549 566.469   1
  -4   5 -12 217.818 178.548   1
   4   5  12-71.3378 646.306   1
  -4  -5  12 603.092 377.505   1
  -4  -5  13-55.7409 84.3676   1
  -4   5 -13-129.846 157.232   1
   4   5  13 479.783 1137.60   1
  -4  -5  14 507.718 373.455   1
   4   5  14-287.016 314.847   1
  -4   5 -14 467.068 230.677   1
  -4  -5  15 53.5357 63.4088   1
   4   5  15-308.056 1138.20   1
  -4   5 -15 34.7150 73.8123   1
  -4  -5  16 246.020 237.515   1
   4   5  16-339.190 1032.20   1
  -4   5 -16 41.6936 87.6700   1
  -4   5 -17 168.773 173.501   1
   4   6 -15 547.859 309.851   1
   4  -6  15 48.3815 123.482   1
   4  -6  14 314.624 223.628   1
   4   6 -14 307.538 259.743   1
   4   6 -13 46.3242 120.444   1
   4  -6  13 154.675 123.860   1
   4  -6  12 111.957 126.072   1
   4   6 -12-88.5478 143.485   1
   4   6 -11 159.918 212.596   1
   4  -6  11 153.773 79.7247   1
   4  -6  10 1597.89 455.046   1
   4   6 -10 369.730 353.845   1
  -4  -6  -9 370.947 772.936   1
   4   6  -9 590.035 453.676   1
   4  -6   9 1637.70 443.309   1
   4  -6   8 707.680 287.738   1
   4   6  -8 437.222 327.803   1
  -4  -6  -8 61.4414 237.651   1
   4  -6   7 510.893 228.298   1
  -4  -6  -7 455.238 435.764   1
   4   6  -7 46.8848 125.679   1
  -4  -6  -6-5.52495 478.077   1
   4   6  -6 1145.06 644.668   1
   4  -6   6 963.182 342.079   1
   4  -6   5 566.556 240.096   1
  -4  -6  -5-7.56937 317.017   1
  -4   6   5 823.501 395.841   1
   4   6  -5 684.542 471.048   1
   4   6  -4 329.869 373.927   1
   4  -6   4 205.494 160.905   1
  -4   6   4 277.139 196.473   1
   4   6  -3 1075.97 825.955   1
  -4  -6  -3 205.430 460.554   1
  -4   6   2 914.135 326.584   1
  -4  -6  -2-176.341 126.577   1
   4  -6   2 469.085 221.662   1
   4   6  -2 232.529 192.211   1
  -4  -6  -1 689.868 680.096   1
   4   6  -1 926.248 741.154   1
  -4  -6   0-412.832 681.837   1
   4  -6   0 188.913 142.656   1
   4   6   0 901.693 881.209   1
  -4   6   0 202.304 133.141   1
  -4  -6   1 349.498 505.721   1
   4   6   1 816.197 718.260   1
   4  -6  -2 1004.61 367.749   1
  -4   6  -2 1042.01 335.726   1
   4   6   2 142.136 583.986   1
  -4  -6   2 113.192 371.664   1
   4  -6  -3 1524.20 464.122   1
  -4   6  -3 2093.68 467.528   1
   4   6   3 614.077 859.208   1
  -4  -6   3 1207.76 727.151   1
  -4   6  -4 442.806 218.051   1
   4  -6  -4 220.786 181.873   1
   4   6   4 232.036 668.563   1
  -4  -6   4 1309.15 1369.01   1
  -4   6  -5 1147.33 345.124   1
   4   6   5 80.8532 446.998   1
  -4  -6   5 1056.17 616.098   1
  -4   6  -6 1620.88 410.792   1
   4   6   6 368.038 693.009   1
  -4  -6   6 2932.69 1506.04   1
   4   6   7-233.474 340.308   1
  -4  -6   7-482.918 682.583   1
  -4   6  -8 613.826 279.175   1
  -4  -6   8 2846.76 1788.43   1
  -4   6  -9 962.721 326.084   1
   4   6   9-328.906 229.131   1
  -4  -6   9 2107.25 1200.85   1
  -4  -6  10 97.9868 433.646   1
   4   6  10 248.849 837.770   1
  -4   6 -10 565.674 264.279   1
   4   6  11-36.7160 658.351   1
  -4  -6  11 913.790 864.307   1
  -4   6 -11 170.662 162.976   1
  -4   6 -12 253.116 183.269   1
   4   6  12 302.492 817.208   1
  -4  -6  12 315.531 591.038   1
   4   6  13-275.218 236.401   1
  -4   6 -13 331.585 208.657   1
  -4  -6  13 686.511 798.325   1
  -4   6 -14 268.101 227.930   1
   4   6  14-75.7809 865.438   1
  -4  -6  14 335.156 441.611   1
  -4   6 -15 122.373 146.043   1
  -4  -6  15-1389.69 848.117   1
   4   6  15 678.857 1083.84   1
   4   6  16 292.665 845.758   1
   4   7 -14-345.427 336.295   1
   4  -7  14 104.378 183.444   1
   4  -7  13 267.167 212.187   1
   4   7 -13 617.967 404.441   1
   4  -7  12 134.079 150.000   1
   4   7 -12 111.294 226.693   1
   4  -7  11 31.2038 25.8781   1
   4   7 -11 148.683 282.499   1
   4  -7  10 294.516 198.851   1
   4   7 -10 234.161 369.993   1
   4   7  -9 301.954 371.507   1
   4  -7   9 218.825 133.347   1
   4   7  -8 262.283 332.142   1
   4  -7   8 37.7885 136.548   1
   4  -7   7 85.2757 116.811   1
   4   7  -7 493.024 433.891   1
   4  -7   6 506.037 249.385   1
   4   7  -6 997.039 640.941   1
   4  -7   5 1087.70 376.817   1
   4   7  -5 433.047 413.775   1
   4  -7   4 698.861 292.580   1
   4   7  -4 476.370 356.929   1
   4  -7   3 361.161 240.635   1
  -4   7   3 114.984 30.0988   1
   4   7  -3 1070.52 814.039   1
  -4   7   2 92.8020 186.661   1
   4  -7   2 411.505 211.020   1
   4   7  -2 568.454 721.843   1
  -4   7   1 1279.80 429.349   1
  -4  -7  -1 565.210 776.881   1
   4   7  -1 746.224 643.679   1
   4  -7   1 1069.33 380.784   1
  -4  -7   0-205.936 738.399   1
   4  -7   0 425.508 282.254   1
  -4   7   0 1047.49 373.169   1
   4  -7  -1 1280.83 450.394   1
  -4  -7   1 342.931 41.4141   1
  -4   7  -1 1316.64 422.496   1
  -4  -7   2-195.476 589.757   1
   4   7   2 63.5156 443.401   1
  -4   7  -2 425.034 215.835   1
  -4  -7   3 758.568 739.431   1
  -4   7  -3 376.725 220.576   1
   4   7   3 171.483 365.689   1
  -4   7  -4 933.800 307.836   1
   4   7   4-364.035 457.872   1
  -4   7  -5 1098.39 345.725   1
   4   7   5 270.295 914.934   1
  -4  -7   5 204.470 493.231   1
  -4   7  -6 645.419 265.265   1
   4   7   6 269.340 431.633   1
  -4  -7   6 1020.05 803.080   1
   4   7   7 247.696 402.239   1
  -4  -7   7 66.1102 634.377   1
  -4   7  -7 687.079 297.566   1
  -4   7  -8 199.260 169.526   1
  -4  -7   8 1549.65 1216.92   1
  -4   7  -9 245.499 183.822   1
  -4  -7   9-360.044 508.785   1
  -4   7 -10 329.281 217.769   1
  -4  -7  10 983.613 210.399   1
  -4   7 -11 339.553 246.790   1
  -4  -7  11 574.888 337.678   1
  -4  -7  12 357.953 888.820   1
  -4   7 -12 196.827 146.077   1
  -4  -7  13-2300.10 2078.66   1
  -4   7 -13 84.3218 85.8709   1
  -4   7 -14-110.678 162.982   1
  -4  -7  14 1639.77 1480.04   1
   4   8 -11-348.212 381.496   1
   4  -8  11 75.7340 68.1309   1
   4  -8  10 127.377 85.9375   1
   4   8 -10 202.465 305.091   1
   4  -8   9 52.8507 30.2877   1
   4   8  -9 251.375 363.273   1
   4  -8   8 433.452 216.808   1
   4   8  -8 733.775 607.790   1
   4   8  -7-139.238 222.998   1
   4  -8   7 130.819 110.868   1
   4  -8   6 314.509 242.065   1
   4  -8   5 251.758 192.850   1
   4   8  -5 566.184 600.701   1
   4  -8   4 230.269 158.430   1
   4   8  -4 622.789 551.779   1
   4  -8   3 383.520 190.131   1
   4   8  -3 278.197 426.947   1
   4   8  -2 336.115 411.240   1
   4  -8   2 139.532 168.024   1
  -4   8   1 254.051 177.314   1
   4  -8   1 80.0455 137.836   1
  -4   8   0 231.282 225.566   1
  -4   8  -1 495.259 295.513   1
  -4   8  -2 766.318 345.850   1
  -4   8  -3 459.648 256.920   1
  -4   8  -4 438.195 232.077   1
  -4   8  -5 212.396 185.429   1
  -4   8  -6-91.4177 145.110   1
  -4   8  -7 299.607 209.320   1
  -4   8  -8 703.547 296.084   1
  -4   8  -9 246.042 168.922   1
  -4  -8  10-612.923 623.607   1
  -4   8 -10 259.015 183.541   1
  -4  -8  11-1085.29 981.499   1
  -4   8 -11 258.436 189.297   1
   4  -9   8 68.0518 125.057   1
   4  -9   7 118.353 121.726   1
   4  -9   6 256.368 243.637   1
   4  -9   5 172.039 102.568   1
   4  -9   4 156.173 125.923   1
   4  -9   3 23.8656 136.912   1
  -4   9  -1-19.6762 132.521   1
  -4   9  -2 151.491 193.282   1
  -4   9  -3 78.9072 94.5479   1
  -4   9  -4 666.449 331.442   1
  -4   9  -5-1.88874 55.8090   1
  -4   9  -6 249.787 159.740   1
  -4   9  -7 121.353 97.0133   1
  -4   9  -8 213.629 153.196   1
   5   0   0 89.9890 111.761   1
  -5   0   0 35.0882 115.918   1
  -5   0  -1 27535.2 1911.47   1
  -5   0   1 24600.2 1689.33   1
   5   0   1 28657.3 1828.50   1
   5   0  -1 28861.7 1795.02   1
  -5   0   2 11049.8 1175.64   1
   5   0   2 12099.8 1315.28   1
  -5   0  -2 11396.9 1315.39   1
   5   0  -2 13216.3 1273.57   1
  -5   0  -3 4516.52 864.150   1
   5   0   3 4197.11 789.811   1
  -5   0   3 4896.96 783.610   1
   5   0  -3 3886.63 631.599   1
   5   0  -4 29205.7 1762.60   1
  -5   0  -4 30404.4 2444.95   1
   5   0   4 26468.1 2239.14   1
  -5   0   4 30228.6 1817.51   1
  -5   0   5 17597.5 1413.02   1
   5   0  -5 18981.1 1495.50   1
  -5   0  -5 16239.8 1823.94   1
   5   0   5 16717.2 1891.47   1
  -5   0   6 383.514 225.715   1
   5   0  -6 274.070 196.988   1
   5   0   7 3237.17 829.115   1
  -5   0  -7 3612.67 858.207   1
  -5   0   7 2304.55 507.744   1
   5   0  -7 2457.66 508.506   1
   5   0  -8 6955.85 854.662   1
  -5   0   8 11781.5 1149.90   1
  -5   0  -8 7475.86 1326.89   1
   5   0   8 7951.44 1360.28   1
  -5   0  -9 3641.83 941.562   1
  -5   0   9 3835.63 661.336   1
   5   0  -9 4755.54 713.753   1
  -5   0 -10 1076.02 516.947   1
   5   0  10 895.379 562.524   1
  -5   0  10 815.123 333.248   1
   5   0 -10 1171.76 361.174   1
   5   0 -11 1103.64 335.585   1
   5   0  11 770.811 527.808   1
  -5   0 -11 1220.72 620.560   1
  -5   0  11 1197.86 365.711   1
   5   0 -12 258.063 181.619   1
  -5   0 -12 153.760 157.930   1
   5   0  12 373.179 375.408   1
  -5   0  12 477.634 224.102   1
   5   0  13 2553.51 944.672   1
   5   0 -13 2170.22 460.257   1
  -5   0 -13 1690.62 738.694   1
  -5   0  13 2499.29 514.676   1
   5   0  14 145.577 145.546   1
   5   0 -14 104.166 114.736   1
  -5   0  14 416.128 263.623   1
  -5   0 -14 906.869 607.917   1
   5   0 -15 298.690 189.758   1
  -5   0 -15-37.2606 280.940   1
  -5   0  15 549.719 255.821   1
   5   0  15 200.475 389.077   1
  -5   0  16 333.586 222.956   1
   5   0 -16 395.084 213.786   1
  -5   0 -16 752.149 622.331   1
   5   0  16 460.763 468.116   1
   5   0 -17 590.936 226.242   1
  -5   0  17 676.806 290.851   1
  -5   0 -17 519.420 489.904   1
   5   0  17 945.545 1004.28   1
   5   0 -18 166.672 116.627   1
  -5   0  18-90.8696 89.8962   1
  -5   0 -18 35.8242 162.376   1
   5   0  18 620.208 707.725   1
  -5   0  19 297.831 232.429   1
  -5   0 -19 229.681 305.536   1
   5   0 -19 166.653 162.701   1
   5   0  19 309.570 762.033   1
   5  -1  19-179.174 250.982   1
   5   1 -19 99.4460 80.5828   1
  -5   1  19 65.7155 29.2646   1
  -5  -1 -19 273.103 446.539   1
   5  -1  18 638.227 702.524   1
  -5   1  18 132.667 49.5815   1
   5   1 -18 84.8363 78.3568   1
  -5  -1 -18 142.348 333.747   1
   5   1 -17 310.336 186.470   1
   5  -1  17-137.486 140.488   1
  -5  -1 -17 324.549 435.042   1
  -5   1  17 273.904 205.625   1
   5  -1  16 858.242 747.471   1
   5   1 -16 938.517 298.351   1
  -5   1  16 2056.24 507.710   1
  -5  -1 -16 1138.54 634.195   1
   5  -1  15 1135.74 704.902   1
  -5  -1 -15 345.141 317.076   1
  -5   1  15 895.006 400.783   1
   5   1 -15 358.398 182.028   1
   5  -1  14 1205.60 532.533   1
  -5  -1 -14 513.600 396.458   1
   5   1 -14 714.437 266.392   1
  -5   1  14 1386.06 414.610   1
  -5  -1 -13 568.917 469.187   1
   5  -1  13 1125.03 577.774   1
  -5   1  13 1616.75 444.152   1
   5   1 -13 1252.02 371.612   1
  -5   1  12 1242.67 387.757   1
   5  -1  12 1196.35 583.855   1
   5   1 -12 2243.05 473.904   1
  -5  -1 -12 616.245 501.647   1
  -5   1  11 1636.92 439.693   1
   5  -1  11 2169.43 735.392   1
   5   1 -11 1491.79 370.788   1
  -5  -1 -11 1283.65 626.325   1
   5  -1  10 282.226 305.798   1
   5   1 -10 667.892 268.035   1
  -5   1  10 459.520 246.056   1
  -5  -1 -10 501.673 411.935   1
   5   1  -9 3615.50 620.175   1
  -5   1   9 4821.45 787.914   1
  -5  -1  -8 2172.58 770.159   1
   5   1  -8 2294.01 514.780   1
  -5   1   8 3363.14 653.147   1
  -5   1   7 8201.19 948.051   1
   5  -1   7 5680.56 1003.38   1
   5   1  -7 5967.20 793.836   1
   5  -1   6 13569.9 1485.61   1
  -5  -1  -6 12439.1 1877.09   1
  -5   1   6 13503.4 1237.47   1
   5   1  -6 12021.6 1147.24   1
  -5  -1  -5 927.777 517.839   1
   5   1  -5 2397.46 544.514   1
  -5   1   5 1377.93 396.591   1
   5  -1   5 670.002 321.462   1
  -5   1   4 6501.09 866.520   1
   5  -1   4 4516.01 744.489   1
   5   1  -4 5020.73 756.736   1
  -5  -1  -4 5787.34 1163.40   1
  -5   1   3 23445.4 1668.28   1
  -5  -1  -3 16852.3 1921.65   1
   5  -1   3 20779.3 1550.69   1
   5   1  -3 18572.8 1471.83   1
  -5   1   2 43996.3 2289.15   1
  -5  -1  -2 37785.2 2883.43   1
   5   1  -2 44949.7 2496.66   1
   5  -1   2 48164.3 2402.57   1
   5   1  -1 13811.2 1439.40   1
   5  -1   1 12509.6 1224.52   1
  -5   1   1 13273.6 1213.41   1
   5   1   0 28261.8 2275.92   1
  -5  -1   0 29165.3 2391.67   1
  -5   1   0 28968.3 1787.74   1
   5  -1   0 35115.8 1916.99   1
  -5   1  -1 13237.8 1293.74   1
   5  -1  -1 13854.8 1225.47   1
  -5  -1   1 12354.1 1474.54   1
   5  -1  -2 50907.6 2486.98   1
  -5   1  -2 49295.2 2394.43   1
  -5  -1   2 49658.8 2770.78   1
   5  -1  -3 20336.6 1488.93   1
  -5   1  -3 19475.9 1552.21   1
  -5  -1   3 15389.4 1407.78   1
  -5  -1   4 4130.53 721.058   1
   5  -1  -4 6313.01 812.938   1
  -5   1  -4 3638.72 664.187   1
   5   1   5 728.183 508.510   1
  -5  -1   5 706.729 293.941   1
   5  -1  -5 1076.57 321.563   1
  -5   1  -5 763.929 334.785   1
  -5   1  -6 11495.2 1342.85   1
  -5  -1   6 12076.5 1228.18   1
   5  -1  -6 15012.3 1287.45   1
   5   1   7 4992.34 1253.10   1
  -5   1  -7 5249.43 1018.45   1
   5  -1  -7 8590.98 936.240   1
  -5  -1   7 6087.96 805.378   1
  -5  -1   8 3025.80 578.432   1
   5   1   8 2217.47 876.355   1
  -5   1  -8 2745.26 783.309   1
   5  -1  -8 2936.12 559.028   1
  -5  -1   9 4470.11 734.390   1
   5   1   9 4805.41 1252.19   1
  -5   1  -9 4271.80 972.682   1
   5  -1  -9 5487.62 771.162   1
   5   1  10 360.027 233.186   1
  -5   1 -10 9.75354 159.531   1
  -5  -1  10 364.528 232.253   1
   5  -1 -10 605.856 230.751   1
   5  -1 -11 1894.97 462.771   1
  -5   1 -11 1647.50 577.747   1
  -5  -1  11 1382.55 416.768   1
   5   1  11 2326.20 1014.98   1
  -5   1 -12 1266.53 550.360   1
   5  -1 -12 1016.15 315.898   1
  -5  -1  12 982.021 340.919   1
   5   1  12 1246.44 788.865   1
  -5   1 -13 743.808 448.338   1
   5  -1 -13 1744.92 439.454   1
  -5  -1  13 2290.63 513.635   1
   5   1  13 1780.05 977.920   1
  -5   1 -14 747.781 490.814   1
   5  -1 -14 1146.27 341.330   1
   5   1  14 998.022 776.341   1
  -5  -1  14 504.615 246.102   1
  -5   1 -15 51.2476 219.158   1
  -5  -1  15 944.211 330.960   1
   5  -1 -15 567.988 246.282   1
   5   1  15 944.543 848.278   1
  -5   1 -16 845.800 518.283   1
   5  -1 -16 1015.83 303.504   1
  -5  -1  16 1052.48 354.276   1
   5   1  16 627.730 749.719   1
  -5   1 -17-44.4729 98.6890   1
  -5  -1  17 201.408 91.3531   1
   5  -1 -17 314.199 171.604   1
   5   1  17 1113.89 1125.83   1
   5  -1 -18 121.022 139.299   1
  -5  -1  18 67.7277 132.978   1
   5   1  18-209.658 940.933   1
  -5   1 -18-75.4396 159.605   1
  -5  -1  19 118.098 118.751   1
   5   1  19-115.877 553.420   1
  -5   1 -19 141.857 170.272   1
   5  -1 -19 303.994 155.097   1
   5  -2  18 20.2325 283.577   1
  -5   2  18 191.719 238.432   1
   5   2 -18 337.180 171.210   1
  -5  -2 -18-15.7727 109.721   1
  -5   2  17 80.1000 128.507   1
   5  -2  17-147.639 327.746   1
  -5  -2 -17 673.086 660.972   1
   5   2 -17 158.964 152.071   1
  -5   2  16-20.5919 23.4419   1
   5   2 -16 139.268 142.031   1
   5  -2  16-29.0918 106.681   1
  -5  -2 -16 368.360 636.540   1
  -5   2  15 332.146 251.180   1
   5  -2  15 424.248 407.575   1
  -5  -2 -15 477.665 404.448   1
   5   2 -15 538.261 219.530   1
   5  -2  14 1172.89 543.689   1
  -5  -2 -14 685.338 435.740   1
   5   2 -14 985.962 302.977   1
   5  -2  13 876.685 537.711   1
   5   2 -13 313.424 167.812   1
  -5   2  13 473.810 277.784   1
  -5  -2 -13 443.297 385.033   1
   5   2 -12 391.437 212.609   1
  -5   2  12 689.235 302.539   1
   5  -2  12 268.303 288.276   1
  -5  -2 -12 1073.99 692.442   1
   5   2 -11 990.653 353.803   1
  -5   2  11 1250.31 370.557   1
   5  -2  11 1848.73 590.994   1
  -5  -2 -11 2012.31 798.430   1
  -5   2  10 6069.52 835.174   1
  -5  -2 -10 3550.60 1011.73   1
   5  -2  10 4237.79 892.057   1
   5   2 -10 4343.54 659.140   1
   5  -2   9 995.452 417.973   1
   5   2  -9 1403.16 422.588   1
  -5  -2  -9 997.687 529.219   1
  -5   2   8 4743.75 725.045   1
   5  -2   8 2660.65 597.243   1
   5   2  -8 5232.71 747.312   1
  -5  -2  -8 3308.94 1029.30   1
   5   2  -7 1946.38 488.677   1
   5  -2   7 1476.10 442.517   1
  -5   2   7 1136.54 360.007   1
  -5  -2  -7 863.803 569.109   1
   5  -2   6 1028.05 365.382   1
   5   2  -6 942.215 325.389   1
  -5   2   6 1946.34 489.281   1
  -5  -2  -6 1608.73 740.824   1
  -5  -2  -5 3115.81 983.136   1
   5  -2   5 3555.26 696.956   1
  -5   2   5 4894.91 779.087   1
  -5  -2  -4 8569.78 1588.52   1
  -5   2   4 8067.34 977.711   1
   5  -2   4 10861.9 1125.63   1
  -5   2   3 1784.52 450.958   1
  -5  -2  -3 1577.10 707.095   1
   5  -2   3 1490.65 422.514   1
   5  -2   2 15538.2 1355.46   1
  -5   2   2 10660.9 1098.16   1
   5  -2   1 4940.82 792.506   1
  -5   2   1 3480.37 625.026   1
  -5  -2  -1 2229.69 760.124   1
  -5  -2   0 13130.8 1834.72   1
  -5   2   0 18751.1 1483.45   1
   5  -2   0 19247.3 1480.89   1
  -5   2  -1 4269.81 723.647   1
   5  -2  -1 3948.27 657.401   1
  -5   2  -2 12541.2 1185.76   1
   5  -2  -2 10530.9 1053.30   1
   5   2   3 1286.11 703.636   1
  -5   2  -3 1667.46 439.716   1
  -5  -2   3 9448.83 1404.04   1
   5  -2  -3 2339.44 524.093   1
  -5  -2   4 12610.7 1563.03   1
  -5   2  -4 9703.86 1121.18   1
  -5  -2   5 3350.99 753.484   1
   5  -2  -5 4594.06 703.225   1
  -5   2  -5 2804.08 598.020   1
  -5  -2   6 938.960 422.877   1
  -5   2  -6 1734.80 450.739   1
   5  -2  -6 1095.08 348.709   1
   5   2   6 1718.51 812.897   1
   5  -2  -7 2046.87 461.564   1
  -5  -2   7 554.618 263.735   1
  -5   2  -7 2292.17 564.002   1
   5   2   7 341.640 507.748   1
   5  -2  -8 4213.68 681.294   1
  -5   2  -8 1537.49 480.087   1
  -5  -2   8 2373.23 512.811   1
   5   2   8 2609.38 1087.91   1
   5  -2  -9 1145.61 333.813   1
  -5   2  -9 515.943 281.679   1
  -5  -2   9 653.285 277.004   1
   5   2   9 1230.12 799.985   1
  -5  -2  10 4519.69 725.473   1
  -5   2 -10 4247.18 862.940   1
  -5   2 -11 913.049 446.976   1
   5  -2 -11 2797.93 590.008   1
   5   2  11 1360.19 675.613   1
  -5  -2  11 994.386 355.564   1
  -5  -2  12 784.062 287.242   1
   5  -2 -12 452.097 223.126   1
  -5   2 -12 282.016 197.659   1
   5   2  12 3040.23 1213.39   1
  -5  -2  13 216.565 195.965   1
  -5   2 -13 912.676 510.976   1
   5   2  13 4.53270 365.474   1
   5  -2 -13 358.363 212.387   1
   5  -2 -14 1765.74 435.592   1
  -5   2 -14 917.137 400.048   1
  -5  -2  14 1154.47 374.384   1
   5   2  14 1501.03 1060.12   1
  -5   2 -15 392.524 299.573   1
  -5  -2  15 124.633 93.7323   1
   5   2  15 294.243 393.686   1
   5  -2 -15 367.210 191.864   1
  -5   2 -16-72.6186 89.3848   1
   5  -2 -16 153.622 66.3172   1
   5   2  16-213.750 663.233   1
  -5  -2  16 166.210 152.704   1
  -5   2 -17 96.1545 237.868   1
   5  -2 -17 192.143 157.603   1
   5   2  17-10.7832 700.235   1
  -5  -2  17 34.8882 33.0374   1
  -5   2 -18-120.250 88.1744   1
  -5  -2  18 152.022 166.869   1
   5   2  18 423.788 922.258   1
   5  -3  18 105.064 300.373   1
  -5  -3 -18-75.0231 159.213   1
   5   3 -18 197.477 156.254   1
  -5   3  17 190.055 248.928   1
   5  -3  17-185.004 262.350   1
  -5  -3 -17-247.130 695.955   1
   5   3 -17 143.915 107.136   1
  -5   3  16 428.057 326.113   1
   5  -3  16 147.607 207.063   1
   5   3 -16 228.478 157.422   1
  -5  -3 -16 448.150 679.684   1
  -5   3  15 906.954 405.323   1
   5   3 -15 364.662 198.325   1
   5  -3  15 176.610 174.786   1
  -5  -3 -15 409.437 349.181   1
   5   3 -14 500.089 221.871   1
   5  -3  14 1280.11 487.879   1
  -5   3  14 1092.26 425.700   1
  -5  -3 -14 795.841 671.947   1
  -5   3  13 444.796 287.599   1
   5  -3  13 101.258 157.182   1
  -5  -3 -13 726.024 656.986   1
   5   3 -13-13.7364 103.141   1
  -5   3  12 3425.03 693.006   1
   5  -3  12 1698.60 495.625   1
   5   3 -12 1384.33 396.915   1
  -5  -3 -12 3011.58 1228.53   1
  -5  -3 -11 1397.14 976.271   1
  -5   3  11 628.167 284.439   1
   5  -3  11 852.319 369.605   1
   5   3 -11 429.621 214.931   1
   5   3 -10 1540.43 420.721   1
   5  -3  10 2557.06 606.887   1
  -5  -3 -10 2711.95 1187.55   1
  -5   3   9 11153.0 1237.97   1
   5  -3   9 729.468 309.514   1
  -5   3   8 8609.54 995.411   1
   5  -3   8 5835.28 909.619   1
  -5  -3  -8 4683.84 1375.86   1
   5  -3   7 3621.34 678.067   1
  -5   3   7 5637.50 820.715   1
  -5  -3  -7 4293.62 1239.34   1
   5  -3   6 2276.84 527.672   1
  -5   3   6 2694.31 561.991   1
   5   3  -6 1734.23 661.770   1
  -5  -3  -6 1463.20 746.069   1
   5   3  -5 1474.03 572.180   1
  -5  -3  -5 1410.00 650.682   1
   5  -3   4 3767.29 706.421   1
  -5  -3  -4 2025.10 864.163   1
  -5   3   4 4532.18 757.834   1
   5  -3   3 4631.85 742.668   1
  -5  -3  -3 3160.21 1064.86   1
  -5   3   3 4603.88 759.479   1
   5   3  -2 1161.44 654.641   1
   5  -3   2 2485.15 562.162   1
  -5  -3  -2 1917.35 849.950   1
  -5   3   2 3238.94 624.313   1
   5   3  -1 966.446 535.341   1
   5  -3   1 1918.70 476.584   1
  -5   3   1 3142.80 611.661   1
  -5  -3  -1 1260.05 721.184   1
  -5   3   0 5053.88 792.292   1
   5  -3   0 5245.26 792.865   1
  -5  -3   1 1362.85 613.348   1
  -5   3  -1 1608.14 432.769   1
   5   3   1 985.970 631.929   1
  -5  -3   2 10602.4 1781.47   1
   5   3   2 1375.68 711.965   1
  -5   3  -2 1895.74 491.830   1
   5  -3  -2 2617.74 535.719   1
  -5   3  -3 3570.42 682.733   1
  -5  -3   3 6782.83 1316.38   1
   5  -3  -3 4720.42 759.411   1
  -5  -3   4 3069.31 876.810   1
  -5   3  -4 3527.17 701.389   1
   5   3   4 1932.15 943.625   1
  -5   3  -5 1790.33 464.333   1
   5  -3  -5 3130.30 569.369   1
  -5  -3   5 2113.56 699.327   1
   5   3   5 1824.94 784.373   1
   5  -3  -6 2636.69 533.727   1
   5   3   6 933.352 613.546   1
  -5   3  -6 1803.65 481.551   1
  -5  -3   7 3918.93 892.278   1
   5  -3  -7 4400.04 696.474   1
  -5   3  -7 3671.17 706.667   1
  -5  -3   8 5191.68 951.732   1
   5  -3  -8 7298.50 964.246   1
  -5   3  -8 4444.86 825.294   1
  -5   3  -9 195.309 174.745   1
  -5  -3   9 211.961 151.120   1
   5   3   9 178.635 101.546   1
  -5  -3  10 1940.76 509.695   1
  -5   3 -10 937.291 400.025   1
   5  -3 -10 2656.19 545.773   1
   5   3  10 2417.08 1253.26   1
  -5   3 -11 244.395 175.155   1
   5  -3 -11 635.817 274.828   1
  -5  -3  11 781.908 286.143   1
   5   3  11 1217.25 1103.94   1
   5  -3 -12 3199.04 629.150   1
  -5  -3  12 1248.65 353.000   1
  -5   3 -12 849.947 412.867   1
   5   3  12 2863.46 1659.90   1
  -5  -3  13 151.688 110.201   1
   5  -3 -13 156.412 172.244   1
  -5   3 -13-10.0826 12.3939   1
   5   3  13-146.914 788.454   1
  -5   3 -14 668.760 381.080   1
   5   3  14 550.287 700.366   1
   5  -3 -14 718.494 275.850   1
  -5  -3  14 214.171 169.382   1
  -5  -3  15 237.972 183.404   1
   5  -3 -15 448.764 252.871   1
  -5   3 -15 637.230 448.598   1
   5   3  15 717.504 748.870   1
  -5   3 -16 476.503 359.442   1
   5   3  16 257.383 608.096   1
  -5  -3  16 233.432 188.012   1
  -5   3 -17-165.258 191.131   1
  -5  -3  17 1.20766 70.6436   1
   5   3  17-65.1632 787.290   1
  -5   3 -18-56.9452 158.977   1
   5   3  18-107.334 635.644   1
  -5  -3  18-144.470 172.238   1
   5   4 -17 93.8713 104.919   1
   5  -4  17 496.412 342.331   1
  -5  -4 -17 323.664 713.598   1
   5  -4  16 252.729 214.668   1
  -5  -4 -16 68.3917 542.564   1
   5   4 -16 119.091 110.062   1
   5  -4  15 35.1087 90.2499   1
  -5  -4 -15 173.423 387.358   1
   5   4 -15 94.6442 156.197   1
  -5   4  15 140.802 172.796   1
  -5   4  14 167.260 219.052   1
   5   4 -14 152.687 146.479   1
  -5  -4 -14 181.659 413.161   1
   5  -4  14 167.484 199.490   1
  -5  -4 -13-136.477 328.505   1
   5   4 -13 82.5731 101.983   1
  -5   4  13 408.759 257.534   1
   5  -4  13 408.264 273.331   1
   5   4 -12 179.019 138.286   1
  -5  -4 -12-75.3615 396.912   1
   5  -4  12 663.824 357.297   1
  -5   4  12 1136.88 452.951   1
   5   4 -11 384.401 286.294   1
  -5  -4 -11 934.525 727.661   1
  -5   4  11 182.421 200.087   1
   5  -4  11 336.817 197.002   1
   5  -4  10 385.109 262.581   1
  -5   4  10 847.278 358.466   1
   5   4 -10 233.623 251.720   1
  -5  -4 -10 1199.37 642.108   1
   5  -4   9 1256.10 420.460   1
   5   4  -9 559.323 383.121   1
  -5  -4  -9 1328.23 1003.87   1
  -5   4   9 1409.08 429.650   1
   5   4  -8 784.321 437.706   1
   5  -4   8 1298.17 436.585   1
  -5   4   8 1717.48 506.683   1
  -5  -4  -8 1249.24 901.521   1
   5   4  -7 737.121 460.758   1
   5  -4   7 887.101 332.478   1
  -5   4   7 2549.23 615.402   1
  -5  -4  -7 1471.73 989.998   1
   5  -4   6 673.535 282.028   1
   5   4  -6 752.559 463.665   1
  -5   4   6 524.313 283.426   1
  -5  -4  -6 173.836 288.988   1
   5   4  -5 1790.92 713.791   1
  -5  -4  -5 2117.56 1045.03   1
   5   4  -4 1006.54 600.947   1
  -5   4   4 2798.41 570.846   1
   5  -4   4 2089.73 517.680   1
  -5  -4  -4 1274.43 917.688   1
  -5   4   3 9207.66 1026.16   1
   5  -4   3 6251.12 865.106   1
  -5   4   2 555.425 274.703   1
  -5  -4  -2 27.3721 162.345   1
   5   4  -2 225.103 279.309   1
   5  -4   1 1358.52 395.736   1
  -5  -4  -1 980.322 684.653   1
  -5   4   1 1340.88 408.614   1
   5   4  -1 842.156 586.543   1
  -5   4   0 1364.10 430.499   1
  -5  -4   0 1523.85 771.492   1
   5  -4   0 1571.24 453.754   1
   5   4   0 1380.47 715.269   1
  -5   4  -1 1462.26 453.600   1
   5   4   1 900.840 667.184   1
  -5  -4   1 1154.85 755.256   1
   5  -4  -1 2311.85 513.711   1
   5  -4  -2 879.892 304.895   1
   5   4   2 1305.07 764.789   1
  -5  -4   2-254.427 490.649   1
   5  -4  -3 10569.0 1107.86   1
  -5   4  -3 6942.43 957.382   1
   5  -4  -4 2690.57 539.768   1
  -5   4  -4 2563.84 571.412   1
   5   4   4 766.912 691.518   1
  -5  -4   4 1243.11 641.870   1
   5   4   5 1611.86 867.781   1
  -5  -4   5 2638.74 982.416   1
  -5   4  -5 3834.28 697.223   1
   5  -4  -5 3227.78 598.460   1
  -5  -4   6 856.607 569.226   1
  -5   4  -6 429.097 202.034   1
   5  -4  -6 1489.28 433.417   1
   5   4   6 220.211 266.781   1
  -5   4  -7 1660.01 486.328   1
  -5  -4   7 2661.25 861.433   1
   5  -4  -7 1563.21 415.244   1
   5   4   7 715.427 698.967   1
  -5  -4   8 989.599 503.851   1
  -5   4  -8 1007.48 379.939   1
   5   4   8 938.887 894.819   1
   5  -4  -8 2012.43 486.010   1
  -5   4  -9 1032.39 381.881   1
  -5  -4   9 835.830 463.855   1
   5   4   9 826.131 1033.90   1
   5  -4  -9 1182.48 379.006   1
  -5  -4  10 479.061 360.155   1
   5   4  10 1801.41 1417.02   1
   5  -4 -10 540.263 288.654   1
  -5   4 -10 441.808 278.226   1
   5  -4 -11 1128.03 405.966   1
  -5  -4  11 499.852 359.633   1
   5   4  11 689.237 980.726   1
  -5   4 -11 168.822 129.302   1
   5  -4 -12 338.870 235.289   1
  -5  -4  12 392.345 283.035   1
  -5   4 -12 95.5634 93.4518   1
   5   4  12 543.768 989.363   1
   5   4  13 323.567 616.629   1
   5  -4 -13 174.760 133.198   1
  -5  -4  13 156.737 163.331   1
  -5   4 -13 60.4768 130.161   1
  -5  -4  14 382.030 252.638   1
  -5   4 -14 226.612 224.176   1
   5   4  14 1119.24 1401.56   1
  -5   4 -15 102.204 140.335   1
  -5  -4  15 105.792 107.709   1
   5   4  15 0.82782 222.482   1
  -5  -4  16-41.9242 84.5953   1
   5   4  16 523.462 822.107   1
  -5   4 -16-17.2251 70.7166   1
  -5   4 -17 208.430 169.895   1
   5   4  17 176.215 1073.96   1
  -5  -4  17 24.9547 35.7198   1
   5   5 -16-240.345 184.665   1
  -5  -5 -16-530.684 670.975   1
   5   5 -15 292.532 221.778   1
  -5  -5 -15 128.952 595.586   1
   5  -5  15 109.451 132.044   1
   5  -5  14 321.418 256.090   1
   5   5 -14 111.793 165.619   1
  -5  -5 -14 1264.57 1346.16   1
   5  -5  13 147.846 78.1116   1
  -5  -5 -13-279.691 590.644   1
   5   5 -13 158.626 128.830   1
  -5   5  12 83.1499 184.781   1
   5  -5  12 151.371 165.023   1
   5   5 -12 0.33984 40.4316   1
  -5  -5 -12 112.962 494.369   1
   5   5 -11 323.311 288.001   1
  -5  -5 -11-257.849 533.433   1
   5  -5  11 414.014 269.725   1
  -5   5  11 226.957 170.333   1
   5   5 -10 247.421 274.990   1
  -5   5  10 431.692 295.533   1
   5  -5  10 195.471 139.624   1
  -5  -5 -10-203.359 488.669   1
   5   5  -9 130.292 203.974   1
  -5   5   9 312.192 234.529   1
  -5  -5  -9 26.9357 190.348   1
   5  -5   9 362.309 225.080   1
   5   5  -8 937.529 515.576   1
   5  -5   8 855.298 344.734   1
  -5  -5  -8 705.338 578.975   1
  -5   5   7 1043.55 366.743   1
  -5  -5  -7 927.083 883.411   1
   5  -5   7 448.168 252.889   1
   5   5  -7 190.624 210.016   1
  -5  -5  -6 554.013 600.334   1
  -5   5   6 989.564 347.135   1
   5  -5   6 824.568 302.536   1
   5   5  -6 638.144 463.859   1
  -5   5   5 1165.27 393.066   1
  -5  -5  -5 1030.31 965.429   1
   5  -5   5 1058.70 394.897   1
   5   5  -5 744.938 521.877   1
  -5   5   4 3122.34 662.503   1
  -5  -5  -4 1471.40 1163.08   1
   5  -5   4 1386.81 433.208   1
   5   5  -4 676.220 443.709   1
  -5   5   3 2538.54 560.405   1
   5  -5   3 1043.28 350.719   1
  -5  -5  -3 1185.15 1051.52   1
   5   5  -3 637.790 594.477   1
  -5   5   2 1128.00 392.357   1
   5  -5   2 834.115 320.834   1
  -5  -5  -2 1945.97 964.086   1
   5   5  -2 1210.19 662.377   1
   5  -5   1 5265.33 799.220   1
  -5   5   1 7980.98 992.883   1
  -5  -5  -1 6137.78 2063.96   1
   5   5  -1 3703.44 1218.78   1
  -5   5   0 137.925 162.718   1
  -5  -5   0 164.266 569.558   1
   5   5   0 621.340 604.229   1
   5  -5   0 292.406 220.113   1
   5  -5  -1 5135.19 792.941   1
   5   5   1 3517.56 1324.26   1
  -5  -5   1 5593.13 1910.38   1
  -5   5  -1 6689.03 917.439   1
  -5  -5   2 694.642 436.600   1
   5  -5  -2 1233.39 379.391   1
   5   5   2 887.671 627.481   1
  -5   5  -2 1330.82 421.307   1
  -5   5  -3 563.340 250.415   1
   5   5   3 890.215 806.841   1
  -5  -5   3 679.683 471.128   1
   5   5   4 883.593 684.546   1
   5  -5  -4 1467.96 440.301   1
  -5   5  -4 1521.10 448.369   1
  -5  -5   4 1834.06 883.858   1
  -5   5  -5 1247.86 400.013   1
   5   5   5 711.180 739.179   1
   5  -5  -5 1098.67 376.355   1
  -5  -5   5 1639.26 861.333   1
   5  -5  -6 823.920 313.475   1
   5   5   6-17.9513 373.848   1
  -5   5  -6 949.285 356.605   1
  -5  -5   6 1070.51 719.924   1
   5  -5  -7 1027.16 378.956   1
  -5   5  -7 1018.36 367.825   1
   5   5   7 177.588 238.849   1
  -5  -5   7 556.756 447.792   1
   5  -5  -8 1313.93 436.249   1
  -5   5  -8 2016.91 506.770   1
   5   5   8 855.807 1249.43   1
  -5  -5   8 1419.54 688.315   1
  -5   5  -9 321.625 237.414   1
   5  -5  -9 296.646 197.446   1
   5   5   9 210.205 681.084   1
  -5  -5   9 599.364 473.821   1
  -5  -5  10-276.095 285.999   1
  -5   5 -10 604.310 324.543   1
   5   5  10-327.116 166.977   1
   5  -5 -10 319.356 176.657   1
  -5  -5  11 78.1184 267.272   1
  -5   5 -11 179.959 154.860   1
   5   5  11-392.972 588.684   1
  -5   5 -12 238.257 219.578   1
  -5  -5  12 153.882 207.220   1
   5   5  12 348.165 756.170   1
  -5  -5  13 128.753 125.825   1
   5   5  13-132.264 526.415   1
  -5   5 -13 69.8112 107.060   1
  -5  -5  14-481.856 364.033   1
   5   5  14-197.563 518.289   1
  -5   5 -14-46.8736 151.033   1
  -5  -5  15-43.0485 56.1909   1
   5   5  15 297.568 984.403   1
  -5   5 -15 238.011 211.180   1
  -5  -5  16-143.684 214.807   1
   5   5  16 77.0477 865.105   1
  -5   5 -16-98.3555 119.259   1
   5   6 -14 12.6914 162.264   1
   5  -6  14-20.9550 109.751   1
  -5  -6 -14 171.512 413.809   1
   5   6 -13-60.4637 54.1254   1
   5  -6  13 132.708 123.933   1
  -5  -6 -13-33.6116 370.581   1
   5  -6  12 203.847 198.968   1
  -5  -6 -12 527.566 801.255   1
   5   6 -12 127.690 189.098   1
  -5  -6 -11 240.500 45.0414   1
   5  -6  11 536.704 303.695   1
   5   6 -11 61.8260 112.221   1
  -5  -6 -10-174.610 375.421   1
   5  -6  10 63.1612 152.833   1
  -5   6  10 66.0816 132.921   1
   5   6 -10 444.578 412.960   1
  -5  -6  -9-407.650 1041.87   1
   5   6  -9 257.223 246.231   1
   5  -6   9 373.953 222.203   1
   5  -6   8 224.445 105.670   1
  -5   6   8 66.5890 133.306   1
  -5  -6  -8-277.069 767.617   1
   5   6  -8 159.775 213.370   1
   5  -6   7 394.731 215.240   1
  -5  -6  -7 409.056 301.821   1
   5   6  -7 585.544 452.954   1
  -5   6   7 880.860 370.769   1
   5  -6   6 855.851 390.590   1
  -5  -6  -6 716.382 835.222   1
   5   6  -6 571.191 495.522   1
  -5   6   6 931.791 344.631   1
  -5   6   5 165.889 179.405   1
   5  -6   5 479.768 278.339   1
  -5  -6  -5 182.759 485.569   1
   5   6  -5 372.714 487.473   1
  -5  -6  -4 593.507 964.318   1
   5   6  -4-100.332 268.188   1
   5  -6   4 317.789 223.056   1
  -5   6   4 220.770 190.442   1
  -5  -6  -3 1196.60 816.640   1
   5   6  -3 1157.10 771.256   1
   5  -6   3 1075.74 359.634   1
   5  -6   2 477.952 248.619   1
  -5   6   2 1205.03 439.638   1
  -5  -6  -2-282.179 695.105   1
   5   6  -2 462.725 356.664   1
   5  -6   1 1051.07 359.596   1
  -5   6   1 1230.24 403.884   1
  -5  -6  -1 916.916 835.529   1
   5   6  -1 2105.90 1033.17   1
  -5   6   0 816.940 279.995   1
   5  -6   0 426.658 289.505   1
  -5  -6   0 1639.75 1424.44   1
   5   6   0 786.753 726.170   1
  -5   6  -1 1297.63 374.610   1
   5  -6  -1 2141.04 574.162   1
  -5  -6   1 2266.20 1313.75   1
   5   6   1 1072.81 962.432   1
   5   6   2 349.693 472.761   1
  -5  -6   2 1499.82 1123.47   1
   5  -6  -2 1010.73 346.254   1
  -5   6  -2 861.145 310.541   1
  -5   6  -3 2468.66 549.246   1
   5   6   3 403.241 498.976   1
  -5  -6   3 3142.00 1498.20   1
   5  -6  -3 2687.98 594.675   1
   5  -6  -4 408.024 244.749   1
  -5   6  -4 186.632 165.234   1
   5   6   4-47.0581 268.523   1
  -5  -6   4-594.657 868.245   1
  -5   6  -5 286.356 172.393   1
   5   6   5 478.061 658.493   1
   5  -6  -5 134.537 138.342   1
  -5  -6   5 205.357 651.549   1
   5  -6  -6 989.942 385.615   1
  -5   6  -6 600.394 299.287   1
   5   6   6 434.891 553.479   1
  -5  -6   6 1707.71 1159.65   1
  -5   6  -7 262.324 203.432   1
   5   6   7 282.163 623.534   1
  -5  -6   7 359.991 786.520   1
   5  -6  -7 400.955 218.730   1
   5  -6  -8 3.17961 78.7811   1
   5   6   8 183.236 637.784   1
  -5  -6   8-90.9361 207.880   1
  -5   6  -8 175.110 189.867   1
   5   6   9 44.2612 560.249   1
  -5   6  -9 568.931 319.565   1
  -5  -6   9 1577.63 1019.70   1
  -5   6 -10 133.721 128.834   1
   5   6  10-129.412 948.960   1
  -5  -6  10-173.666 481.029   1
   5   6  11 181.809 813.685   1
  -5  -6  11-385.357 626.481   1
  -5   6 -12 178.548 222.091   1
   5   6  12 616.805 1348.48   1
  -5  -6  12 787.164 630.614   1
  -5   6 -13 68.5426 112.687   1
   5   6  13-114.861 951.032   1
  -5  -6  13 4.77116 191.795   1
  -5   6 -14 166.247 170.078   1
   5   6  14-64.1095 213.907   1
  -5  -6  14 194.695 321.479   1
   5   7 -12 143.098 217.163   1
   5  -7  12-2.82417 81.2601   1
   5  -7  11 266.572 246.563   1
  -5  -7 -11-766.725 1103.35   1
   5   7 -11 218.377 275.750   1
  -5  -7 -10 189.144 758.222   1
   5  -7  10 375.876 255.650   1
   5   7 -10 38.7698 197.583   1
   5  -7   9 216.397 188.913   1
   5   7  -9 56.5847 137.941   1
  -5   7   8 358.598 341.378   1
   5  -7   8 683.769 322.470   1
   5   7  -8 460.067 429.141   1
  -5  -7  -7-992.034 1211.05   1
  -5   7   7 296.044 251.475   1
   5  -7   7 844.252 341.956   1
   5   7  -7 460.593 404.951   1
  -5  -7  -6 966.896 990.181   1
  -5   7   6 239.512 238.080   1
   5   7  -6 954.161 613.806   1
   5  -7   6 121.899 61.2988   1
   5  -7   5 167.748 157.938   1
   5   7  -5 346.792 409.218   1
  -5  -7  -5-645.024 935.586   1
  -5   7   5 344.670 231.610   1
   5  -7   4 357.536 235.561   1
  -5  -7  -4-297.907 376.167   1
  -5   7   4 337.384 215.512   1
   5   7  -4 951.972 734.716   1
  -5   7   3 281.962 226.963   1
   5  -7   3 42.7287 54.2882   1
  -5  -7  -3-325.265 672.626   1
   5   7  -3 408.625 452.074   1
  -5   7   2 200.172 152.286   1
   5  -7   2 224.497 184.698   1
  -5  -7  -2 256.443 280.789   1
   5   7  -2 262.453 449.587   1
  -5  -7  -1 106.755 828.224   1
   5   7  -1 824.579 842.322   1
   5  -7   1 290.712 193.331   1
  -5   7   1 267.632 165.974   1
  -5   7   0-22.5013 73.4245   1
  -5  -7   0 939.553 1225.34   1
   5   7   0-16.9016 54.5659   1
   5  -7   0 142.228 77.8987   1
   5  -7  -1 286.712 183.570   1
  -5   7  -1 277.804 221.918   1
  -5  -7   1 311.962 863.917   1
   5   7   1 274.788 466.401   1
  -5   7  -2 403.952 202.480   1
   5  -7  -2 149.909 50.0683   1
   5   7   2 18.5977 445.786   1
  -5  -7   2 4.46283 473.056   1
   5  -7  -3 343.257 244.164   1
  -5   7  -3 257.017 187.643   1
   5   7   3 352.423 680.265   1
  -5  -7   3 508.166 470.085   1
   5  -7  -4 335.311 265.060   1
   5   7   4 436.314 800.326   1
  -5  -7   4 809.497 904.703   1
  -5   7  -4 630.385 290.130   1
   5  -7  -5-8.90580 178.730   1
   5   7   5-105.078 288.638   1
  -5  -7   5 133.444 1009.24   1
  -5   7  -5 434.662 239.970   1
   5  -7  -6 220.322 227.535   1
   5   7   6-184.853 562.181   1
  -5  -7   6 431.440 1278.86   1
  -5   7  -6 305.067 187.091   1
  -5   7  -7 495.988 245.771   1
  -5  -7   7 697.350 258.893   1
   5   7   7 307.727 506.275   1
   5   7   8 439.170 835.209   1
  -5   7  -8 484.442 294.692   1
  -5  -7   8 895.633 923.564   1
  -5   7  -9 222.471 210.477   1
   5   7   9 47.8255 587.263   1
  -5  -7   9-664.417 1111.49   1
   5   7  10-88.9509 622.783   1
  -5  -7  10-477.865 431.571   1
  -5   7 -10 303.484 208.330   1
   5   7  11 198.123 658.711   1
  -5  -7  11 679.656 828.864   1
  -5   7 -11 33.0629 85.4100   1
  -5  -7  12-31.2682 820.064   1
  -5   7 -12 282.512 250.376   1
   5  -8  10 105.874 128.291   1
   5   8  -9 129.376 275.020   1
   5  -8   9 15.5269 150.627   1
   5   8  -8 694.541 557.481   1
   5  -8   8 253.228 221.912   1
   5  -8   7 117.874 163.247   1
  -5  -8  -7 687.311 840.959   1
   5   8  -7-623.379 575.025   1
   5  -8   6 49.7719 146.172   1
  -5  -8  -6 378.591 898.289   1
   5   8  -6-391.406 434.176   1
  -5   8   6 108.481 178.855   1
   5  -8   5 236.696 215.093   1
  -5  -8  -5 217.139 622.237   1
   5   8  -5 92.4343 273.336   1
  -5   8   5 37.2043 139.712   1
  -5  -8  -4-144.687 510.502   1
   5   8  -4 329.567 503.718   1
   5  -8   4 123.371 139.157   1
  -5   8   4-58.0614 136.199   1
  -5   8   3 105.606 149.244   1
  -5  -8  -3 571.638 859.614   1
   5   8  -3-330.166 552.013   1
   5  -8   3 16.6088 131.659   1
   5  -8   2 110.923 139.404   1
  -5  -8  -2 442.195 824.132   1
   5   8  -2 232.545 179.764   1
  -5   8   2 192.314 198.023   1
   5  -8   1 181.957 172.682   1
  -5   8   1 181.838 240.077   1
   5   8  -1 86.8141 225.889   1
  -5   8   0 106.188 171.664   1
  -5  -8   0 85.9196 275.176   1
   5   8   0-62.9825 504.132   1
   5  -8   0 163.315 211.042   1
   5  -8  -1-52.9472 140.409   1
  -5   8  -1 111.743 161.573   1
  -5  -8   1 722.793 1144.67   1
   5   8   1 100.890 388.268   1
  -5  -8   2 87.0991 579.291   1
   5   8   2-183.730 108.390   1
  -5   8  -2 538.573 304.439   1
   5  -8  -2 128.194 111.002   1
  -5   8  -3 145.261 180.650   1
   5   8   3 284.568 667.880   1
  -5  -8   3 322.329 547.009   1
   5  -8  -3 112.752 147.368   1
  -5   8  -4 107.517 141.513   1
   5  -8  -4 140.886 190.835   1
   5   8   4 332.020 733.172   1
  -5  -8   4-43.3836 496.657   1
   5   8   5-194.088 513.140   1
  -5  -8   5-487.226 781.651   1
  -5   8  -6 364.003 236.616   1
   5   8   6 94.6163 148.949   1
  -5  -8   6-477.700 770.066   1
  -5  -8   7 2275.38 1775.98   1
  -5   8  -7 30.2937 52.0471   1
   5   8   8 6.72086 157.866   1
  -5  -8   8 702.928 1067.94   1
  -5   8  -8 327.820 238.614   1
  -5   8  -9 157.067 83.8808   1
  -5  -8   9 480.011 521.405   1
  -5   8 -10-76.7130 178.134   1
   5  -9   5 93.5516 185.876   1
   5   9  -5-498.346 546.594   1
   5  -9   4-77.5446 190.131   1
   5   9  -4-49.8434 166.946   1
   5  -9   3 169.251 203.250   1
   5   9  -3 245.008 484.993   1
  -5   9   3-191.858 280.632   1
   5   9  -2 343.516 531.570   1
  -5   9   2-46.7401 53.6072   1
   5  -9   2 187.193 133.715   1
  -5   9   1 204.511 258.945   1
   5  -9   1 194.261 262.848   1
   5  -9   0 194.036 224.442   1
  -5   9   0 24.5490 179.466   1
   5  -9  -1 81.5162 161.969   1
   5   9   1 295.962 647.643   1
  -5   9  -1 112.700 150.152   1
  -5  -9   2-543.995 947.044   1
   5   9   2-252.026 683.717   1
  -5  -9   3 292.846 437.439   1
   5   9   3 271.378 609.403   1
  -5   9  -3-6.25674 80.7546   1
   5   9   4 347.427 708.371   1
  -5   9  -4-76.3899 149.284   1
  -5  -9   4-746.370 1159.56   1
  -5   9  -5 76.9607 183.144   1
   5   9   5 536.758 926.319   1
  -5  -9   5 1603.74 1735.35   1
   6   0   0 237.175 224.249   1
  -6   0   0 553.390 337.973   1
  -6   0   1 5484.07 888.464   1
  -6   0  -1 4974.55 898.800   1
   6   0   1 4322.14 764.673   1
   6   0  -1 4598.22 800.213   1
  -6   0  -2 1134.77 432.209   1
  -6   0   2 1383.17 457.230   1
   6   0  -2 1607.91 493.814   1
   6   0   2 1887.18 564.839   1
   6   0   3 167.166 60.4774   1
   6   0  -3 1275.63 441.740   1
  -6   0  -3 448.530 316.649   1
  -6   0  -4 1495.55 564.787   1
   6   0   4 1100.09 511.580   1
  -6   0   4 1280.24 418.873   1
   6   0  -4 1306.08 409.397   1
   6   0  -5 5166.99 815.121   1
  -6   0  -5 4961.39 1078.13   1
  -6   0   5 4345.88 748.377   1
  -6   0   6 745.229 332.325   1
   6   0  -6 529.382 291.299   1
  -6   0  -6 1370.76 630.550   1
   6   0   6 2020.50 686.428   1
  -6   0   7 5101.65 876.833   1
   6   0  -7 5665.65 848.114   1
  -6   0  -7 4382.49 1069.68   1
  -6   0  -8 1427.65 595.129   1
   6   0   8 1770.20 697.683   1
  -6   0   8 1598.86 496.267   1
   6   0  -8 1537.10 433.746   1
  -6   0  -9 1229.03 588.818   1
   6   0   9 929.972 493.427   1
  -6   0   9 772.660 326.890   1
   6   0  -9 965.018 344.653   1
  -6   0 -10 609.388 413.986   1
   6   0  10 488.346 386.298   1
  -6   0  10 502.896 269.396   1
   6   0 -10 462.250 247.338   1
  -6   0 -11 2035.89 749.793   1
   6   0  11 2680.03 925.313   1
  -6   0  11 2912.52 635.375   1
   6   0 -11 3364.43 637.172   1
   6   0 -12 298.880 156.658   1
  -6   0 -12 239.034 316.908   1
   6   0  12 190.675 167.820   1
  -6   0  12 222.825 120.634   1
  -6   0 -13 337.140 406.308   1
   6   0  13 37.4485 387.515   1
   6   0 -13 132.316 115.818   1
  -6   0  13 32.5832 74.8791   1
  -6   0 -14 462.177 514.944   1
   6   0  14 309.975 393.337   1
  -6   0  14 132.492 113.000   1
   6   0 -14 623.676 280.618   1
  -6   0 -15 367.776 446.009   1
   6   0  15 123.421 522.146   1
  -6   0  15 17.2664 100.194   1
   6   0 -15-38.7878 72.6997   1
   6   0  16 167.447 352.386   1
  -6   0  16 388.012 266.132   1
   6   0 -16 302.983 171.510   1
  -6   0 -16 221.414 58.7441   1
   6   0 -17 246.198 183.618   1
   6   0  17 140.693 300.012   1
  -6   0  17 476.831 346.712   1
  -6   0 -17 6.37775 102.479   1
  -6   1  17 327.962 301.999   1
   6  -1  17 152.671 342.132   1
   6   1 -17 159.380 83.0264   1
  -6  -1 -17-438.549 484.896   1
   6  -1  16 304.275 451.454   1
   6   1 -16 130.227 103.841   1
  -6  -1 -16 243.678 385.876   1
  -6   1  16 244.454 159.230   1
   6   1 -15 202.135 190.283   1
   6  -1  15 233.460 161.478   1
  -6   1  15 41.7926 116.659   1
  -6  -1 -15 347.181 468.643   1
   6  -1  14 731.448 595.124   1
   6   1 -14 647.194 270.380   1
  -6   1  14 482.131 240.080   1
  -6  -1 -14-235.056 410.968   1
   6  -1  13 76.9852 53.3348   1
  -6   1  13 151.610 184.810   1
   6   1 -13 176.796 186.514   1
  -6  -1 -13 315.402 410.564   1
   6  -1  12 739.103 516.153   1
  -6   1  12 1077.47 390.680   1
   6   1 -12 751.474 302.572   1
  -6  -1 -12 811.955 600.315   1
  -6  -1 -11 234.705 213.305   1
  -6   1  11 415.539 202.527   1
   6  -1  11 769.059 483.881   1
   6   1 -11 389.838 214.487   1
  -6   1  10 209.017 181.843   1
  -6  -1 -10 68.5769 173.592   1
   6   1 -10 13.1576 34.7247   1
   6  -1  10 944.188 551.208   1
  -6  -1  -9 762.670 565.591   1
   6   1  -9 1261.17 412.007   1
   6  -1   9 1052.49 551.271   1
  -6   1   9 684.969 300.747   1
   6   1  -8 975.466 343.350   1
  -6  -1  -8 1101.51 609.870   1
   6  -1   8 150.260 171.660   1
  -6   1   8 664.055 306.055   1
  -6  -1  -7 326.375 264.555   1
   6  -1   7 760.457 331.554   1
  -6   1   7 296.882 238.793   1
   6   1  -7 291.146 190.950   1
  -6  -1  -6 1082.89 599.395   1
  -6   1   6 1528.79 474.696   1
   6  -1   6 1414.62 507.649   1
   6   1  -6 1260.08 451.673   1
  -6  -1  -5 862.328 514.851   1
  -6   1   5 1323.56 419.439   1
   6  -1   5 776.940 360.627   1
   6   1  -5 629.214 317.782   1
  -6   1   4 1845.11 552.071   1
  -6  -1  -4 1937.51 701.739   1
   6  -1   4 2215.78 545.288   1
   6   1  -4 1266.12 434.036   1
  -6   1   3 13026.2 1353.74   1
  -6  -1  -3 1412.37 571.532   1
  -6   1   2 319.912 213.061   1
   6   1  -2 468.863 301.206   1
   6  -1   2 862.747 378.962   1
   6   1  -1 362.856 285.577   1
   6  -1   1 1057.39 428.376   1
  -6   1   1 52.3375 67.2869   1
  -6  -1   0 1702.57 611.177   1
   6   1   0 1472.42 553.286   1
   6  -1   0 1381.09 434.676   1
  -6   1   0 835.534 354.880   1
   6  -1  -1 86.7480 115.601   1
  -6  -1   1 313.326 162.861   1
  -6   1  -1 1085.54 417.833   1
   6  -1  -2 588.013 286.014   1
  -6  -1   2 514.737 352.418   1
  -6   1  -2 696.231 340.632   1
   6  -1  -3 14737.3 1448.13   1
   6   1   3 1802.47 703.094   1
   6   1   4 1693.51 661.327   1
   6  -1  -4 1384.77 416.896   1
  -6   1  -4 1345.83 468.645   1
  -6  -1   4 1626.18 472.177   1
   6   1   5 1151.76 579.167   1
  -6   1  -5 465.260 335.759   1
  -6  -1   5 325.931 230.693   1
   6   1   6 978.325 577.565   1
  -6   1  -6 1437.24 540.102   1
  -6  -1   6 1299.25 433.673   1
   6   1   7 637.486 442.664   1
  -6   1  -7 511.941 273.718   1
   6  -1  -7 311.673 197.807   1
  -6  -1   7 357.608 241.327   1
   6   1   8 739.288 536.273   1
  -6   1  -8 713.304 438.485   1
   6  -1  -8 1220.84 397.300   1
  -6  -1   8 725.053 311.595   1
   6  -1  -9 949.176 358.127   1
  -6  -1   9 394.218 255.956   1
   6   1   9 1091.58 740.029   1
  -6   1  -9 501.562 327.948   1
   6   1  10 718.925 645.549   1
  -6  -1  10 263.729 187.530   1
   6  -1 -10 138.198 166.936   1
  -6   1 -10 380.411 313.757   1
   6   1  11 902.938 658.854   1
  -6   1 -11 417.464 362.553   1
  -6  -1  11 230.816 189.734   1
   6  -1 -11 258.026 164.294   1
   6   1  12 596.220 517.219   1
  -6   1 -12 801.146 438.850   1
  -6  -1  12 669.104 288.707   1
   6  -1 -12 1340.29 397.498   1
   6   1  13 299.289 481.980   1
   6  -1 -13 192.695 139.414   1
  -6   1 -13 344.095 348.881   1
  -6  -1  13 416.526 238.210   1
  -6   1 -14 352.972 235.308   1
  -6  -1  14 322.246 209.785   1
   6  -1 -14 801.090 281.931   1
   6   1  14-148.557 131.632   1
   6  -1 -15 193.048 141.516   1
  -6   1 -15-0.65284 178.094   1
  -6  -1  15-112.398 172.308   1
   6   1  15 81.5248 304.235   1
  -6   1 -16-161.002 304.829   1
   6  -1 -16 35.4591 111.844   1
   6   1  16-128.068 546.378   1
  -6  -1  16 221.956 204.478   1
  -6   1 -17 382.104 515.548   1
  -6  -1  17 253.340 220.138   1
   6  -1 -17 134.825 90.4453   1
   6   1  17 214.720 156.664   1
   6  -2  17 76.8465 305.953   1
  -6   2  17 290.921 244.690   1
  -6  -2 -17-88.5702 395.064   1
   6   2 -17 160.681 134.574   1
  -6   2  16 106.067 152.612   1
   6  -2  16 382.205 523.096   1
   6   2 -16 60.1078 111.021   1
  -6  -2 -16 20.6871 180.316   1
  -6   2  15 1010.93 408.204   1
   6  -2  15 469.743 503.093   1
   6   2 -15 214.573 130.489   1
  -6  -2 -15 363.359 416.027   1
  -6   2  14 328.673 231.703   1
   6  -2  14 126.647 152.616   1
   6   2 -14 313.390 194.453   1
  -6  -2 -14 179.782 328.855   1
  -6   2  13 1330.94 446.520   1
   6   2 -13 661.214 333.006   1
   6  -2  13 819.360 514.904   1
  -6  -2 -13 786.613 559.710   1
   6   2 -12 269.621 191.198   1
   6  -2  12 211.543 280.601   1
  -6   2  12 766.833 303.846   1
  -6  -2 -12 284.166 322.908   1
  -6   2  11 2401.80 579.045   1
   6  -2  11 1577.72 590.976   1
  -6  -2 -11 997.809 616.613   1
   6   2 -11 1794.91 477.896   1
   6  -2  10 399.793 308.550   1
  -6   2  10 573.189 314.022   1
   6   2 -10 572.986 245.412   1
  -6  -2 -10 513.518 350.215   1
  -6   2   9 223.049 158.167   1
   6  -2   9 133.335 199.173   1
   6   2  -9 1026.31 352.221   1
  -6  -2  -9 218.069 275.050   1
  -6   2   8 81.4590 124.174   1
   6  -2   8 662.490 315.446   1
   6   2  -8 353.868 248.759   1
  -6  -2  -8 27.4258 180.592   1
  -6  -2  -7 1525.27 722.903   1
   6  -2   7 2532.65 618.151   1
   6   2  -7 954.432 387.236   1
  -6   2   7 2295.32 578.868   1
  -6  -2  -6 79.3665 243.359   1
   6   2  -6 119.675 145.749   1
   6  -2   6 76.9660 83.8998   1
  -6   2   6 1033.67 386.194   1
  -6  -2  -5 3104.56 1026.28   1
   6  -2   5 5145.19 922.705   1
  -6   2   5 4442.36 798.825   1
  -6  -2  -4 4747.15 1233.06   1
   6   2  -4 1168.45 505.824   1
  -6   2   4 1432.56 459.561   1
   6  -2   4 1551.64 494.243   1
  -6  -2  -3 164.799 194.154   1
  -6   2   3 301.907 198.200   1
   6   2  -3 1323.59 622.835   1
   6  -2   3 738.324 337.809   1
   6  -2   2 510.714 272.127   1
  -6  -2  -2 207.661 251.700   1
  -6   2   2 558.439 304.136   1
   6   2  -2 2074.24 693.673   1
   6  -2   1 6129.69 929.661   1
  -6   2   1 4542.36 813.211   1
  -6   2   0 5773.75 939.050   1
   6  -2   0 5412.97 909.851   1
  -6   2  -1 5028.01 824.180   1
   6  -2  -1 5505.81 863.903   1
  -6   2  -2 409.357 268.070   1
   6   2   2 428.803 459.929   1
  -6  -2   2 2050.49 762.603   1
   6  -2  -2 468.925 273.809   1
   6   2   3 475.041 377.500   1
  -6  -2   3 978.408 560.267   1
   6  -2  -3 411.582 265.908   1
  -6   2  -3 618.774 336.309   1
  -6  -2   4 968.892 451.236   1
  -6   2  -4 1441.44 485.377   1
   6  -2  -4 1305.97 416.749   1
   6   2   5 3730.81 1192.03   1
  -6  -2   5 3911.23 863.600   1
   6  -2  -5 5214.03 805.163   1
  -6   2  -5 4207.58 799.595   1
   6   2   6 432.640 482.610   1
  -6  -2   6 72.8478 120.815   1
  -6   2  -6-74.0711 171.006   1
   6   2   7 1506.21 775.814   1
  -6  -2   7 1555.83 486.800   1
  -6   2  -7 501.724 236.919   1
   6  -2  -7 1539.66 450.639   1
   6   2   8 213.765 333.899   1
   6  -2  -8 133.173 105.592   1
  -6   2  -8 510.181 293.961   1
  -6  -2   8 1001.50 384.300   1
  -6   2  -9 538.048 345.841   1
   6  -2  -9 348.005 189.683   1
  -6  -2   9 313.426 220.713   1
   6   2   9 392.342 429.852   1
  -6   2 -10 448.317 320.848   1
   6  -2 -10 478.933 273.649   1
  -6  -2  10 837.839 373.055   1
   6   2  10 610.680 506.979   1
   6  -2 -11 2548.24 567.382   1
  -6   2 -11 1229.02 532.378   1
  -6  -2  11 1343.39 444.451   1
   6   2  11 1522.32 1028.28   1
  -6  -2  12 81.5786 85.8521   1
   6  -2 -12 535.670 254.651   1
  -6   2 -12 333.426 271.155   1
   6   2  12 585.653 818.259   1
  -6  -2  13 356.343 204.533   1
   6  -2 -13 997.681 340.192   1
  -6   2 -13 299.659 205.001   1
   6   2  13 829.492 885.466   1
  -6  -2  14-29.3379 117.667   1
  -6   2 -14 453.528 421.797   1
   6  -2 -14 299.056 233.257   1
   6   2  14 610.818 839.665   1
  -6   2 -15 277.552 239.368   1
  -6  -2  15 417.786 296.989   1
   6  -2 -15 526.551 249.582   1
   6   2  15 705.221 837.900   1
  -6   2 -16 319.835 317.780   1
  -6  -2  16 83.3010 152.015   1
   6   2  16 318.387 250.383   1
   6  -2 -16-5.55778 122.931   1
   6  -2 -17 378.779 204.156   1
  -6   2 -17 856.416 564.153   1
  -6  -2  17 1.11645 139.055   1
   6   2  17 257.747 481.039   1
   6   3 -16-20.2320 89.6831   1
   6  -3  16 216.808 261.596   1
  -6  -3 -16 170.971 397.503   1
  -6   3  16 562.573 377.135   1
   6   3 -15 202.087 172.519   1
   6  -3  15 261.288 325.767   1
  -6   3  15 258.571 185.081   1
  -6  -3 -15 527.755 628.196   1
   6   3 -14 208.863 157.697   1
   6  -3  14 195.747 241.222   1
  -6   3  14 262.835 251.819   1
  -6  -3 -14 174.110 246.517   1
  -6   3  13 806.222 409.864   1
   6  -3  13 753.878 412.352   1
  -6  -3 -13 623.815 421.443   1
   6   3 -13 593.866 290.783   1
  -6   3  12 206.329 222.416   1
   6  -3  12 115.357 172.490   1
   6   3 -12 85.9054 140.388   1
  -6  -3 -12 768.844 775.072   1
  -6   3  11 1456.18 468.651   1
   6  -3  11 1109.28 468.215   1
   6   3 -11 536.734 274.387   1
  -6  -3 -11 819.225 539.157   1
   6   3 -10 386.909 268.403   1
   6  -3  10 498.593 323.035   1
  -6  -3 -10 69.0107 210.283   1
  -6   3  10 466.025 263.655   1
   6   3  -9 484.736 256.717   1
   6  -3   9 1217.11 458.327   1
  -6   3   9 964.354 362.184   1
  -6  -3  -9 513.047 348.878   1
   6   3  -8 606.198 349.362   1
  -6   3   8 464.140 226.821   1
   6  -3   8 568.089 300.450   1
  -6  -3  -8 194.335 350.461   1
   6   3  -7 576.865 387.061   1
  -6   3   7 1007.43 342.422   1
  -6  -3  -7 601.541 515.488   1
   6  -3   6 478.193 274.450   1
   6   3  -6 666.740 436.818   1
  -6   3   6 1229.08 412.601   1
  -6  -3  -6 130.100 371.243   1
   6  -3   5 818.253 351.133   1
  -6   3   5 747.138 322.607   1
   6   3  -5 632.445 443.907   1
  -6  -3  -5 619.280 496.350   1
  -6   3   4 334.746 221.677   1
   6  -3   4 1390.62 450.759   1
   6   3  -4 605.613 371.324   1
  -6  -3  -4 190.407 183.629   1
   6   3  -3 457.746 328.738   1
  -6   3   3 1563.30 480.384   1
   6  -3   3 268.330 165.500   1
  -6  -3  -3 90.3012 136.663   1
  -6  -3  -2 1914.60 909.295   1
   6   3  -2 1785.56 722.401   1
   6  -3   2 2055.60 541.290   1
  -6   3   2 1833.40 503.412   1
  -6  -3  -1 213.616 361.032   1
   6   3  -1 589.706 433.910   1
  -6   3   1 365.183 234.855   1
  -6   3   0 76.8551 161.710   1
  -6  -3   0 1285.68 869.498   1
   6   3   0 374.358 346.676   1
   6  -3   0 261.775 159.633   1
   6   3   1 35.3472 146.932   1
  -6  -3   1 487.428 427.352   1
  -6   3  -1 855.481 340.493   1
   6  -3  -1 533.162 286.334   1
   6   3   2 1787.65 821.432   1
  -6   3  -2 2265.11 576.528   1
  -6  -3   2 2826.68 1000.48   1
   6  -3  -2 1974.32 507.992   1
   6   3   3 311.967 501.339   1
  -6  -3   3 351.617 345.460   1
  -6   3  -3 149.991 125.800   1
   6  -3  -3 1519.45 464.670   1
   6   3   4 523.636 518.133   1
  -6   3  -4 437.154 258.489   1
   6  -3  -4 574.289 295.080   1
  -6  -3   4 296.458 340.185   1
  -6   3  -5 814.816 368.490   1
  -6  -3   5 1640.62 648.133   1
   6  -3  -5 877.180 371.830   1
   6   3   5 925.311 677.415   1
  -6  -3   6 1704.85 654.321   1
   6  -3  -6 782.125 311.904   1
   6   3   6 325.373 452.912   1
  -6   3  -6 273.576 204.847   1
   6  -3  -7 1059.81 376.530   1
  -6  -3   7 950.049 505.509   1
  -6   3  -7 875.125 369.094   1
   6   3   7 280.956 360.725   1
  -6  -3   8 376.659 286.042   1
  -6   3  -8 62.3880 153.695   1
   6  -3  -8 646.603 277.732   1
   6   3   8 418.082 503.219   1
   6  -3  -9 1685.13 472.543   1
  -6  -3   9 730.623 386.661   1
  -6   3  -9 534.176 283.036   1
   6   3   9 508.727 641.538   1
   6  -3 -10 552.983 296.888   1
  -6   3 -10 151.521 185.818   1
   6   3  10 767.417 664.291   1
  -6  -3  10 71.5403 81.4390   1
   6  -3 -11 1529.59 459.304   1
  -6  -3  11 542.745 294.674   1
  -6   3 -11 488.355 279.574   1
   6   3  11 368.971 460.912   1
   6  -3 -12 85.4871 131.867   1
  -6   3 -12 34.4122 50.6456   1
  -6  -3  12 127.828 196.674   1
   6   3  12 18.5250 264.268   1
  -6   3 -13 610.524 394.363   1
   6  -3 -13 1535.13 432.970   1
  -6  -3  13 408.766 245.033   1
   6   3  13 780.662 847.522   1
   6  -3 -14 718.337 300.592   1
  -6   3 -14 373.536 323.134   1
   6   3  14 630.539 802.544   1
  -6  -3  14 175.458 159.167   1
   6  -3 -15 178.223 208.432   1
  -6   3 -15-112.152 195.234   1
   6   3  15-59.5613 20.9559   1
  -6  -3  15 60.8245 104.933   1
  -6  -3  16 51.1255 50.2621   1
   6   3  16 389.660 1010.56   1
  -6   3 -16 12.7885 152.555   1
   6  -3 -16 384.668 214.667   1
  -6   4  15 245.617 286.603   1
   6  -4  15 191.995 184.310   1
  -6  -4 -15 18.3107 187.974   1
   6   4 -15 286.158 207.518   1
  -6   4  14 110.577 187.092   1
   6   4 -14 98.5557 60.1823   1
   6  -4  14-80.6301 199.003   1
  -6  -4 -14 498.134 473.366   1
   6   4 -13 311.596 221.055   1
  -6  -4 -13 9.86941 423.736   1
   6  -4  13 312.685 267.848   1
  -6   4  13 280.802 245.132   1
   6   4 -12 84.5799 118.035   1
  -6   4  12 657.329 341.462   1
  -6  -4 -12 567.421 352.687   1
   6  -4  12 758.796 386.526   1
   6   4 -11 65.3589 162.900   1
  -6   4  11 764.660 433.184   1
  -6  -4 -11-167.276 530.760   1
   6  -4  11 305.027 239.084   1
  -6   4  10 1133.64 435.224   1
   6   4 -10 605.365 407.384   1
  -6  -4 -10 291.067 418.560   1
   6  -4  10 389.789 250.025   1
   6  -4   9 1829.25 573.566   1
   6   4  -9 415.893 427.290   1
  -6  -4  -9 2140.95 1125.58   1
  -6   4   8 948.788 373.893   1
   6  -4   8 897.284 375.935   1
   6   4  -8 517.372 393.139   1
  -6  -4  -8 990.837 648.194   1
   6   4  -7 694.662 476.717   1
   6  -4   7 1208.18 471.638   1
  -6  -4  -7 659.801 558.647   1
  -6   4   7 1020.77 386.973   1
  -6   4   6 1666.33 503.623   1
   6   4  -6 536.135 433.975   1
   6  -4   6 1425.10 461.364   1
  -6  -4  -6 189.648 399.993   1
  -6   4   5 3448.88 665.464   1
   6   4  -5 1318.78 675.429   1
   6  -4   5 2998.78 670.656   1
  -6  -4  -5 2231.45 1023.50   1
   6   4  -4 249.092 325.044   1
   6  -4   4 337.338 260.219   1
  -6   4   4 72.8731 120.376   1
  -6  -4  -4 640.885 583.594   1
   6   4  -3 245.437 332.072   1
  -6   4   3 592.610 281.318   1
   6  -4   3 951.714 360.969   1
  -6  -4  -3 269.231 339.054   1
   6   4  -2 440.338 419.224   1
  -6   4   2 424.686 264.873   1
   6  -4   2 524.656 271.283   1
  -6  -4  -2 159.886 439.629   1
   6   4  -1 1530.50 729.748   1
   6  -4   1 1671.58 475.308   1
  -6   4   1 2351.64 574.894   1
  -6  -4  -1 913.698 641.354   1
   6  -4   0 705.161 316.835   1
  -6   4   0 470.761 285.928   1
  -6  -4   0 112.835 503.923   1
   6   4   0 76.2294 105.232   1
  -6   4  -1 1864.22 515.579   1
   6  -4  -1 2838.28 625.752   1
   6   4   1 1738.26 985.338   1
  -6  -4   1 2006.02 955.192   1
  -6  -4   2 615.498 521.062   1
   6  -4  -2 389.976 217.485   1
  -6   4  -2 361.127 227.049   1
   6   4   2 459.162 615.401   1
  -6  -4   3 423.064 533.445   1
  -6   4  -3 612.333 287.938   1
   6  -4  -3 592.757 278.195   1
   6   4   3 775.931 591.745   1
  -6  -4   4 673.571 539.459   1
  -6   4  -4 428.266 274.211   1
   6  -4  -4 117.378 112.076   1
   6   4   4 518.209 517.671   1
  -6  -4   5 2751.27 954.683   1
   6  -4  -5 3637.08 697.821   1
  -6   4  -5 1513.07 471.269   1
   6   4   5 1357.14 925.744   1
  -6  -4   6 678.906 507.424   1
   6  -4  -6 1488.04 455.965   1
  -6   4  -6 1254.89 461.783   1
   6   4   6 231.038 322.864   1
   6  -4  -7 838.853 350.237   1
  -6   4  -7 479.805 311.258   1
  -6  -4   7 239.350 128.557   1
   6   4   7 432.448 463.296   1
  -6   4  -8 286.810 254.214   1
  -6  -4   8 711.552 424.104   1
   6  -4  -8 1856.10 493.094   1
   6   4   8 431.724 422.652   1
  -6  -4   9 1575.93 695.788   1
   6  -4  -9 2381.39 603.926   1
   6   4   9 1840.20 1156.20   1
  -6   4  -9 1297.85 414.449   1
  -6  -4  10 618.799 422.115   1
   6  -4 -10 1045.00 390.913   1
   6   4  10 917.425 939.288   1
  -6   4 -10-56.6517 155.959   1
  -6  -4  11 392.442 300.884   1
   6   4  11 407.889 919.696   1
  -6   4 -11 415.356 314.076   1
   6  -4 -11 601.959 288.196   1
   6  -4 -12 619.459 311.444   1
  -6  -4  12 230.020 187.206   1
  -6   4 -12 104.792 55.2315   1
   6   4  12 665.636 1005.49   1
   6  -4 -13 488.821 252.180   1
  -6  -4  13 142.607 126.410   1
  -6   4 -13 71.4471 147.405   1
   6   4  13-148.168 729.172   1
  -6  -4  14 16.9782 73.9328   1
  -6   4 -14-47.0169 112.418   1
   6   4  14-473.724 879.479   1
   6  -4 -14 296.999 221.127   1
   6  -4 -15 452.685 302.983   1
  -6   4 -15-43.0863 133.731   1
  -6  -4  15 85.5062 149.563   1
   6   4  15 55.3339 761.972   1
   6   5 -14 166.242 211.693   1
  -6  -5 -14-635.656 1048.76   1
  -6   5  14 90.5161 191.525   1
   6  -5  14 235.513 285.995   1
   6  -5  13 260.073 231.524   1
   6   5 -13 3.91288 124.854   1
  -6   5  13 360.711 321.426   1
  -6  -5 -13-311.457 649.268   1
   6  -5  12 35.7484 133.239   1
   6   5 -12 178.998 224.926   1
  -6   5  12 69.6340 150.661   1
  -6  -5 -12 22.2328 249.074   1
  -6   5  11 674.556 357.653   1
   6  -5  11 756.897 374.320   1
   6   5 -11 128.551 267.415   1
  -6  -5 -11 392.916 779.821   1
   6   5 -10 308.470 364.168   1
   6  -5  10 774.211 419.811   1
  -6  -5 -10-69.0647 266.249   1
  -6   5  10 755.636 364.662   1
   6   5  -9 317.338 315.969   1
   6  -5   9 756.659 355.538   1
  -6   5   9 375.602 264.206   1
  -6  -5  -9 460.320 741.412   1
   6   5  -8 16.3677 141.045   1
   6  -5   8 380.568 259.273   1
  -6   5   8 1053.88 435.823   1
  -6  -5  -8 613.640 904.493   1
   6   5  -7 928.587 581.309   1
   6  -5   7 1846.46 521.551   1
  -6   5   7 1994.95 552.065   1
  -6  -5  -7 567.889 617.803   1
   6   5  -6-182.709 221.337   1
  -6   5   6 160.190 131.746   1
   6  -5   6 615.867 308.546   1
  -6  -5  -6-154.133 517.180   1
   6   5  -5 870.073 649.866   1
  -6   5   5 1765.64 484.278   1
   6  -5   5 1567.12 507.591   1
  -6  -5  -5-41.8842 606.849   1
  -6   5   4 1378.47 459.941   1
  -6  -5  -4 900.057 729.559   1
   6  -5   4 847.403 361.400   1
   6   5  -4 574.577 520.420   1
   6  -5   3 1018.47 420.697   1
  -6   5   3 1101.26 392.173   1
  -6  -5  -3 179.081 150.581   1
   6   5  -3 521.819 574.577   1
   6  -5   2 543.055 296.087   1
  -6   5   2 296.955 228.189   1
  -6  -5  -2 395.390 645.555   1
   6   5  -2 543.761 527.131   1
   6  -5   1 841.110 356.877   1
  -6  -5  -1 766.000 702.537   1
   6   5  -1 664.628 575.487   1
  -6   5   1 1002.56 367.592   1
  -6   5   0 924.796 353.017   1
  -6  -5   0 1337.91 950.004   1
   6   5   0 375.337 503.858   1
   6  -5   0 1313.88 442.747   1
  -6   5  -1 651.625 319.582   1
   6  -5  -1 909.441 338.827   1
   6   5   1 286.539 288.195   1
  -6  -5   1 159.374 374.502   1
  -6   5  -2 102.950 85.7628   1
   6  -5  -2 546.346 276.483   1
   6   5   2 549.843 484.560   1
  -6  -5   2 464.194 485.056   1
   6  -5  -3 1456.06 435.358   1
   6   5   3 423.813 494.392   1
  -6   5  -3 633.480 300.474   1
  -6  -5   3 405.703 530.269   1
   6  -5  -4 1492.22 460.008   1
  -6   5  -4 1286.92 468.237   1
   6   5   4 491.823 496.842   1
  -6  -5   4 1265.94 653.681   1
   6  -5  -5 1349.60 413.197   1
  -6   5  -5 1323.22 456.878   1
   6   5   5 582.368 369.400   1
  -6  -5   5 1857.36 974.917   1
   6  -5  -6 987.481 423.268   1
  -6   5  -6 314.137 224.698   1
   6   5   6-158.009 565.297   1
  -6  -5   6 251.465 411.014   1
  -6  -5   7 915.436 595.262   1
  -6   5  -7 983.459 399.273   1
   6  -5  -7 1358.66 463.735   1
   6   5   7 1381.96 845.058   1
  -6  -5   8 165.096 324.887   1
  -6   5  -8 320.168 274.324   1
   6  -5  -8 1070.72 377.967   1
   6   5   8 777.484 903.530   1
  -6  -5   9 451.074 372.381   1
  -6   5  -9 275.692 182.704   1
   6   5   9 237.643 547.242   1
   6  -5  -9 545.266 277.408   1
  -6  -5  10 454.736 341.906   1
  -6   5 -10 380.527 273.020   1
   6  -5 -10 782.504 329.534   1
   6   5  10 377.091 183.075   1
  -6   5 -11 321.080 233.849   1
  -6  -5  11-23.1334 100.820   1
   6  -5 -11 862.674 387.955   1
   6   5  11-699.123 854.063   1
  -6  -5  12 116.279 266.058   1
   6   5  12-46.1526 245.694   1
   6  -5 -12 206.869 199.644   1
  -6   5 -12-49.1529 135.552   1
  -6  -5  13-533.635 490.011   1
   6  -5 -13 369.896 244.465   1
   6   5  13 384.157 629.310   1
  -6   5 -13 323.151 257.019   1
  -6  -5  14-128.411 103.214   1
   6  -5 -14 287.376 241.538   1
   6   5  14 121.259 235.074   1
  -6   5 -14 194.898 222.051   1
   6  -6  13 40.8470 157.251   1
  -6   6  13 15.9017 130.065   1
  -6   6  12-93.5721 157.064   1
   6   6 -12-163.055 270.149   1
   6  -6  12 142.579 228.207   1
   6   6 -11 207.984 182.492   1
  -6  -6 -11-317.975 1052.83   1
  -6   6  11-131.021 205.776   1
   6  -6  11 127.871 169.799   1
   6   6 -10 335.824 319.293   1
  -6   6  10 125.919 139.751   1
   6  -6  10 257.853 226.734   1
  -6  -6 -10-161.960 965.454   1
  -6   6   9 228.218 187.522   1
  -6  -6  -9-770.630 1130.53   1
   6  -6   9 353.058 270.858   1
   6   6  -9-39.1759 96.9968   1
  -6  -6  -8 405.274 950.406   1
   6  -6   8 69.0594 128.835   1
  -6   6   8 137.003 198.797   1
   6   6  -8-152.704 73.5300   1
  -6  -6  -7 944.679 1384.38   1
  -6   6   7 149.584 187.381   1
   6   6  -7 50.9743 198.436   1
   6  -6   7 163.869 135.808   1
   6  -6   6 361.840 239.138   1
  -6   6   6 616.568 308.669   1
  -6  -6  -6 874.508 979.251   1
   6   6  -6 286.970 383.782   1
   6  -6   5 854.818 379.821   1
  -6   6   5 852.718 365.002   1
  -6  -6  -5 244.528 936.214   1
   6   6  -5 195.622 244.874   1
  -6   6   4 450.469 264.142   1
   6  -6   4 209.009 176.478   1
  -6  -6  -4 235.101 390.032   1
   6   6  -4 366.579 426.776   1
  -6   6   3 1212.11 360.489   1
   6  -6   3 778.749 337.688   1
  -6  -6  -3 1375.14 1447.93   1
   6   6  -3-1.05610 214.162   1
  -6   6   2 650.566 277.161   1
   6  -6   2 627.410 306.049   1
  -6  -6  -2 1298.48 1150.71   1
   6   6  -2 423.847 356.388   1
  -6   6   1 1358.19 445.991   1
  -6  -6  -1 1780.35 1298.87   1
   6  -6   1 1087.57 427.327   1
   6   6  -1 961.467 752.335   1
  -6   6   0 1120.07 394.355   1
  -6  -6   0 838.367 1001.09   1
   6   6   0 227.717 365.322   1
   6  -6   0 1126.95 399.760   1
   6  -6  -1 989.173 373.891   1
  -6  -6   1 1271.77 1101.03   1
   6   6   1 1245.61 892.126   1
  -6   6  -1 958.336 409.877   1
   6  -6  -2 875.373 334.279   1
  -6   6  -2 917.167 363.199   1
   6   6   2 1057.27 925.928   1
  -6  -6   2 923.547 669.464   1
  -6   6  -3 883.554 386.396   1
   6  -6  -3 864.352 365.678   1
   6   6   3 330.052 584.318   1
  -6  -6   3 1014.99 980.660   1
  -6   6  -4 590.748 285.602   1
   6  -6  -4 444.399 244.225   1
   6   6   4 10.1073 447.672   1
  -6  -6   4 681.198 355.201   1
  -6   6  -5 712.069 319.972   1
   6  -6  -5 566.175 280.614   1
   6   6   5 1806.87 1189.65   1
  -6  -6   5 860.577 694.932   1
   6   6   6 557.341 988.794   1
  -6  -6   6 914.951 823.836   1
  -6   6  -6 466.510 292.220   1
   6  -6  -6 686.424 305.092   1
   6  -6  -7 204.308 198.522   1
   6   6   7 151.235 601.733   1
  -6   6  -7 266.420 219.040   1
  -6  -6   7-259.561 703.234   1
   6  -6  -8 287.194 214.190   1
  -6   6  -8 106.445 155.483   1
   6   6   8-43.1277 392.078   1
  -6  -6   8-260.522 339.249   1
  -6   6  -9 431.277 255.074   1
   6   6   9 746.018 1317.06   1
   6  -6  -9 679.313 331.147   1
  -6  -6   9 1253.56 987.238   1
   6  -6 -10 197.262 174.961   1
  -6   6 -10 419.716 278.632   1
   6   6  10 823.125 1412.64   1
  -6  -6  10 341.967 445.222   1
  -6   6 -11 185.030 181.256   1
   6   6  11 573.506 798.106   1
   6  -6 -11 169.027 123.489   1
  -6  -6  11-440.882 543.237   1
  -6  -6  12-507.865 492.616   1
   6  -6 -12 300.198 212.373   1
  -6   6 -12 321.894 259.549   1
   6   6  12 0.79237 890.618   1
  -6   6 -13 483.943 344.701   1
  -6   7  10 39.4876 132.817   1
   6   7 -10-72.8861 205.129   1
   6  -7  10 157.653 179.907   1
   6  -7   9 366.567 291.823   1
  -6  -7  -9-8.27389 715.492   1
  -6   7   9 199.516 238.173   1
   6   7  -9 136.213 204.361   1
   6  -7   8 210.566 171.042   1
  -6   7   8 13.9865 79.6360   1
  -6  -7  -8 545.305 765.923   1
   6   7  -8 418.954 385.338   1
  -6   7   7 121.253 213.418   1
   6  -7   7 81.5143 126.226   1
  -6  -7  -7-274.826 629.336   1
   6   7  -7 78.2725 212.655   1
  -6   7   6-28.2207 126.963   1
   6  -7   6 315.685 257.024   1
  -6  -7  -6-256.980 618.879   1
   6   7  -6 748.637 600.185   1
  -6  -7  -5 231.242 568.612   1
   6  -7   5 111.910 46.3740   1
  -6   7   5 37.5858 140.686   1
  -6  -7  -4-772.403 907.713   1
  -6   7   4 275.745 259.894   1
   6  -7   4 149.746 14.7093   1
   6   7  -4 102.100 295.751   1
  -6   7   3 277.904 255.581   1
  -6  -7  -3 559.917 1025.47   1
   6   7  -3 162.116 139.410   1
   6  -7   3 256.586 231.192   1
   6  -7   2 292.979 170.497   1
  -6   7   2 604.428 370.454   1
  -6  -7  -2-753.598 1256.49   1
   6   7  -2 428.941 519.596   1
   6  -7   1 547.050 282.795   1
  -6   7   1 526.272 288.452   1
  -6  -7  -1-644.501 1086.13   1
   6   7  -1 231.092 365.839   1
  -6   7   0 139.460 171.665   1
   6  -7   0 401.070 238.450   1
  -6  -7   0-355.131 731.671   1
   6   7   0 368.299 636.044   1
   6  -7  -1 820.777 375.495   1
  -6  -7   1 1449.45 1510.01   1
   6   7   1 71.6456 273.870   1
  -6   7  -1 580.519 323.501   1
   6  -7  -2 646.535 318.408   1
   6   7   2 496.328 657.397   1
  -6  -7   2 566.206 546.570   1
  -6   7  -2 403.618 262.359   1
   6   7   3 188.205 612.019   1
  -6   7  -3 511.201 275.225   1
  -6  -7   3-51.0876 543.503   1
   6  -7  -3 313.073 216.429   1
   6  -7  -4 761.609 305.600   1
  -6   7  -4 274.472 195.309   1
   6   7   4 434.975 824.177   1
  -6  -7   4-1138.66 1557.67   1
   6  -7  -5 239.665 212.258   1
  -6   7  -5 243.931 229.193   1
   6   7   5 176.110 553.156   1
  -6  -7   5 611.606 893.814   1
  -6   7  -6 260.606 227.654   1
   6  -7  -6 219.267 231.692   1
   6   7   6-64.3664 320.855   1
  -6  -7   6-252.590 901.437   1
  -6   7  -7 356.241 259.670   1
   6   7   7 857.574 1160.32   1
  -6  -7   7 489.712 951.915   1
   6  -7  -7 218.164 193.464   1
   6  -7  -8 84.1687 9.10881   1
   6   7   8 393.243 551.776   1
  -6  -7   8 633.732 939.476   1
  -6   7  -8-45.0877 121.252   1
   6  -7  -9 25.6071 113.837   1
  -6  -7   9 203.326 698.849   1
  -6   7  -9-44.0058 145.997   1
   6  -7 -10 0.14580 139.391   1
  -6  -7  10-562.963 694.020   1
   6   8  -7 369.175 444.008   1
   6  -8   7 171.938 143.431   1
  -6  -8  -6-400.323 991.800   1
   6   8  -6 509.128 569.902   1
   6  -8   6 8.48151 90.3634   1
   6  -8   5 155.008 248.095   1
  -6   8   5-57.2020 178.033   1
  -6  -8  -5-110.748 116.403   1
   6   8  -5 565.282 488.730   1
  -6   8   4 141.279 161.752   1
   6  -8   4 177.339 173.079   1
  -6  -8  -4 729.466 882.388   1
   6   8  -4-247.363 246.336   1
   6  -8   3-79.6386 81.5474   1
  -6  -8  -3-1416.71 1200.80   1
   6   8  -3 156.419 301.184   1
  -6   8   3 9.86685 12.6200   1
   6  -8   2 225.765 219.472   1
  -6  -8  -2 577.637 1296.11   1
   6   8  -2-337.168 544.226   1
  -6   8   2 21.6321 115.401   1
   6  -8   1 238.979 267.372   1
  -6   8   1-127.104 236.213   1
  -6  -8  -1-398.029 1343.41   1
   6   8  -1 289.358 552.324   1
  -6   8   0 124.513 17.7417   1
  -6  -8   0-504.107 387.260   1
   6   8   0 278.394 311.973   1
   6  -8   0 144.886 176.309   1
  -6   8  -1 224.757 222.725   1
  -6  -8   1 645.703 1368.68   1
   6   8   1 290.057 321.783   1
   6  -8  -1 105.310 160.124   1
  -6   8  -2 78.7946 147.467   1
   6  -8  -2-25.4540 137.965   1
  -6  -8   2 941.180 1385.95   1
   6   8   2-169.864 294.402   1
  -6   8  -3-58.7132 114.292   1
   6  -8  -3 136.435 203.580   1
   6   8   3 75.3211 409.428   1
  -6  -8   3 1082.71 1028.85   1
   6   8   4-157.076 551.229   1
  -6  -8   4-209.155 744.580   1
  -6   8  -4 24.3578 91.9782   1
   6  -8  -5 0.14513 140.435   1
   6   8   5-61.8897 288.349   1
  -6  -8   5 79.3950 1026.27   1
  -6   8  -5 353.808 233.218   1
   6   8   6-50.5986 583.262   1
  -6   8  -6 209.122 214.854   1
  -6  -8   6 582.546 675.766   1
  -6   8  -7 126.440 133.467   1
  -6  -8   7-916.525 1663.75   1
  -7   0   0-90.9807 181.804   1
   7   0   0 76.4426 141.053   1
  -7   0  -1 4218.62 862.794   1
   7   0   1 4039.25 818.591   1
  -7   0   1 3762.68 791.329   1
   7   0  -1 3982.78 810.231   1
  -7   0  -2 20534.6 2052.14   1
   7   0   2 17607.1 1740.37   1
  -7   0   2 20173.8 1877.28   1
   7   0  -2 19838.0 1842.34   1
  -7   0  -3 212.143 236.939   1
  -7   0   3 151.095 120.747   1
   7   0  -3 398.083 290.571   1
   7   0   3 241.431 241.336   1
  -7   0  -4 568.781 366.437   1
   7   0   4 464.264 238.303   1
  -7   0   4 674.314 373.115   1
   7   0  -4 598.697 282.781   1
   7   0  -5 556.473 310.477   1
  -7   0  -5 463.850 395.170   1
   7   0   5 547.635 282.242   1
  -7   0   5 489.302 298.225   1
  -7   0   6 888.149 392.905   1
   7   0  -6 1354.71 462.339   1
  -7   0  -6 690.690 359.947   1
   7   0   6 1358.52 555.434   1
  -7   0   7 1201.03 456.399   1
   7   0  -7 1912.63 550.342   1
  -7   0  -7 1251.61 573.713   1
   7   0   7 1839.47 756.878   1
  -7   0   8 129.665 180.261   1
  -7   0  -8-63.9947 318.108   1
   7   0  -8 145.317 126.055   1
   7   0   8 453.184 449.227   1
  -7   0  -9 269.085 322.622   1
   7   0   9 299.934 182.390   1
  -7   0   9 72.4022 109.842   1
   7   0  -9 257.404 201.179   1
  -7   0 -10 416.382 360.570   1
   7   0  10 698.424 563.096   1
  -7   0  10 51.2052 55.1413   1
   7   0 -10 353.943 255.347   1
  -7   0 -11 427.489 326.982   1
   7   0  11 461.066 482.121   1
  -7   0  11 973.474 417.402   1
   7   0 -11 1143.09 399.647   1
  -7   0 -12 465.097 443.336   1
   7   0  12-84.0335 214.903   1
  -7   0  12 91.0548 140.120   1
   7   0 -12 338.279 183.484   1
  -7   0 -13 191.068 229.354   1
   7   0  13 739.267 512.699   1
  -7   0  13 45.7719 12.5662   1
   7   0 -13 205.425 217.339   1
   7   0 -14-39.0094 134.575   1
  -7   0 -14 349.976 481.648   1
   7   0  14 366.605 512.742   1
  -7   0  14 14.0236 17.4182   1
  -7   0 -15 423.831 326.137   1
   7   0  15-89.2053 371.599   1
   7   0 -15 39.4245 58.4639   1
  -7   0  15 9.18022 111.602   1
  -7   0 -16 526.389 429.401   1
   7   0  16-193.828 160.024   1
  -7   0  16 561.220 411.810   1
   7   0 -16 536.565 327.037   1
   7  -1  16-373.468 530.447   1
  -7   1  16 41.9477 10.9517   1
   7   1 -16 74.6747 106.348   1
  -7  -1 -16 208.708 418.485   1
   7  -1  15 259.625 510.299   1
  -7   1  15 327.802 265.884   1
   7   1 -15 317.786 228.531   1
  -7  -1 -15 101.438 249.353   1
  -7  -1 -14 560.749 497.862   1
   7  -1  14 145.998 269.598   1
  -7   1  14 183.331 185.002   1
   7   1 -14 186.357 107.599   1
  -7  -1 -13 92.9562 309.327   1
  -7   1  13 600.980 364.857   1
   7  -1  13 148.767 139.416   1
   7   1 -13 286.007 182.643   1
  -7  -1 -12-399.658 462.404   1
   7  -1  12 279.300 361.514   1
   7   1 -12 410.333 246.017   1
  -7   1  12 52.5090 43.3560   1
  -7  -1 -11 138.333 280.218   1
   7   1 -11 333.571 238.465   1
   7  -1  11 683.114 553.897   1
  -7   1  11 506.877 311.822   1
  -7  -1 -10 514.301 491.658   1
   7   1 -10 616.997 340.561   1
   7  -1  10 261.831 111.177   1
  -7   1  10 293.538 271.739   1
   7   1  -9 1077.28 391.187   1
  -7  -1  -9 1062.45 578.511   1
   7  -1   9 1373.45 661.830   1
  -7   1   9 1166.99 429.799   1
  -7  -1  -8 914.002 542.851   1
   7  -1   8 1231.44 556.680   1
  -7   1   8 640.139 316.807   1
   7   1  -8 1399.54 440.239   1
  -7  -1  -7 62.9895 169.722   1
  -7   1   7-41.9434 206.954   1
   7  -1   7 569.320 357.989   1
   7   1  -7 63.2686 36.5532   1
  -7  -1  -6 2197.32 794.030   1
   7   1  -6 1751.31 552.583   1
  -7   1   6 1965.91 548.764   1
   7  -1   6 1649.98 568.872   1
   7  -1   5 1345.80 483.916   1
  -7   1   5 877.379 392.846   1
  -7  -1  -5 1801.57 675.733   1
   7   1  -5 1511.14 489.017   1
  -7   1   4 6640.44 1019.67   1
  -7  -1  -4 3486.75 999.327   1
   7  -1   4 4652.38 900.145   1
   7   1  -4 3977.85 807.622   1
  -7   1   3 1928.51 536.154   1
  -7  -1  -3 4047.70 1134.48   1
   7   1  -3 2515.47 679.029   1
   7  -1   3 2394.19 652.989   1
  -7  -1  -2 4474.61 1143.28   1
   7   1  -2 2659.27 686.064   1
   7  -1   2 3844.09 788.650   1
  -7   1   2 3067.70 673.774   1
  -7  -1  -1 1976.33 746.843   1
   7   1  -1 1786.62 586.711   1
   7  -1   1 1367.61 516.934   1
  -7   1   1 1849.48 510.775   1
  -7  -1   0 10586.7 1650.73   1
   7   1   0 8207.90 1332.58   1
  -7   1   0 8687.78 1260.33   1
   7  -1   0 8714.45 1200.91   1
   7   1   1 1347.30 583.389   1
  -7  -1   1 1379.76 555.373   1
  -7   1  -1 694.180 337.021   1
   7  -1  -1 1335.90 453.789   1
   7   1   2 3838.80 1048.19   1
  -7   1  -2 3031.44 684.926   1
   7  -1  -2 4073.27 809.643   1
   7  -1  -3 2523.23 657.879   1
   7   1   3 2454.08 898.632   1
  -7  -1   3 2124.04 620.019   1
  -7   1  -3 2676.38 677.694   1
   7  -1  -4 7795.58 1150.52   1
  -7   1  -4 3725.47 780.969   1
   7   1   5 752.863 433.670   1
   7  -1  -5 1035.33 382.007   1
  -7   1  -5 461.441 282.881   1
  -7  -1   5 789.036 422.451   1
   7   1   6 1645.92 767.313   1
   7  -1  -6 2496.42 608.947   1
  -7   1  -6 1576.45 571.248   1
  -7  -1   6 1131.30 472.690   1
   7   1   7 561.995 527.999   1
  -7   1  -7 214.493 230.562   1
   7  -1  -7 386.052 248.259   1
  -7  -1   7 194.911 200.342   1
   7   1   8 1387.11 713.629   1
  -7   1  -8 1155.52 563.503   1
   7  -1  -8 3191.95 693.383   1
  -7  -1   8 945.981 413.280   1
   7   1   9 916.105 604.816   1
  -7   1  -9 1187.09 603.480   1
   7  -1  -9 1956.92 561.083   1
  -7  -1   9 695.462 342.792   1
  -7  -1  10 394.051 247.885   1
   7   1  10 232.011 423.869   1
  -7   1 -10 298.918 298.972   1
   7  -1 -10 312.024 237.825   1
   7  -1 -11 511.509 296.800   1
   7   1  11 307.951 448.913   1
  -7  -1  11 242.095 242.149   1
  -7   1 -11 212.009 280.747   1
   7   1  12 437.623 600.876   1
   7  -1 -12 111.214 98.1682   1
  -7  -1  12 157.955 223.515   1
  -7   1 -12-314.298 351.014   1
   7   1  13 318.498 445.619   1
  -7   1 -13 112.645 217.003   1
  -7  -1  13 387.360 257.837   1
   7  -1 -13 610.443 288.001   1
   7   1  14 489.357 728.393   1
  -7   1 -14 24.0461 236.597   1
  -7  -1  14 128.465 114.613   1
   7  -1 -14 415.898 227.924   1
   7   1  15 638.101 875.921   1
  -7   1 -15 166.181 342.910   1
  -7  -1  15 6.14706 41.9102   1
   7  -1 -15 276.309 199.479   1
   7   1  16-150.611 507.477   1
  -7   1 -16 367.098 409.833   1
  -7  -1  16-42.7086 98.0900   1
   7  -1 -16 187.511 148.132   1
   7  -2  15-33.9267 140.343   1
   7   2 -15 107.341 85.0598   1
  -7   2  15 162.851 171.745   1
  -7  -2 -15 167.208 417.521   1
   7   2 -14 106.754 24.2014   1
   7  -2  14 640.236 511.931   1
  -7   2  14 451.464 345.056   1
  -7  -2 -14 183.656 310.909   1
   7   2 -13 302.691 227.825   1
   7  -2  13 448.183 454.315   1
  -7   2  13 671.992 380.292   1
  -7  -2 -13 548.113 619.894   1
   7   2 -12 32.1557 91.1318   1
   7  -2  12 203.309 114.056   1
  -7   2  12 344.440 283.809   1
  -7  -2 -12-340.342 490.910   1
  -7   2  11 828.018 412.725   1
   7  -2  11 858.253 473.228   1
  -7  -2 -11-116.016 424.896   1
   7   2 -11 1136.86 389.298   1
  -7   2  10-20.5937 102.344   1
   7  -2  10 161.110 242.138   1
   7   2 -10 100.060 151.610   1
  -7  -2 -10 12.6228 162.733   1
  -7   2   9 24.7782 108.042   1
  -7  -2  -9 108.249 31.7268   1
   7  -2   9 36.3780 55.4460   1
   7   2  -9 119.156 196.420   1
  -7  -2  -8 1088.89 618.231   1
   7  -2   8 1095.48 502.034   1
   7   2  -8 846.507 401.302   1
  -7   2   8 854.339 374.913   1
  -7  -2  -7 1057.53 685.397   1
   7   2  -7 1352.36 493.610   1
   7  -2   7 1830.80 574.402   1
  -7   2   7 1219.22 469.254   1
  -7  -2  -6 3263.10 1028.99   1
   7   2  -6 392.328 292.693   1
  -7   2   6 526.397 330.188   1
   7  -2   6 727.378 397.302   1
  -7  -2  -5 979.561 590.985   1
  -7   2   5 1370.91 517.715   1
   7   2  -5 1338.74 534.651   1
   7  -2   5 1649.99 540.796   1
  -7  -2  -4 2406.64 867.826   1
  -7   2   4 3081.61 693.998   1
   7   2  -4 2356.02 743.566   1
   7  -2   4 3952.36 894.288   1
  -7  -2  -3 640.474 591.642   1
  -7   2   3 1227.44 462.770   1
   7   2  -3 456.695 343.832   1
   7  -2   3 983.969 410.791   1
   7  -2   2 960.851 406.396   1
  -7  -2  -2 608.287 484.641   1
  -7   2   2 658.370 375.332   1
   7   2  -2 871.810 519.039   1
   7  -2   1 3018.47 678.972   1
  -7   2   1 1089.04 421.629   1
  -7  -2  -1 1495.73 688.095   1
   7   2  -1 1960.15 823.725   1
  -7   2   0 838.738 317.574   1
   7  -2   0 2003.67 576.405   1
  -7  -2   0 626.964 429.441   1
   7   2   0 587.346 449.850   1
   7  -2  -1 1543.08 528.487   1
   7   2   1 1162.59 614.765   1
  -7  -2   1 1338.93 701.317   1
  -7   2  -1 2663.89 640.321   1
   7   2   2 992.030 553.420   1
  -7  -2   2 947.236 552.223   1
   7  -2  -2 531.781 270.137   1
  -7   2  -2 494.238 293.838   1
   7   2   3 1028.67 662.512   1
  -7  -2   3 338.257 390.403   1
   7  -2  -3 1295.91 438.777   1
  -7   2  -3 1390.44 479.809   1
   7  -2  -4 3436.62 733.864   1
  -7  -2   4 2677.89 807.312   1
  -7   2  -4 2592.94 702.117   1
   7   2   5 1394.58 771.264   1
  -7  -2   5 1407.89 554.886   1
   7  -2  -5 1116.73 425.183   1
  -7   2  -5 1413.79 491.014   1
   7   2   6 943.585 540.919   1
  -7  -2   6 332.095 288.296   1
  -7   2  -6 640.933 391.852   1
   7  -2  -6 1030.63 393.474   1
   7   2   7 2566.21 1075.42   1
  -7  -2   7 1271.64 475.141   1
  -7   2  -7 931.651 417.023   1
   7  -2  -7 1877.64 556.427   1
   7   2   8 969.771 704.232   1
  -7   2  -8 953.301 386.817   1
  -7  -2   8 874.351 420.711   1
   7  -2  -8 1280.72 451.187   1
   7   2   9 384.470 485.808   1
   7  -2  -9 55.8522 127.692   1
  -7   2  -9 242.449 229.671   1
  -7  -2   9 86.2394 153.791   1
   7   2  10 68.5782 323.585   1
   7  -2 -10 26.1015 150.324   1
  -7   2 -10 39.8612 26.2358   1
  -7  -2  10 6.79615 73.0717   1
   7   2  11 885.977 705.681   1
  -7   2 -11 929.303 444.642   1
  -7  -2  11 1062.55 449.356   1
   7  -2 -11 1651.60 508.713   1
  -7   2 -12-13.0455 212.547   1
   7  -2 -12 84.3066 172.764   1
  -7  -2  12 298.714 224.878   1
   7   2  12-114.753 277.007   1
  -7  -2  13 53.6068 93.3333   1
  -7   2 -13 406.921 429.031   1
   7  -2 -13 393.913 203.046   1
   7   2  13 379.329 401.905   1
  -7  -2  14-122.567 172.912   1
  -7   2 -14-91.7039 185.367   1
   7  -2 -14 372.708 259.170   1
   7   2  14 464.367 680.975   1
   7  -2 -15 234.612 205.244   1
  -7  -2  15 138.185 194.046   1
  -7   2 -15 48.3394 279.887   1
   7   2  15 318.597 504.733   1
  -7   3  15 55.9702 150.637   1
   7  -3  15 75.8383 227.457   1
  -7  -3 -15-5.71527 354.980   1
  -7   3  14 150.757 270.649   1
   7  -3  14 220.308 295.436   1
  -7  -3 -14-42.2585 103.422   1
   7   3 -14 16.7452 78.4055   1
   7  -3  13 159.516 207.897   1
  -7  -3 -13-237.871 436.954   1
   7   3 -13 338.077 291.103   1
  -7   3  13 161.617 240.947   1
   7  -3  12 146.591 193.735   1
   7   3 -12-59.9436 180.512   1
  -7   3  12 170.482 205.523   1
  -7  -3 -12-242.196 498.950   1
   7  -3  11 134.124 191.052   1
   7   3 -11 57.4014 116.973   1
  -7   3  11 212.599 210.766   1
  -7  -3 -11 216.719 311.685   1
  -7   3  10 598.391 326.824   1
   7   3 -10 484.832 320.719   1
   7  -3  10 278.593 230.146   1
  -7  -3 -10 511.488 663.632   1
   7   3  -9 956.480 401.436   1
   7  -3   9 1616.30 529.103   1
  -7   3   9 1422.78 542.709   1
  -7  -3  -9 704.215 554.985   1
  -7   3   8 612.349 363.505   1
   7   3  -8 125.834 212.136   1
   7  -3   8 495.471 373.245   1
  -7  -3  -8 303.011 421.389   1
  -7   3   7 721.212 332.773   1
   7   3  -7 510.167 415.353   1
   7  -3   7 319.119 253.334   1
  -7  -3  -7 144.415 195.587   1
  -7   3   6 160.894 164.620   1
   7   3  -6 173.872 227.861   1
   7  -3   6 336.523 269.636   1
  -7  -3  -6 576.071 480.169   1
  -7  -3  -5 649.146 515.746   1
   7  -3   5 998.008 421.368   1
   7   3  -5 1754.45 788.060   1
  -7   3   5 904.144 384.995   1
  -7  -3  -4 285.315 334.788   1
   7  -3   4 667.727 320.317   1
   7   3  -4 468.559 380.794   1
  -7   3   4 581.570 313.604   1
  -7  -3  -3 22.5257 54.5260   1
   7  -3   3 1093.49 450.738   1
   7   3  -3 732.297 516.706   1
  -7   3   3 772.162 344.330   1
   7  -3   2 3903.74 811.937   1
  -7  -3  -2 2884.61 1192.29   1
  -7   3   2 7389.15 1073.62   1
   7   3  -2 2514.86 897.955   1
  -7  -3  -1 236.752 284.257   1
   7   3  -1 515.587 405.947   1
   7  -3   1 23.5866 91.5814   1
  -7   3   1 325.142 249.371   1
  -7  -3   0 198.729 319.484   1
   7   3   0 478.004 454.904   1
  -7   3   0 55.4903 25.4486   1
   7  -3   0 214.867 234.834   1
   7   3   1 232.503 320.004   1
  -7  -3   1 64.7273 233.099   1
  -7   3  -1-27.9023 147.304   1
   7  -3  -1 154.664 164.723   1
  -7   3  -2 2832.59 710.279   1
   7   3   2 2175.12 937.366   1
  -7  -3   2 2878.35 1022.89   1
   7   3   3 319.435 248.785   1
  -7   3  -3 938.478 447.399   1
  -7  -3   3 472.812 408.140   1
   7  -3  -3 1307.54 470.197   1
  -7   3  -4 178.503 249.417   1
   7   3   4 40.5246 307.408   1
  -7  -3   4 335.285 207.488   1
   7  -3  -4 180.027 85.6228   1
   7   3   5 987.500 735.917   1
   7  -3  -5 1218.42 433.753   1
  -7  -3   5 927.764 541.519   1
  -7   3  -5 600.216 328.023   1
   7   3   6 246.523 144.593   1
   7  -3  -6 247.958 190.116   1
  -7  -3   6 249.405 301.400   1
  -7   3  -6 424.567 287.930   1
   7   3   7 658.244 636.779   1
   7  -3  -7 523.033 277.867   1
  -7  -3   7 567.305 453.042   1
  -7   3  -7 155.731 154.703   1
  -7  -3   8 369.603 282.729   1
   7  -3  -8 319.353 255.699   1
  -7   3  -8 480.391 294.453   1
   7   3   8 371.205 290.858   1
   7  -3  -9 1674.87 508.152   1
  -7  -3   9 898.198 446.483   1
  -7   3  -9 452.700 288.225   1
   7   3   9 803.773 579.551   1
  -7  -3  10 123.666 106.511   1
  -7   3 -10 714.316 363.228   1
   7  -3 -10 790.625 339.849   1
   7   3  10 294.905 533.559   1
  -7  -3  11 192.393 171.127   1
  -7   3 -11 329.634 283.527   1
   7  -3 -11 238.890 200.007   1
   7   3  11-118.530 276.546   1
   7  -3 -12 75.1525 64.1703   1
  -7   3 -12 297.512 258.757   1
  -7  -3  12 71.4307 151.540   1
   7   3  12-8.64269 370.588   1
   7  -3 -13 177.729 106.932   1
  -7   3 -13 61.0653 55.1666   1
  -7  -3  13 174.103 237.230   1
   7   3  13-5.72180 63.8010   1
   7  -3 -14 404.505 232.157   1
  -7   3 -14 232.675 242.342   1
  -7  -3  14 68.9969 157.550   1
   7   3  14 283.947 806.358   1
  -7   3 -15-39.4389 198.472   1
   7  -3 -15 242.482 146.237   1
   7   3  15-48.3563 245.831   1
  -7   4  14 91.0654 202.482   1
   7  -4  14 154.862 291.279   1
  -7   4  13 79.3467 82.4833   1
   7   4 -13 55.2129 147.684   1
   7  -4  13 94.3412 50.1850   1
  -7  -4 -13 716.277 904.103   1
  -7   4  12 300.967 308.715   1
   7   4 -12 396.762 327.729   1
  -7  -4 -12 472.736 653.433   1
   7  -4  12 525.352 363.316   1
  -7   4  11 570.961 369.221   1
   7   4 -11-59.3565 96.3876   1
  -7  -4 -11 187.575 472.078   1
   7  -4  11 320.461 285.907   1
   7   4 -10 60.3407 138.786   1
  -7  -4 -10-171.779 333.875   1
  -7   4  10 415.973 311.477   1
   7  -4  10 306.884 216.577   1
   7  -4   9 31.7637 53.3395   1
   7   4  -9 122.927 198.107   1
  -7   4   9 369.322 298.508   1
  -7  -4  -9-190.694 384.321   1
   7  -4   8 585.852 328.345   1
   7   4  -8 630.585 450.409   1
  -7   4   8 697.368 350.967   1
  -7  -4  -8 340.364 491.082   1
   7  -4   7 623.854 366.287   1
   7   4  -7 137.972 129.439   1
  -7   4   7 791.085 338.101   1
  -7  -4  -7 12.5970 336.064   1
   7  -4   6 821.790 419.718   1
   7   4  -6 217.392 268.551   1
  -7   4   6 857.179 424.040   1
  -7  -4  -6 640.687 506.802   1
   7   4  -5 487.411 421.576   1
  -7   4   5 628.394 327.354   1
   7  -4   5 311.663 100.821   1
  -7  -4  -5 297.303 390.633   1
  -7   4   4 1134.81 411.867   1
   7   4  -4 629.577 466.443   1
   7  -4   4 843.201 351.206   1
  -7  -4  -4 818.384 753.245   1
  -7   4   3 141.002 101.743   1
   7   4  -3 249.963 309.983   1
   7  -4   3 218.622 189.921   1
  -7  -4  -3-153.836 369.604   1
   7   4  -2 545.404 489.737   1
   7  -4   2 1035.24 410.195   1
  -7   4   2 323.958 256.462   1
  -7  -4  -2 258.086 411.432   1
   7   4  -1 33.9645 375.768   1
   7  -4   1 206.245 170.902   1
  -7   4   1 358.966 265.815   1
  -7  -4  -1 972.661 797.204   1
  -7  -4   0 2002.89 925.019   1
   7   4   0 1846.84 888.596   1
  -7   4   0 1808.35 529.061   1
   7  -4   0 2736.12 642.958   1
   7   4   1 66.0927 144.555   1
  -7  -4   1 461.746 429.675   1
  -7   4  -1 440.921 309.465   1
   7  -4  -1 540.229 300.407   1
   7   4   2 155.182 452.972   1
   7  -4  -2 450.220 248.630   1
  -7  -4   2 1456.06 819.129   1
  -7   4  -2 1030.25 406.902   1
  -7  -4   3 944.801 656.838   1
   7  -4  -3 293.089 276.902   1
  -7   4  -3 309.689 263.649   1
   7   4   3 133.691 453.435   1
  -7  -4   4 669.304 510.645   1
  -7   4  -4 383.641 222.316   1
   7  -4  -4 980.140 407.981   1
   7   4   4-19.9365 249.939   1
  -7  -4   5 141.256 237.101   1
  -7   4  -5 205.663 172.263   1
   7  -4  -5 387.224 239.110   1
   7   4   5 389.394 374.625   1
  -7   4  -6 246.895 221.456   1
  -7  -4   6 164.292 319.197   1
   7  -4  -6 567.311 303.548   1
   7   4   6 460.287 561.236   1
  -7   4  -7 173.786 209.091   1
  -7  -4   7-385.611 437.500   1
   7  -4  -7 533.690 273.735   1
   7   4   7 393.600 451.837   1
  -7  -4   8 551.903 421.056   1
   7  -4  -8 880.437 379.072   1
   7   4   8 732.627 460.472   1
  -7   4  -8 253.576 237.928   1
   7  -4  -9 87.2048 77.1204   1
  -7  -4   9-7.89520 82.8229   1
   7   4   9 355.462 501.238   1
  -7   4  -9-46.7819 153.901   1
   7  -4 -10 488.961 272.519   1
  -7  -4  10 610.617 446.878   1
  -7   4 -10 504.085 276.483   1
   7   4  10 429.875 649.560   1
   7  -4 -11 264.881 226.141   1
  -7  -4  11 427.139 297.529   1
  -7   4 -11 123.427 115.113   1
   7   4  11 66.3181 161.277   1
  -7  -4  12 486.957 377.069   1
   7  -4 -12 993.638 450.854   1
  -7   4 -12 524.326 339.109   1
   7   4  12-206.681 597.436   1
  -7  -4  13 23.6272 120.534   1
   7  -4 -13 92.0674 157.705   1
  -7   4 -13-42.6487 84.9993   1
   7   4  13 734.629 899.031   1
  -7   4 -14 202.893 249.351   1
   7  -4 -14 445.532 260.120   1
   7  -5  12 137.811 240.037   1
   7   5 -12 37.2195 116.951   1
  -7   5  12-119.361 210.716   1
   7  -5  11 24.1072 121.202   1
   7   5 -11-4.06005 109.666   1
  -7   5  11 111.507 119.784   1
  -7  -5 -11-279.510 531.618   1
   7  -5  10 355.352 271.826   1
   7   5 -10 334.819 330.279   1
  -7   5  10 152.715 214.680   1
  -7  -5 -10-144.539 242.819   1
  -7   5   9 135.829 201.383   1
   7   5  -9 131.620 207.710   1
   7  -5   9 81.8978 50.6718   1
  -7  -5  -9-155.161 245.900   1
  -7   5   8 612.101 303.830   1
   7   5  -8 540.343 431.342   1
   7  -5   8 844.881 414.204   1
  -7  -5  -8-119.789 534.587   1
   7   5  -7 264.189 409.146   1
   7  -5   7 271.554 268.683   1
  -7  -5  -7 492.051 846.031   1
  -7   5   7 274.853 194.066   1
   7   5  -6 131.775 233.262   1
   7  -5   6 490.865 316.281   1
  -7   5   6 228.102 165.749   1
  -7  -5  -6 171.347 479.041   1
   7   5  -5-150.392 164.557   1
   7  -5   5 161.711 202.654   1
  -7   5   5 160.694 165.589   1
  -7  -5  -5 350.269 469.722   1
   7   5  -4 696.160 554.790   1
  -7   5   4 973.800 385.065   1
   7  -5   4 851.253 401.482   1
  -7  -5  -4 7.42251 494.083   1
   7   5  -3-83.8164 197.242   1
  -7   5   3 28.2332 144.734   1
   7  -5   3 166.013 213.419   1
  -7  -5  -3 271.608 520.210   1
   7   5  -2 471.346 532.515   1
  -7   5   2 433.198 259.449   1
  -7  -5  -2 327.332 488.949   1
   7  -5   2 290.674 202.928   1
   7  -5   1 383.804 260.270   1
  -7   5   1 354.831 227.821   1
  -7  -5  -1 158.886 87.6837   1
   7   5  -1 175.666 221.150   1
  -7   5   0 124.114 145.039   1
   7  -5   0 150.277 192.312   1
  -7  -5   0-402.346 459.933   1
   7  -5  -1 573.854 322.886   1
  -7   5  -1 140.874 87.7295   1
   7   5   1 627.436 568.641   1
  -7  -5   1 290.717 485.610   1
   7  -5  -2 418.872 283.920   1
  -7   5  -2 367.462 251.521   1
   7   5   2 207.874 389.253   1
  -7  -5   2-384.380 609.121   1
   7  -5  -3 192.664 188.553   1
  -7   5  -3-62.8208 142.880   1
   7   5   3 491.762 668.895   1
  -7  -5   3 170.930 134.746   1
  -7  -5   4 584.369 411.349   1
  -7   5  -4 816.495 348.563   1
   7  -5  -4 1082.16 397.727   1
   7   5   4 1241.70 833.650   1
  -7  -5   5 99.6029 359.266   1
  -7   5  -5 137.645 179.955   1
   7  -5  -5 361.874 241.715   1
   7   5   5 331.960 443.116   1
  -7  -5   6-204.481 262.167   1
  -7   5  -6 218.791 225.767   1
   7   5   6 11.0783 231.148   1
   7  -5  -6 359.593 222.350   1
  -7  -5   7 775.694 679.511   1
   7  -5  -7 322.339 220.708   1
  -7   5  -7 30.1573 101.386   1
   7   5   7 46.7562 96.6621   1
  -7  -5   8 139.245 66.9140   1
  -7   5  -8 392.285 253.996   1
   7  -5  -8 836.187 368.929   1
   7   5   8 621.147 729.746   1
  -7  -5   9 385.078 317.118   1
  -7   5  -9 101.556 211.396   1
   7  -5  -9 207.230 260.707   1
   7   5   9-91.0068 544.937   1
  -7   5 -10-131.720 208.823   1
  -7  -5  10 20.0131 221.115   1
   7  -5 -10-146.419 230.943   1
   7   5  10 60.5241 374.390   1
  -7   5 -11 210.309 240.269   1
  -7  -5  11 43.6595 47.6439   1
   7  -5 -11 207.525 255.435   1
   7   5  11-101.091 278.436   1
  -7  -5  12-12.2200 237.474   1
   7  -5 -12 7.25500 33.3903   1
  -7   5 -12 13.1970 80.9786   1
   7   6 -10-69.9561 221.149   1
   7  -6  10 373.897 307.101   1
  -7   6  10-29.6783 107.825   1
   7   6  -9 448.563 473.057   1
  -7   6   9 115.952 227.602   1
   7  -6   9-54.3092 195.588   1
   7   6  -8 221.809 277.234   1
  -7   6   8 96.3976 118.504   1
   7  -6   8 99.3661 178.131   1
  -7  -6  -8-706.141 947.854   1
   7   6  -7 57.7652 77.2123   1
  -7   6   7 118.660 190.464   1
   7  -6   7 198.070 262.893   1
  -7  -6  -7-609.795 855.579   1
  -7   6   6 192.272 157.976   1
  -7  -6  -6 224.317 180.102   1
   7  -6   6 847.462 453.597   1
   7   6  -6 613.077 518.573   1
  -7  -6  -5 193.623 151.493   1
   7  -6   5 139.071 156.345   1
   7   6  -5 246.675 388.429   1
  -7   6   5 65.7590 177.106   1
   7  -6   4 135.120 202.162   1
  -7  -6  -4 197.252 576.128   1
  -7   6   4 156.828 133.125   1
   7   6  -4-50.2292 178.837   1
   7  -6   3 281.598 265.129   1
  -7   6   3-75.6549 149.257   1
  -7  -6  -3-393.752 469.246   1
   7   6  -3 400.313 561.709   1
   7  -6   2 575.440 332.017   1
  -7   6   2 719.332 369.557   1
  -7  -6  -2 672.276 795.393   1
   7   6  -2 430.871 494.628   1
   7  -6   1 178.371 220.624   1
  -7   6   1-37.5772 180.495   1
  -7  -6  -1-3.18190 282.449   1
   7   6  -1 87.0904 267.868   1
  -7   6   0 343.848 207.232   1
   7  -6   0 70.6790 55.9925   1
  -7  -6   0-214.358 609.849   1
   7   6   0 381.969 582.168   1
  -7   6  -1 9.98674 81.6810   1
   7  -6  -1 118.233 128.762   1
  -7  -6   1-254.503 742.632   1
   7   6   1 107.661 204.910   1
  -7   6  -2 638.248 372.709   1
   7   6   2 176.860 416.155   1
   7  -6  -2 460.894 295.256   1
  -7  -6   2-151.647 149.008   1
  -7   6  -3 226.161 230.851   1
   7   6   3 341.203 547.385   1
  -7  -6   3 936.739 912.257   1
   7  -6  -3 97.5915 155.839   1
   7  -6  -4 236.504 241.352   1
   7   6   4 504.323 638.288   1
  -7   6  -4 68.8484 49.9079   1
  -7  -6   4 181.105 465.241   1
   7  -6  -5 279.780 182.300   1
  -7   6  -5 190.242 227.118   1
   7   6   5 44.3925 387.941   1
  -7  -6   5 375.738 617.766   1
   7  -6  -6 714.315 372.080   1
  -7   6  -6 558.036 370.424   1
   7   6   6 472.063 774.169   1
  -7  -6   6 155.247 68.6926   1
   7  -6  -7 109.407 179.836   1
  -7   6  -7 38.8324 97.4712   1
   7   6   7-81.3722 356.781   1
  -7  -6   7-335.119 566.385   1
  -7   6  -8 118.513 148.713   1
   7  -6  -8 94.1249 143.609   1
   7   6   8 480.548 718.820   1
  -7  -6   8 45.0158 228.501   1
  -7  -6   9 131.664 118.893   1
  -7   6  -9 70.6731 176.807   1
   7  -6  -9 173.107 182.654   1
   7  -6 -10 307.471 170.221   1
  -7  -6  10-63.9644 397.186   1
  -7   6 -10 66.2049 176.641   1
   7  -7   7 95.0520 145.166   1
   7   7  -7-189.897 280.804   1
   7  -7   6 119.207 148.907   1
  -7  -7  -6-226.875 318.722   1
   7   7  -6 245.082 347.802   1
  -7   7   5 29.4573 187.524   1
   7  -7   5 69.7400 157.766   1
  -7  -7  -5-160.045 595.025   1
   7   7  -5 45.8456 65.7747   1
  -7   7   4 77.3648 123.556   1
   7  -7   4 229.264 271.634   1
  -7  -7  -4 356.494 1124.59   1
   7   7  -4 424.775 480.309   1
  -7   7   3-13.6630 83.6466   1
   7  -7   3 68.2200 101.738   1
  -7  -7  -3-511.686 1300.92   1
   7   7  -3 319.564 349.458   1
   7  -7   2 315.518 271.138   1
  -7  -7  -2 714.715 738.982   1
   7   7  -2 240.564 433.433   1
  -7   7   2-38.9653 129.047   1
  -7  -7  -1-785.611 500.508   1
   7   7  -1 43.6641 61.1992   1
   7  -7   1 123.289 209.855   1
  -7   7   1 45.7095 112.991   1
  -7   7   0 290.096 210.731   1
  -7  -7   0 385.372 938.722   1
   7   7   0-199.781 548.678   1
   7  -7   0 144.991 186.748   1
   7  -7  -1 223.623 233.465   1
  -7   7  -1 95.6175 200.680   1
  -7  -7   1 61.8313 330.307   1
   7   7   1 390.836 665.784   1
   7  -7  -2 226.947 167.316   1
  -7   7  -2 153.682 174.378   1
   7   7   2 208.633 512.813   1
  -7  -7   2-250.189 666.977   1
   7  -7  -3 71.4058 120.905   1
  -7   7  -3 168.684 225.842   1
   7   7   3-113.676 691.609   1
  -7  -7   3 1162.67 1203.13   1
  -7   7  -4-107.432 173.502   1
   7  -7  -4 72.3951 170.685   1
   7   7   4 105.077 382.705   1
  -7  -7   4-518.537 738.190   1
   7  -7  -5 0.13548 172.195   1
   7   7   5-306.725 772.919   1
  -7  -7   5-299.446 617.977   1
   7   7   6 31.7090 237.297   1
  -7  -7   6-197.291 322.507   1
  -7   7  -6-53.1207 46.1009   1
  -7  -7   7 928.662 1149.60   1
  -7   7  -7-14.8721 139.519   1
  -8   0   0 465.496 313.835   1
   8   0   0 567.258 319.845   1
  -8   0  -1 17.4152 98.5498   1
   8   0   1 23.7433 87.5699   1
  -8   0   1 57.4252 72.4639   1
   8   0  -1 160.939 207.097   1
  -8   0  -2 237.711 128.904   1
   8   0   2 427.623 225.363   1
  -8   0   2 45.7753 190.049   1
   8   0  -2 409.397 265.275   1
  -8   0  -3 317.182 309.038   1
   8   0   3 178.686 25.5088   1
  -8   0   3 71.8452 175.632   1
   8   0  -3 219.377 225.807   1
  -8   0  -4-1.33479 152.653   1
   8   0   4-21.1434 185.165   1
  -8   0   4 76.4810 113.411   1
   8   0  -4 212.161 234.189   1
  -8   0  -5 151.544 287.477   1
   8   0   5 79.1175 100.930   1
  -8   0   5 38.5733 67.6060   1
   8   0  -5 179.952 88.6936   1
   8   0  -6 342.820 235.958   1
  -8   0  -6 278.869 401.250   1
   8   0   6 217.369 229.814   1
  -8   0   6 178.545 194.739   1
  -8   0   7 513.325 347.583   1
   8   0  -7 987.398 437.963   1
  -8   0  -7 700.469 493.752   1
   8   0   7 659.614 563.713   1
  -8   0   8 661.660 371.352   1
   8   0  -8 1482.88 527.604   1
  -8   0  -8 1362.92 775.688   1
   8   0   8 1244.13 737.921   1
  -8   0   9 134.087 207.901   1
  -8   0  -9-311.659 459.395   1
   8   0  -9 59.5945 126.976   1
   8   0   9 207.768 264.388   1
  -8   0 -10-196.689 396.958   1
  -8   0  10 114.289 215.100   1
   8   0  10 16.3120 56.4063   1
   8   0 -10 205.514 241.559   1
  -8   0 -11 488.760 457.987   1
   8   0  11 197.021 261.253   1
  -8   0  11 235.729 201.784   1
   8   0 -11 200.233 202.184   1
  -8   0 -12-49.8960 152.862   1
   8   0  12 476.833 596.185   1
  -8   0  12 258.951 252.166   1
   8   0 -12 174.005 171.832   1
  -8   0 -13 30.0274 49.4622   1
   8   0  13-17.0208 322.570   1
  -8   0  13 54.0772 112.338   1
   8   0 -13 89.8473 149.069   1
  -8   0 -14-12.9626 175.692   1
   8   0  14 113.726 442.497   1
  -8   0  14-42.4824 128.807   1
   8   0 -14 91.3640 77.5112   1
  -8  -1 -14-214.598 451.142   1
  -8   1  14 96.7304 241.157   1
  -8  -1 -13 143.611 11.6690   1
   8  -1  13 270.430 453.653   1
   8   1 -13 210.864 131.780   1
  -8   1  13 348.779 346.758   1
  -8  -1 -12-169.649 221.579   1
   8   1 -12 16.0021 76.1834   1
   8  -1  12 254.190 359.731   1
  -8   1  12-46.2450 131.263   1
  -8  -1 -11 322.803 307.274   1
   8   1 -11 591.225 316.372   1
   8  -1  11 676.623 441.514   1
  -8   1  11 468.012 376.975   1
   8   1 -10 647.149 321.649   1
  -8  -1 -10 103.339 270.439   1
   8  -1  10 598.829 593.808   1
  -8   1  10 221.142 262.902   1
   8   1  -9 557.498 353.385   1
  -8  -1  -9 569.953 460.838   1
   8  -1   9 449.604 358.746   1
  -8   1   9 402.192 337.577   1
  -8  -1  -8 599.769 568.060   1
  -8   1   8 331.028 363.819   1
   8  -1   8 218.703 258.482   1
   8   1  -8 87.0578 175.952   1
  -8  -1  -7 484.668 372.886   1
  -8   1   7 737.159 419.166   1
   8  -1   7 1237.79 576.125   1
   8   1  -7 1087.72 490.029   1
  -8   1   6 225.971 229.496   1
  -8  -1  -6 105.628 198.370   1
   8  -1   6 121.415 147.701   1
   8   1  -6 362.202 281.485   1
  -8   1   5 802.756 372.154   1
  -8  -1  -5 1275.63 695.979   1
   8  -1   5 1593.95 565.465   1
   8   1  -5 1503.09 529.266   1
  -8   1   4 600.169 238.995   1
  -8  -1  -4 768.264 611.009   1
   8  -1   4 990.478 476.831   1
   8   1  -4 1012.57 448.835   1
  -8   1   3 370.051 251.101   1
  -8  -1  -3 569.012 489.751   1
   8   1  -3 877.272 412.966   1
   8  -1   3 886.561 399.017   1
  -8  -1  -2 456.730 357.210   1
   8   1  -2 569.646 267.899   1
   8  -1   2 641.826 338.404   1
  -8   1   2 575.715 291.843   1
  -8  -1  -1 270.229 378.747   1
   8   1  -1 377.777 270.631   1
   8  -1   1 785.647 370.630   1
  -8   1   1 353.913 292.748   1
  -8  -1   0 398.109 378.815   1
   8   1   0 275.501 219.791   1
  -8   1   0 300.801 331.516   1
   8  -1   0 366.394 297.673   1
   8   1   1 457.265 297.666   1
  -8  -1   1 436.481 262.767   1
  -8   1  -1 284.239 255.253   1
   8  -1  -1 893.167 400.434   1
   8  -1  -2 791.146 351.350   1
   8   1   2 1010.58 563.000   1
  -8  -1   2 652.576 409.067   1
  -8   1  -2 318.373 168.227   1
   8  -1  -3 522.076 309.923   1
   8   1   3 1047.36 598.262   1
  -8  -1   3 300.415 275.805   1
  -8   1  -3 370.211 252.970   1
   8  -1  -4 1422.21 540.462   1
   8   1   4 851.020 591.662   1
  -8   1  -4 715.789 374.784   1
  -8  -1   4 425.138 347.403   1
   8  -1  -5 780.219 395.300   1
   8   1   5 1287.04 711.148   1
  -8   1  -5 661.420 342.748   1
  -8  -1   5 877.539 419.061   1
   8   1   6 1086.98 654.832   1
   8  -1  -6 321.752 201.649   1
  -8   1  -6 15.9039 157.327   1
  -8  -1   6 218.728 221.134   1
   8   1   7 1064.91 646.658   1
   8  -1  -7 2173.50 611.954   1
  -8   1  -7 608.210 296.345   1
  -8  -1   7 495.106 355.571   1
   8   1   8-45.5362 195.309   1
  -8   1  -8 277.480 368.002   1
   8  -1  -8 342.441 209.750   1
  -8  -1   8 191.879 271.357   1
   8   1   9 770.437 647.424   1
  -8   1  -9 156.996 270.220   1
   8  -1  -9 584.125 334.262   1
  -8  -1   9 175.380 191.563   1
  -8  -1  10 106.452 73.3932   1
   8   1  10 801.479 746.478   1
  -8   1 -10 202.499 293.491   1
   8  -1 -10 249.798 196.909   1
  -8  -1  11 356.446 312.824   1
   8   1  11 639.932 645.740   1
  -8   1 -11 218.515 320.218   1
   8  -1 -11 604.879 304.268   1
   8   1  12 54.6402 20.4147   1
  -8  -1  12-52.0643 221.710   1
  -8   1 -12 244.033 365.986   1
   8  -1 -12 255.733 256.238   1
   8  -1 -13 102.024 143.958   1
   8   1  13 78.5007 200.802   1
  -8  -1  13-52.7601 162.872   1
  -8   1 -13 173.047 380.993   1
   8   1  14-134.941 234.070   1
   8  -1 -14-23.8486 116.552   1
   8   2 -13 122.972 177.005   1
  -8   2  13 10.8321 201.761   1
   8  -2  13-76.5292 370.505   1
  -8  -2 -13-220.876 387.660   1
  -8  -2 -12 197.333 415.360   1
   8   2 -12-24.7992 20.5239   1
  -8   2  12-97.5342 226.742   1
   8  -2  12 279.823 387.726   1
  -8  -2 -11 332.356 531.999   1
   8  -2  11 121.258 283.327   1
   8   2 -11 270.985 264.697   1
  -8   2  11 66.8568 84.7281   1
  -8  -2 -10-17.9917 111.789   1
   8  -2  10-27.7457 122.540   1
  -8   2  10 158.873 210.075   1
   8   2 -10 12.7850 194.447   1
  -8  -2  -9 31.2786 84.2050   1
   8  -2   9 167.292 150.643   1
  -8   2   9 62.1505 152.195   1
   8   2  -9 171.716 212.130   1
  -8  -2  -8-144.951 334.469   1
   8  -2   8 77.7939 213.173   1
  -8   2   8 227.455 276.818   1
   8   2  -8-25.0831 109.253   1
  -8  -2  -7 8.52167 121.192   1
  -8   2   7 242.318 214.781   1
   8   2  -7 503.862 352.978   1
   8  -2   7 809.329 400.494   1
  -8  -2  -6 420.909 542.512   1
  -8   2   6 422.086 282.832   1
   8   2  -6 528.549 289.794   1
   8  -2   6 944.250 432.974   1
  -8  -2  -5 176.899 359.336   1
  -8   2   5 525.061 326.745   1
   8   2  -5 771.472 376.812   1
   8  -2   5 1078.33 490.624   1
  -8  -2  -4 357.847 483.380   1
  -8   2   4 176.664 175.347   1
   8   2  -4 450.192 402.934   1
   8  -2   4 599.639 377.783   1
  -8  -2  -3 526.478 482.227   1
  -8   2   3 189.821 184.023   1
   8   2  -3 951.608 562.070   1
   8  -2   3 549.457 330.223   1
  -8   2   2 655.196 357.332   1
  -8  -2  -2 690.224 584.961   1
   8   2  -2 637.999 459.291   1
   8  -2   2 562.111 328.901   1
   8  -2   1 1089.73 466.201   1
  -8   2   1 537.767 289.988   1
  -8  -2  -1 415.878 381.057   1
   8   2  -1 909.017 524.271   1
  -8   2   0 864.168 408.464   1
   8  -2   0 2110.33 640.017   1
  -8  -2   0 851.799 663.919   1
   8   2   0 1537.51 701.136   1
   8  -2  -1 1791.57 572.464   1
   8   2   1 953.121 630.533   1
  -8  -2   1 598.422 440.627   1
  -8   2  -1 444.361 217.638   1
   8  -2  -2 1261.02 478.234   1
   8   2   2 470.858 467.072   1
  -8  -2   2 704.262 581.768   1
  -8   2  -2 268.230 246.503   1
   8   2   3 703.467 535.479   1
   8  -2  -3 258.203 173.746   1
  -8  -2   3 151.784 172.459   1
  -8   2  -3 354.632 251.107   1
   8   2   4 21.0069 138.473   1
   8  -2  -4 1039.49 435.863   1
  -8  -2   4 204.305 258.566   1
  -8   2  -4-5.79998 186.077   1
   8   2   5 746.560 597.409   1
  -8  -2   5 346.520 249.300   1
   8  -2  -5 1010.17 368.586   1
  -8   2  -5 171.088 38.2225   1
   8   2   6 911.957 683.788   1
  -8  -2   6 536.281 374.238   1
   8  -2  -6 1013.71 425.576   1
  -8   2  -6 465.797 279.612   1
   8   2   7 557.730 491.290   1
  -8  -2   7 333.889 303.390   1
  -8   2  -7 661.957 409.016   1
   8  -2  -7 460.002 266.092   1
   8   2   8 296.156 441.229   1
  -8   2  -8 50.5215 147.045   1
  -8  -2   8 64.1853 52.6901   1
   8  -2  -8 57.8503 91.6500   1
   8   2   9 184.128 355.876   1
  -8   2  -9 151.468 137.618   1
  -8  -2   9-49.2166 140.568   1
   8  -2  -9 177.525 199.921   1
   8  -2 -10 155.192 71.7726   1
   8   2  10-262.725 486.069   1
  -8   2 -10 94.9212 161.607   1
  -8  -2  10 102.465 190.397   1
   8   2  11 185.873 565.906   1
   8  -2 -11 81.4110 74.3701   1
  -8   2 -11-25.8939 142.857   1
  -8  -2  11 59.1815 110.648   1
   8   2  12 187.342 517.457   1
   8  -2 -12 44.5152 134.247   1
  -8   2 -12-138.244 114.144   1
  -8  -2  12-126.793 114.421   1
   8   2  13 239.544 536.824   1
  -8   2 -13 298.238 334.410   1
   8  -2 -13 318.173 268.000   1
  -8  -2  13 80.9750 147.612   1
  -8   3  12-26.9648 24.7404   1
   8  -3  12 73.7250 158.520   1
   8   3 -12 64.6754 156.242   1
  -8  -3 -12 215.551 317.776   1
  -8   3  11 80.4226 225.493   1
   8  -3  11 337.605 336.291   1
   8   3 -11 592.734 356.055   1
  -8  -3 -11-81.9747 321.802   1
  -8   3  10-145.360 208.049   1
   8   3 -10 131.767 144.585   1
   8  -3  10 89.7455 97.8171   1
  -8  -3 -10-457.782 680.373   1
  -8   3   9 155.586 208.438   1
   8   3  -9 130.389 171.555   1
   8  -3   9 227.897 231.443   1
  -8  -3  -9-206.441 280.302   1
  -8   3   8 16.3189 118.651   1
   8   3  -8 271.483 300.558   1
   8  -3   8 380.649 344.398   1
  -8  -3  -8 158.141 378.800   1
  -8  -3  -7 352.857 451.796   1
   8   3  -7 154.264 102.649   1
  -8   3   7 249.184 225.553   1
   8  -3   7 676.287 395.633   1
  -8  -3  -6 52.1813 215.375   1
   8   3  -6 441.544 389.718   1
  -8   3   6 195.246 262.872   1
   8  -3   6 566.134 353.237   1
   8  -3   5 491.191 347.036   1
  -8  -3  -5 473.294 332.615   1
   8   3  -5 472.896 408.257   1
  -8   3   5 300.430 246.447   1
   8  -3   4 770.006 398.590   1
  -8  -3  -4 529.983 488.840   1
   8   3  -4 1020.84 626.174   1
  -8   3   4 443.408 338.334   1
  -8  -3  -3 306.865 273.732   1
   8  -3   3 568.541 321.263   1
   8   3  -3 432.646 411.530   1
  -8   3   3 260.776 229.483   1
  -8  -3  -2 671.631 530.101   1
   8  -3   2 1230.96 498.939   1
   8   3  -2 918.289 546.483   1
  -8   3   2 905.388 393.755   1
  -8  -3  -1 455.124 450.986   1
   8  -3   1 2415.34 719.081   1
   8   3  -1 613.691 509.872   1
  -8   3   1 758.366 445.591   1
  -8  -3   0 83.1520 239.917   1
   8   3   0 271.119 297.312   1
  -8   3   0 561.145 358.584   1
   8  -3   0 583.036 292.130   1
  -8   3  -1 904.486 427.402   1
   8   3   1 796.854 692.501   1
  -8  -3   1 183.927 208.115   1
   8  -3  -1 1294.45 524.341   1
  -8   3  -2 757.292 350.477   1
   8   3   2 1288.89 849.422   1
  -8  -3   2 2.66831 138.715   1
   8  -3  -2 678.236 347.542   1
  -8   3  -3 1008.85 389.658   1
   8   3   3 756.050 695.572   1
  -8  -3   3 103.677 149.217   1
   8  -3  -3 451.012 292.341   1
   8   3   4 578.656 633.771   1
  -8  -3   4 197.842 332.482   1
   8  -3  -4 510.670 311.555   1
  -8   3  -4 617.378 289.687   1
   8   3   5 1366.49 840.993   1
  -8  -3   5 320.320 319.402   1
   8  -3  -5 360.309 271.249   1
  -8   3  -5 578.717 276.577   1
   8   3   6 275.816 429.509   1
  -8  -3   6 567.037 469.666   1
  -8   3  -6 646.198 341.453   1
   8  -3  -6 405.866 267.988   1
   8   3   7 78.8940 301.158   1
   8  -3  -7 526.320 331.748   1
  -8  -3   7 108.323 162.829   1
  -8   3  -7 93.8022 51.8876   1
   8   3   8 507.551 561.011   1
   8  -3  -8 245.575 184.978   1
  -8  -3   8 318.219 371.122   1
  -8   3  -8 143.026 115.672   1
   8   3   9 136.846 337.535   1
   8  -3  -9 129.025 136.922   1
  -8  -3   9 39.4050 134.034   1
  -8   3  -9 292.672 297.068   1
   8   3  10 93.2352 243.205   1
   8  -3 -10 21.0999 53.9420   1
  -8  -3  10 151.809 261.061   1
  -8   3 -10 182.593 192.127   1
  -8  -3  11 93.5454 182.076   1
  -8   3 -11 101.314 52.3773   1
   8  -3 -11 722.016 358.834   1
   8   3  11 703.661 871.185   1
  -8   3 -12-264.851 338.796   1
  -8  -3  12 135.304 235.019   1
   8  -3 -12 119.510 179.769   1
   8   3  12-13.4579 311.860   1
   8   4 -11 216.719 271.749   1
  -8   4  11-66.8454 171.451   1
   8  -4  11 9.85669 151.477   1
   8   4 -10 92.4701 191.609   1
  -8   4  10-92.0478 228.501   1
   8  -4  10 101.128 119.463   1
   8   4  -9 242.789 266.417   1
  -8   4   9 540.329 385.101   1
  -8  -4  -9 53.7404 305.217   1
   8  -4   9 425.230 243.247   1
   8  -4   8 105.853 144.202   1
   8   4  -8 267.797 343.216   1
  -8   4   8 46.6205 129.883   1
  -8  -4  -8 17.3767 358.322   1
   8  -4   7 130.510 154.468   1
  -8   4   7 92.9492 209.589   1
   8   4  -7 551.528 485.070   1
  -8  -4  -7 148.756 476.400   1
  -8   4   6-72.5890 152.535   1
   8  -4   6 97.7591 209.881   1
   8   4  -6 109.317 304.819   1
  -8  -4  -6-287.551 474.395   1
  -8   4   5-11.8903 65.6459   1
   8  -4   5 870.310 474.105   1
   8   4  -5 346.120 218.674   1
  -8  -4  -5-3.65229 306.712   1
   8   4  -4 382.996 384.764   1
   8  -4   4 866.878 455.049   1
  -8   4   4 379.684 319.114   1
  -8  -4  -4 142.002 346.016   1
  -8  -4  -3 286.897 528.075   1
   8   4  -3 483.083 452.870   1
   8  -4   3 174.920 181.256   1
  -8   4   3 234.297 271.214   1
  -8  -4  -2-12.0865 221.469   1
   8   4  -2 418.293 493.796   1
   8  -4   2 385.129 310.493   1
  -8   4   2 188.089 133.233   1
  -8  -4  -1 14.9765 200.361   1
   8   4  -1 406.514 454.679   1
   8  -4   1 157.914 167.224   1
  -8   4   1 335.127 274.434   1
  -8  -4   0 362.302 663.232   1
   8   4   0 348.013 237.538   1
   8  -4   0 1162.77 511.065   1
  -8   4   0 487.380 293.863   1
   8   4   1 246.149 336.516   1
  -8  -4   1 93.8397 200.731   1
  -8   4  -1 67.2234 138.278   1
   8  -4  -1 211.257 123.038   1
   8   4   2 47.1267 92.3153   1
  -8  -4   2-188.819 411.560   1
  -8   4  -2 153.835 121.719   1
   8  -4  -2 187.572 192.653   1
   8   4   3 382.680 525.481   1
  -8  -4   3 243.857 343.514   1
  -8   4  -3 160.262 204.681   1
   8  -4  -3 32.0536 91.4511   1
   8   4   4 366.171 442.482   1
   8  -4  -4 651.039 354.668   1
  -8  -4   4 164.709 241.061   1
  -8   4  -4 481.754 333.278   1
   8   4   5 358.367 515.466   1
  -8   4  -5 126.687 203.495   1
   8  -4  -5 134.447 188.888   1
  -8  -4   5 173.069 278.483   1
  -8   4  -6 171.034 177.032   1
  -8  -4   6 393.743 425.839   1
   8  -4  -6 244.416 284.427   1
   8   4   6 137.833 365.089   1
  -8   4  -7 283.782 266.211   1
  -8  -4   7 197.633 292.308   1
   8  -4  -7 246.050 226.880   1
   8   4   7 426.116 528.947   1
  -8  -4   8-204.479 335.255   1
   8  -4  -8 127.673 111.003   1
  -8   4  -8 162.431 153.217   1
   8   4   8 196.730 545.370   1
  -8  -4   9 417.355 346.252   1
   8  -4  -9 776.929 390.505   1
  -8   4  -9 299.253 244.215   1
   8   4   9 482.243 681.117   1
  -8  -4  10-85.7422 214.933   1
   8  -4 -10 94.7202 153.746   1
  -8   4 -10-75.4795 174.378   1
  -8  -4  11 168.284 279.168   1
  -8   4 -11-156.085 238.588   1
   8  -4 -11 1.90991 161.102   1
   8  -5   9 135.088 226.896   1
   8   5  -9-87.1337 284.387   1
  -8   5   9 73.9618 199.187   1
   8   5  -8 274.554 301.098   1
   8  -5   8 77.0902 146.969   1
  -8   5   8 161.279 254.796   1
   8   5  -7 305.666 382.986   1
   8  -5   7 2.67752 137.328   1
  -8   5   7 82.5576 65.8846   1
  -8  -5  -7 182.486 316.793   1
   8   5  -6-147.645 75.4770   1
   8  -5   6-4.77283 14.8247   1
  -8   5   6 118.685 254.519   1
  -8  -5  -6 384.999 324.887   1
   8   5  -5 1024.01 782.836   1
  -8   5   5 471.820 332.180   1
   8  -5   5 1009.73 449.501   1
  -8  -5  -5 181.809 413.823   1
   8   5  -4 4.10388 311.905   1
  -8   5   4 195.980 253.037   1
   8  -5   4 50.6707 155.727   1
  -8  -5  -4-159.811 421.083   1
   8   5  -3 199.242 419.695   1
  -8   5   3-171.060 272.382   1
   8  -5   3 182.448 248.710   1
  -8  -5  -3-258.574 566.921   1
  -8   5   2 55.9324 189.323   1
   8   5  -2-3.18063 254.737   1
   8  -5   2-33.6669 128.518   1
  -8  -5  -2-348.694 629.006   1
   8   5  -1 177.534 363.505   1
   8  -5   1 177.664 198.566   1
  -8   5   1 217.100 209.538   1
  -8  -5  -1 52.0836 504.657   1
   8   5   0-151.308 316.960   1
  -8   5   0 174.113 182.216   1
   8  -5   0 316.443 299.611   1
  -8  -5   0 911.042 872.990   1
   8   5   1 375.949 622.335   1
   8  -5  -1 81.9102 139.453   1
  -8   5  -1 241.808 257.434   1
  -8  -5   1 426.390 510.886   1
  -8  -5   2 140.295 282.027   1
   8  -5  -2 155.827 178.902   1
  -8   5  -2 83.2919 197.831   1
   8   5   2 21.2811 210.798   1
  -8  -5   3-328.507 375.504   1
   8  -5  -3 138.036 185.821   1
  -8   5  -3 278.937 303.076   1
   8   5   3-41.7636 366.960   1
  -8  -5   4-209.060 210.095   1
  -8   5  -4 102.139 214.444   1
   8  -5  -4 175.273 248.245   1
   8   5   4-182.888 488.733   1
  -8  -5   5 42.0874 185.062   1
  -8   5  -5 464.058 289.760   1
   8  -5  -5 1004.14 448.046   1
   8   5   5 318.334 724.374   1
  -8  -5   6 174.703 483.753   1
  -8   5  -6-88.8676 201.125   1
   8  -5  -6-83.9092 202.061   1
   8   5   6-73.3001 255.429   1
  -8  -5   7 41.2891 278.843   1
  -8   5  -7-160.091 125.066   1
   8  -5  -7 93.7898 98.7071   1
   8   5   7 191.395 333.989   1
  -8   5  -8 176.143 212.574   1
  -8  -5   8 212.418 334.271   1
   8   5   8 1163.42 758.100   1
   8  -5  -8 18.5265 65.5790   1
   8  -5  -9 77.5979 92.2859   1
  -8   5  -9 225.574 246.519   1
  -8  -5   9-260.233 429.834   1
   8  -6   7 444.954 299.923   1
   8   6  -6-337.180 460.208   1
   8  -6   6-26.5182 50.3583   1
   8   6  -5 6.88313 262.562   1
   8  -6   5 51.7754 145.308   1
  -8  -6  -5-122.514 804.298   1
   8   6  -4-8.97828 298.158   1
  -8   6   4 112.251 161.513   1
  -8  -6  -4 64.2153 315.565   1
   8  -6   4 172.123 233.708   1
  -8   6   3 107.011 69.8317   1
  -8  -6  -3-122.684 346.698   1
   8  -6   3 76.8680 98.8392   1
   8   6  -3 432.682 585.682   1
   8  -6   2 123.317 139.891   1
  -8   6   2 50.8346 58.0947   1
  -8  -6  -2 3.31233 527.981   1
   8   6  -2 237.807 425.584   1
   8  -6   1 48.9577 76.8688   1
  -8   6   1-31.6086 112.421   1
  -8  -6  -1-61.8913 77.2799   1
   8   6  -1 56.7975 327.038   1
  -8   6   0 318.214 340.019   1
   8  -6   0 112.030 140.176   1
  -8  -6   0 460.144 756.146   1
   8   6   0 417.542 496.963   1
   8  -6  -1-14.2421 45.9380   1
   8   6   1-165.819 246.207   1
   8  -6  -2 67.2226 182.829   1
  -8   6  -2 65.9523 48.8312   1
   8   6   2-90.7419 537.561   1
  -8  -6   2 80.3736 537.462   1
   8  -6  -3 323.140 292.550   1
  -8   6  -3 111.729 64.8611   1
   8   6   3 369.251 514.531   1
  -8  -6   3 1123.20 925.574   1
  -8   6  -4 172.488 230.200   1
   8  -6  -4 0.13546 163.408   1
   8   6   4 558.036 745.195   1
  -8  -6   4 317.793 671.010   1
  -8   6  -5 212.826 215.526   1
   8   6   5-171.557 331.129   1
  -8  -6   5 126.861 291.297   1
  -8  -6   6 190.320 279.688   1
  -8   6  -6 41.5368 138.793   1
  -8   6  -7 216.681 241.610   1
  -9   0   0 87.7552 149.680   1
   9   0   0 65.9196 175.172   1
  -9   0  -1 83.4285 234.620   1
   9   0   1-7.69490 117.322   1
  -9   0   1-143.635 189.433   1
   9   0  -1 70.3260 113.360   1
  -9   0  -2 570.516 476.645   1
   9   0   2 791.520 423.113   1
  -9   0   2 380.318 365.602   1
   9   0  -2 780.948 417.986   1
  -9   0  -3 127.189 115.820   1
   9   0   3 493.499 352.428   1
  -9   0   3 180.939 265.561   1
   9   0  -3 686.817 398.296   1
  -9   0  -4 168.245 242.623   1
   9   0   4-55.4259 179.714   1
  -9   0   4 169.965 277.914   1
   9   0  -4 340.446 287.215   1
  -9   0  -5-20.7884 162.743   1
   9   0   5 133.216 322.620   1
  -9   0   5-211.421 307.331   1
   9   0  -5 47.4960 164.473   1
   9   0  -6 15.8689 103.077   1
  -9   0  -6-50.7970 270.884   1
   9   0   6 93.0971 209.125   1
  -9   0   6 24.5661 131.905   1
   9   0  -7 594.521 379.180   1
  -9   0  -7-69.7671 252.415   1
   9   0   7 118.710 213.412   1
  -9   0   7 98.2726 156.100   1
  -9   0   8 51.1817 225.102   1
   9   0  -8 597.414 300.176   1
  -9   0  -8-9.01627 127.390   1
   9   0   8 597.248 562.036   1
  -9   0   9 39.4189 190.958   1
   9   0  -9 317.694 256.649   1
  -9   0  -9 1.06701 458.543   1
   9   0   9 135.579 372.853   1
  -9   0  10 137.419 262.021   1
  -9   0 -10 48.3449 284.346   1
   9   0 -10-59.2068 222.461   1
   9   0  10 508.196 608.257   1
  -9   0  11-30.1204 110.144   1
  -9   0 -11 181.964 286.247   1
   9   0  11 177.464 302.269   1
   9   0 -11 88.4464 224.855   1
   9   1 -11 265.620 252.418   1
   9  -1  11 20.2430 247.780   1
  -9   1  11 64.9220 136.694   1
   9   1 -10 193.743 205.679   1
  -9  -1 -10-406.673 505.784   1
  -9   1  10 56.4527 41.0751   1
   9  -1  10-30.8059 268.515   1
   9   1  -9-102.284 265.126   1
  -9  -1  -9-75.1342 310.661   1
  -9   1   9 193.320 329.598   1
   9  -1   9 298.765 385.508   1
  -9  -1  -8-271.922 418.887   1
  -9   1   8 67.5044 189.089   1
   9  -1   8 139.292 303.701   1
   9   1  -8 109.089 170.907   1
  -9   1   7 104.918 237.351   1
  -9  -1  -7-33.8655 132.855   1
   9  -1   7 307.072 294.060   1
   9   1  -7 330.356 295.489   1
  -9   1   6 315.793 327.987   1
  -9  -1  -6-41.1545 162.722   1
   9  -1   6 161.937 142.143   1
   9   1  -6 115.739 186.887   1
  -9   1   5 233.672 350.200   1
  -9  -1  -5 40.9670 153.730   1
   9  -1   5 304.850 362.967   1
   9   1  -5 142.718 145.429   1
  -9   1   4 153.694 257.284   1
  -9  -1  -4-119.447 32.1135   1
   9  -1   4 405.482 298.824   1
   9   1  -4 708.556 398.425   1
  -9  -1  -3 47.3485 85.0928   1
   9  -1   3 1539.65 597.324   1
   9   1  -3 636.088 365.790   1
  -9   1   3 128.130 251.637   1
  -9  -1  -2 12.5803 203.740   1
   9   1  -2 437.402 335.041   1
   9  -1   2 474.159 352.097   1
  -9   1   2 1.80804 53.9386   1
  -9  -1  -1-182.816 137.391   1
   9   1  -1 106.607 157.845   1
   9  -1   1 179.725 152.833   1
  -9   1   1 159.558 222.943   1
  -9  -1   0 210.484 310.882   1
   9   1   0 93.6449 203.859   1
  -9   1   0 266.418 303.315   1
   9  -1   0 144.937 192.593   1
   9   1   1 7.80970 80.3614   1
  -9  -1   1 173.495 310.564   1
  -9   1  -1 210.119 299.881   1
   9  -1  -1-3.88961 162.822   1
   9   1   2 347.667 360.326   1
  -9  -1   2 256.768 370.001   1
  -9   1  -2 88.4142 186.247   1
   9  -1  -2 384.356 237.190   1
   9  -1  -3 57.6543 99.2776   1
   9   1   3 195.945 96.7708   1
  -9  -1   3 363.878 364.368   1
  -9   1  -3 261.872 316.389   1
   9  -1  -4 59.5063 130.327   1
   9   1   4 656.508 549.958   1
  -9   1  -4 95.8225 192.691   1
  -9  -1   4-28.1542 92.4371   1
   9  -1  -5 811.520 419.932   1
   9   1   5 459.179 486.297   1
  -9   1  -5 176.583 175.328   1
  -9  -1   5-19.0565 236.942   1
   9  -1  -6-42.8751 137.880   1
   9   1   6 610.116 551.330   1
  -9   1  -6 457.571 463.660   1
  -9  -1   6 238.709 281.403   1
   9   1   7-217.796 411.254   1
   9  -1  -7 139.300 29.8396   1
  -9   1  -7 182.061 326.562   1
  -9  -1   7-47.4173 232.540   1
   9   1   8 52.6762 146.587   1
   9  -1  -8 23.1311 101.360   1
  -9   1  -8 262.832 433.795   1
  -9  -1   8 156.251 124.152   1
   9   1   9 435.320 582.075   1
  -9   1  -9 293.507 396.696   1
   9  -1  -9 51.6342 45.1941   1
  -9  -1   9 75.4454 203.371   1
   9   1  10 233.578 160.922   1
  -9   1 -10 14.2644 221.349   1
   9  -1 -10 176.644 163.557   1
  -9  -1  10 276.835 312.903   1
  -9  -1  11-64.2984 121.036   1
  -9   1 -11 6.14978 191.846   1
   9  -1 -11 217.777 257.685   1
   9  -2  10 186.505 251.032   1
  -9   2  10 28.1062 96.2602   1
   9   2 -10 157.447 258.432   1
  -9   2   9 19.8183 95.3828   1
   9  -2   9 102.867 183.614   1
   9   2  -9 254.152 258.270   1
  -9  -2  -8 132.715 284.352   1
  -9   2   8 60.6358 203.407   1
   9  -2   8 314.579 315.200   1
   9   2  -8 69.2444 176.423   1
  -9  -2  -7 261.133 541.623   1
  -9   2   7-155.765 247.594   1
   9   2  -7 1.80679 151.703   1
   9  -2   7 22.8157 200.710   1
  -9  -2  -6 323.795 433.967   1
  -9   2   6-4.21462 133.626   1
   9   2  -6 260.866 246.038   1
   9  -2   6 440.469 358.569   1
  -9  -2  -5 144.983 222.517   1
  -9   2   5 197.574 302.114   1
   9   2  -5 6.12839 172.233   1
   9  -2   5 318.243 323.358   1
  -9   2   4 82.8176 135.156   1
  -9  -2  -4-201.175 323.318   1
   9   2  -4 228.120 339.852   1
   9  -2   4 224.137 132.070   1
  -9   2   3 208.063 313.709   1
  -9  -2  -3 183.597 342.192   1
   9   2  -3-19.9294 247.525   1
   9  -2   3 101.241 196.481   1
  -9   2   2 37.5514 143.790   1
  -9  -2  -2 422.788 570.116   1
   9   2  -2 898.468 521.305   1
   9  -2   2 1203.91 496.972   1
   9  -2   1 840.965 420.327   1
  -9   2   1-36.9214 146.046   1
  -9  -2  -1 165.836 240.371   1
   9   2  -1-32.5877 258.439   1
   9  -2   0 810.221 448.470   1
  -9  -2   0 273.274 364.159   1
   9   2   0 712.464 505.927   1
  -9   2   0 240.887 251.031   1
   9  -2  -1 193.902 220.361   1
   9   2   1 299.811 478.129   1
  -9  -2   1-160.495 342.335   1
  -9   2  -1 279.229 311.475   1
   9  -2  -2 1184.48 477.933   1
   9   2   2 802.657 700.975   1
  -9  -2   2 445.316 411.704   1
  -9   2  -2 301.185 343.152   1
   9  -2  -3 185.634 205.013   1
   9   2   3 262.449 380.642   1
  -9  -2   3 148.902 304.261   1
  -9   2  -3 118.376 267.556   1
   9   2   4 455.260 536.249   1
   9  -2  -4 374.632 255.512   1
  -9  -2   4-21.0882 55.3236   1
  -9   2  -4 244.527 282.084   1
   9   2   5 245.619 333.697   1
   9  -2  -5 200.256 166.705   1
  -9  -2   5-6.92132 311.304   1
  -9   2  -5 192.144 312.580   1
   9   2   6 348.338 507.778   1
   9  -2  -6 700.559 355.645   1
  -9  -2   6-55.9100 183.590   1
  -9   2  -6-19.6260 64.5693   1
   9   2   7-220.156 416.380   1
   9  -2  -7 162.732 169.867   1
  -9  -2   7-7.65439 71.8300   1
  -9   2  -7-188.597 328.222   1
   9   2   8 131.920 323.783   1
  -9   2  -8 66.4827 137.508   1
  -9  -2   8 117.342 217.433   1
   9  -2  -8 67.8168 218.558   1
   9   2   9-34.4866 339.170   1
  -9   2  -9 79.2654 232.753   1
  -9  -2   9 69.2005 184.527   1
   9  -2  -9 245.027 263.601   1
  -9   2 -10 138.870 236.107   1
  -9  -2  10 222.212 313.944   1
   9  -2 -10 193.130 200.005   1
   9   3  -9 178.703 232.370   1
   9  -3   9 130.554 233.933   1
  -9   3   9 96.3584 239.635   1
   9   3  -8 98.2229 152.140   1
  -9   3   8 117.249 302.702   1
   9  -3   8 352.895 335.367   1
  -9  -3  -7 94.4800 288.076   1
   9   3  -7 379.757 363.909   1
  -9   3   7 71.0897 166.619   1
   9  -3   7-50.8793 185.503   1
  -9  -3  -6-306.720 482.908   1
   9   3  -6-92.8078 282.008   1
  -9   3   6-118.214 216.767   1
   9  -3   6 18.4148 127.532   1
  -9  -3  -5 398.711 413.331   1
   9   3  -5 81.7697 212.060   1
  -9   3   5-145.387 228.614   1
   9  -3   5 74.1834 129.334   1
   9  -3   4 703.525 383.820   1
  -9  -3  -4 58.8276 373.083   1
   9   3  -4 539.624 508.229   1
  -9   3   4 371.369 337.671   1
   9  -3   3 33.9465 38.1971   1
  -9  -3  -3 60.0596 174.170   1
   9   3  -3 359.188 516.549   1
  -9   3   3-34.2525 136.380   1
   9  -3   2 336.880 293.032   1
  -9  -3  -2 39.5017 191.044   1
  -9   3   2 64.9572 185.309   1
   9   3  -2 333.423 476.561   1
  -9  -3  -1-169.545 293.314   1
   9  -3   1 378.208 340.337   1
  -9   3   1-79.0747 180.946   1
   9   3  -1 4.29299 147.846   1
  -9   3   0 548.550 447.551   1
  -9  -3   0 373.358 460.269   1
   9   3   0 316.488 348.338   1
   9  -3   0 1348.51 552.447   1
  -9   3  -1 37.9434 55.1531   1
   9   3   1 341.982 391.356   1
  -9  -3   1 37.0741 275.989   1
   9  -3  -1 96.8288 163.209   1
  -9   3  -2 241.617 277.473   1
   9   3   2 275.423 508.241   1
  -9  -3   2-277.999 489.287   1
   9  -3  -2 160.776 184.294   1
  -9   3  -3 195.347 244.922   1
   9   3   3 191.644 264.577   1
  -9  -3   3 266.434 435.177   1
   9  -3  -3 234.987 219.455   1
   9   3   4 459.328 693.991   1
  -9  -3   4 292.371 435.358   1
   9  -3  -4 2079.05 627.056   1
  -9   3  -4 118.706 165.603   1
   9   3   5 39.6094 392.934   1
  -9  -3   5-35.7544 202.807   1
   9  -3  -5 95.5080 131.838   1
  -9   3  -5-17.8224 121.087   1
   9   3   6 150.514 340.998   1
  -9  -3   6-78.2224 81.9439   1
   9  -3  -6 164.201 164.339   1
  -9   3  -6-210.277 327.377   1
   9   3   7-68.9374 304.683   1
  -9  -3   7-144.363 197.452   1
  -9   3  -7-228.577 312.295   1
  -9  -3   8 81.4243 129.515   1
  -9   3  -8 302.512 288.417   1
   9  -3  -8 151.948 164.331   1
   9  -3  -9 53.3136 119.663   1
  -9  -3   9 74.5381 209.912   1
  -9   3  -9 285.320 268.378   1
   9  -4   7 10.3488 100.598   1
   9   4  -7 83.8446 132.415   1
  -9   4   7 87.0093 163.334   1
   9  -4   6 293.759 292.097   1
   9   4  -6-134.722 335.330   1
  -9   4   6 25.6133 89.1929   1
  -9  -4  -5-530.414 627.909   1
   9  -4   5 76.8489 24.8541   1
   9   4  -5 200.791 355.122   1
  -9   4   5 71.9094 100.131   1
  -9  -4  -4 341.646 569.324   1
   9  -4   4 314.868 344.344   1
   9   4  -4 431.776 454.534   1
  -9   4   4 111.648 194.406   1
  -9  -4  -3-447.648 652.028   1
   9   4  -3 346.895 426.755   1
   9  -4   3 481.941 317.915   1
  -9   4   3 40.8531 128.495   1
  -9  -4  -2 7.87870 435.499   1
   9   4  -2 133.958 332.270   1
   9  -4   2 315.280 274.001   1
  -9   4   2 138.418 217.952   1
  -9  -4  -1-131.201 208.899   1
   9   4  -1 213.584 333.654   1
   9  -4   1 164.533 215.554   1
  -9   4   1 108.329 88.4961   1
  -9  -4   0 21.9777 279.796   1
   9   4   0 167.952 132.822   1
  -9   4   0 66.5593 189.346   1
   9  -4   0 160.990 65.5752   1
  -9  -4   1 3.20322 299.348   1
   9   4   1-22.6610 149.725   1
  -9   4  -1 147.540 225.369   1
   9  -4  -1 15.8327 113.624   1
   9   4   2 450.390 582.822   1
  -9  -4   2-64.9096 158.581   1
  -9   4  -2-205.279 242.838   1
   9  -4  -2 230.211 291.526   1
   9   4   3 95.3366 297.839   1
  -9  -4   3 106.816 440.011   1
  -9   4  -3-113.870 220.431   1
   9  -4  -3 108.473 178.561   1
   9   4   4 64.4767 268.740   1
  -9   4  -4 127.358 248.617   1
  -9  -4   4 107.158 265.064   1
   9  -4  -4 258.726 291.232   1
   9   4   5-257.103 513.915   1
  -9   4  -5 28.3591 167.211   1
  -9  -4   5 282.630 407.887   1
   9  -4  -5 199.282 254.322   1
  -9   4  -6 68.8986 157.789   1
   9  -4  -6 39.5653 62.8489   1
  -9  -4   6 543.789 472.358   1
   9  -4  -7 1.34249 149.610   1
  -9  -4   7 136.605 209.175   1
  -9   4  -7-69.3891 27.2391   1
   9   5  -4 158.289 295.646   1
   9  -5   4 0.15654 61.1000   1
   9   5  -3-232.752 407.964   1
  -9  -5  -3-151.481 365.278   1
   9   5  -2-47.1047 358.960   1
  -9  -5  -2 114.825 417.414   1
  -9  -5  -1 62.8826 91.8141   1
   9   5  -1-1.30318 158.402   1
  -9  -5   0 533.116 576.609   1
   9   5   0 256.531 360.768   1
  -9  -5   1 408.714 670.278   1
   9   5   1 356.410 575.078   1
   9   5   2 119.596 462.683   1
  -9  -5   2 467.272 651.861   1
   9   5   3-198.162 475.590   1
  -9  -5   3 162.133 494.806   1
  -9  -5   4-156.089 105.116   1
 -10   0   0-53.5469 188.740   1
  10   0   0 108.212 238.489   1
 -10   0  -1 291.752 335.304   1
  10   0   1 112.247 239.890   1
 -10   0   1 108.940 279.158   1
  10   0  -1-104.630 148.708   1
 -10   0  -2-107.209 227.840   1
  10   0   2 46.9813 192.503   1
 -10   0   2 88.2827 146.367   1
  10   0  -2 41.6352 75.5002   1
  10   0   3 505.172 344.253   1
 -10   0   3-27.3895 86.7957   1
  10   0  -3 274.845 272.942   1
 -10   0   4-133.151 171.569   1
  10   0  -4 152.541 306.009   1
 -10   0   5 107.498 270.576   1
  10   0  -5 248.119 226.882   1
 -10   0   6 144.278 356.847   1
  10   0  -6 136.274 214.021   1
 -10   1   6 9.82457 177.699   1
  10   1  -6 249.261 301.704   1
 -10   1   5-121.602 217.167   1
  10   1  -5 303.648 329.519   1
  10   1  -4 85.2291 42.9114   1
 -10   1   4-89.4175 166.038   1
  10   1  -3 11.4474 96.5597   1
 -10   1   3 8.99058 52.7765   1
 -10  -1  -2-377.354 452.159   1
  10   1  -2-20.9823 82.4993   1
  10  -1   2 0.17074 100.155   1
 -10   1   2-29.1315 25.9874   1
 -10  -1  -1 192.463 361.374   1
  10   1  -1 414.956 367.064   1
  10  -1   1 1095.57 544.948   1
 -10   1   1 18.0011 115.109   1
 -10  -1   0-54.3692 92.3394   1
  10   1   0 100.352 234.561   1
 -10   1   0 71.4814 207.684   1
  10  -1   0 237.419 242.160   1
  10   1   1 50.3386 108.954   1
 -10  -1   1 42.3380 256.048   1
 -10   1  -1-115.629 130.817   1
  10  -1  -1 329.414 331.089   1
  10   1   2-50.0971 225.328   1
 -10  -1   2 131.772 247.430   1
  10  -1  -2 85.8416 208.881   1
  10  -1  -3 43.8409 99.5907   1
  10   1   3 0.23532 234.473   1
 -10  -1   3 13.5583 86.5569   1
  10  -1  -4 293.554 285.552   1
 -10  -1   4-174.714 283.008   1
  10  -1  -5 150.528 217.755   1
 -10  -1   5-126.307 127.132   1
  10  -1  -6 162.341 260.747   1
 -10  -1   6 95.0540 192.072   1
  10   2  -5 183.446 239.953   1
  10   2  -4 121.493 117.392   1
  10   2  -3 24.5943 77.2544   1
  10   2  -2-135.890 137.861   1
 -10  -2  -1-143.030 266.723   1
  10   2  -1 256.448 517.543   1
 -10  -2   0 268.187 416.051   1
  10   2   0 319.970 397.824   1
 -10  -2   1-138.058 56.0432   1
  10   2   1 358.671 381.249   1
  10  -2  -2 0.16626 58.7255   1
  10   2   2 4.44936 192.004   1
 -10  -2   2 99.0048 290.951   1
  10  -2  -3 336.190 280.836   1
 -10  -2   3 308.439 416.096   1
  10  -2  -4 0.18621 87.2068   1
 -10  -2   4-74.5623 188.771   1
 -10  -2   5 19.3311 234.766   1
  10   3  -2-65.3580 251.541   1
  10   3  -1 239.734 268.087   1
 -10  -3   0 21.2509 366.066   1
  10   3   0 412.065 624.115   1
 -10  -3   1-86.4612 403.421   1
  10   3   1 64.3324 18.0269   1
 -10  -3   2 215.490 366.918   1
   0   0   0    0.00    0.00   0

TITL ala_657_gain_2 in P2(1)2(1)2(1) 
REM P2(1)2(1)2(1) (#19 in standard setting)
CELL 0.02510   5.890788   5.992837  12.221058  90.0000  90.0000  90.0000
ZERR    1.00   0.069337   0.106016   0.082622   0.0000   0.0000   0.0000
LATT -1
SYMM -x+1/2,-y, z+1/2 
SYMM -x, y+1/2,-z+1/2 
SYMM  x+1/2,-y+1/2,-z 
REM SFAC C H N O
REM ED SFAC according to Peng (1999)
SFAC C 0.136 0.373 0.548 3.281 1.227 13.046 0.597 41.020 0 0 0 0 0.75 6.000
SFAC H 0.037 0.561 0.127 3.791 0.236 13.556 0.129 37.723 0 0 0 0 0.32 1.000
SFAC N 0.137 0.329 0.534 2.673 1.086 10.316 0.455 32.763 0 0 0 0 0.71 7.000
SFAC O 0.143 0.305 0.510 2.268 0.937 8.262 0.392 25.665 0 0 0 0 0.63 8.000
UNIT 3.00 7.00 1.00 2.00
TREF
HKLF 4
END
