# Supplementary material for: TAAM refinement on high-resolution experimental and simulated 3D ED/MicroED data for organic mol­ecules
Source: Acta Crystallogr C Struct Chem. 2024 Jun 27;80(Pt 7):264–77. doi: 10.1107/S2053229624005357 (PMC11225613; doi:10.1107/S2053229624005357)
Supplement: Supplementary file 4 [file c-80-00264-aGlyIAMsup4.hkl]

   0 -16  -5 255.281 114.533   1
   0 -15  -5 220.042 376.724   1
   0 -15  -6 327.319 315.647   1
   0 -14  -5 761.123 523.625   1
   0 -14  -6 64.1945 143.475   1
   0 -13  -5 388.632 365.780   1
   0 -13  -6 1424.10 616.324   1
   0 -12  -4 7735.86 1518.27   1
   0 -12  -5 1261.43 570.106   1
   0 -12  -6 1070.60 612.748   1
   0 -12  -7 363.554 342.133   1
   0 -11  -4 93.2321 161.929   1
   0 -11  -5 416.378 301.581   1
   0 -11  -6 1216.93 572.183   1
   0 -11  -7 780.420 430.847   1
   0 -10  -4 9361.42 1314.57   1
   0 -10  -5 2190.51 765.340   1
   0 -10  -6 1415.26 595.218   1
   0 -10  -7 245.532 307.684   1
   0  -9  -4 22013.8 2063.70   1
   0  -9  -5 675.576 326.783   1
   0  -9  -6 4134.07 963.266   1
   0  -9  -7 196.599 135.468   1
   0  -9  -8 612.776 495.216   1
   0  -8  -3 15533.5 1601.90   1
   0  -8  -4 4423.89 1021.21   1
   0  -8  -5 2634.74 727.367   1
   0  -8  -6 1589.16 608.855   1
   0  -8  -7 482.836 343.248   1
   0  -8  -8 144.046 278.107   1
   0  -7  -3 7220.11 945.592   1
   0  -7  -4 625.695 275.347   1
   0  -7  -5 1341.09 475.177   1
   0  -7  -8 445.239 387.235   1
   0  -6  -2 26239.1 1960.61   1
   0  -6  -3 32455.7 2422.84   1
   0  -6  -4 34258.8 2213.60   1
   0  -6  -5 2221.59 606.240   1
   0  -6  -6 3186.20 854.829   1
   0  -6  -7 1097.08 536.984   1
   0  -6  -8 1453.82 695.937   1
   0  -5  -2 29649.9 1646.56   1
   0  -5  -3 1333.53 400.061   1
   0  -5  -4 22064.6 1819.45   1
   0  -5  -5 2502.30 683.750   1
   0  -5  -6 7420.32 1268.07   1
   0  -5  -7 2031.15 766.584   1
   0  -5  -8 134.244 223.414   1
   0  -4  -2 23220.8 1667.53   1
   0  -4  -3 17624.7 1348.98   1
   0  -4  -4 8338.78 1161.16   1
   0  -4  -5 355.899 320.552   1
   0  -4  -6 21717.3 2369.08   1
   0  -4  -7 800.597 551.193   1
   0  -4  -8 893.626 629.350   1
   0  -3  -2 59711.0 2057.08   1
   0  -3  -3 31195.8 1946.62   1
   0  -3  -4 5491.33 960.476   1
   0  -3  -5 3489.77 911.707   1
   0  -3  -6 4819.79 1105.67   1
   0  -3  -7 4547.44 1200.13   1
   0  -3   7 4281.86 1750.90   1
   0  -3   8 1852.68 1306.03   1
   0  -3  -8 1178.06 651.495   1
   0  -2  -1 35159.1 1430.28   1
   0  -2  -2 42821.9 1889.31   1
   0  -2  -4 13473.0 1623.65   1
   0  -2  -5 2769.84 755.443   1
   0  -2   5 1229.92 847.496   1
   0  -2   6 4997.00 1667.11   1
   0  -2  -6 1013.77 581.861   1
   0  -2  -7 2767.99 968.965   1
   0  -2  -8 501.088 531.897   1
   0  -2   8 370.834 616.252   1
   0  -1  -2 71840.6 2664.57   1
   0  -1  -3 18308.2 1574.10   1
   0  -1  -4 33809.3 2555.23   1
   0  -1   5 771.483 557.775   1
   0  -1  -5 1330.93 619.194   1
   0  -1  -6 915.424 542.067   1
   0  -1   6 496.032 574.903   1
   0  -1   7 3702.89 1386.33   1
   0  -1  -7 4929.40 1365.92   1
   0  -1  -8 530.585 490.802   1
   0  -1   8 501.670 600.696   1
   0   0  -1 165.182 119.732   1
   0   0   1 439.414 171.517   1
   0   0  -2 105443. 3533.79   1
   0   0   2 97798.3 3529.41   1
   0   0  -3 25.6350 110.335   1
   0   0   3 628.483 323.761   1
   0   0   4 27946.0 2698.59   1
   0   0  -4 29365.5 2665.15   1
   0   0   5 1171.29 652.610   1
   0   0  -5 207.117 341.405   1
   0   0   6 45393.2 4179.22   1
   0   0  -6 39052.5 3821.62   1
   0   0   7 469.905 388.214   1
   0   0  -7 313.760 308.470   1
   0   0  -8 1203.93 781.111   1
   0   0   8 1312.69 882.313   1
   0   1   2 66384.2 2583.33   1
   0   1   3 18019.7 1589.52   1
   0   1  -4 19767.3 2604.58   1
   0   1   4 32567.8 2543.66   1
   0   1   5 864.997 494.996   1
   0   1  -5 2536.95 983.939   1
   0   1   6 958.436 587.892   1
   0   1  -6 4021.00 1328.36   1
   0   1   7 4586.88 1344.48   1
   0   1  -7 3856.14 1402.72   1
   0   1   8 925.349 653.383   1
   0   1  -8 665.562 715.508   1
   0   2   2 46489.4 1963.85   1
   0   2   3 102563. 3673.69   1
   0   2   4 13056.5 1616.96   1
   0   2   5 3620.94 990.719   1
   0   2   6 1677.88 647.915   1
   0   2   7 1894.90 824.505   1
   0   2   8 397.423 280.797   1
   0   3   2 59328.9 2172.89   1
   0   3   3 25933.7 1801.77   1
   0   3   4 4969.08 874.833   1
   0   3   5 5128.77 1073.20   1
   0   3   6 2042.18 742.259   1
   0   3   7 3826.44 1232.87   1
   0   3   8 1464.39 770.197   1
   0   4   2 26114.8 1544.52   1
   0   4   3 17530.2 1328.97   1
   0   4   4 6150.90 1003.17   1
   0   4   5 557.993 320.879   1
   0   4   6 22088.5 2406.24   1
   0   4   7 498.853 402.353   1
   0   4   8 844.683 638.319   1
   0   5   2 28875.4 1600.85   1
   0   5   3 518.729 238.474   1
   0   5   4 33561.2 2200.17   1
   0   5   5 2941.39 781.059   1
   0   5   6 7939.91 1450.01   1
   0   5   7 1748.70 709.011   1
   0   5   8 877.152 592.660   1
   0   6   2 29395.9 2003.30   1
   0   6   3 34636.8 2136.27   1
   0   6   4 31677.0 2280.26   1
   0   6   5 4325.55 942.255   1
   0   6   6 3454.75 915.152   1
   0   6   7 857.471 451.619   1
   0   6   8 2159.09 812.870   1
   0   7   3 8160.54 999.882   1
   0   7   4 344.900 215.707   1
   0   7   5 1665.67 540.310   1
   0   7   6 3543.62 919.357   1
   0   7   7 3351.46 1016.57   1
   0   7   8 626.252 434.813   1
   0   8   3 18866.8 1736.97   1
   0   8   4 4069.50 817.549   1
   0   8   5 545.837 294.393   1
   0   8   6 2384.51 692.919   1
   0   8   7 822.356 465.562   1
   0   8   8 534.805 476.418   1
   0   9   3 2067.27 650.203   1
   0   9   4 19558.3 1738.74   1
   0   9   5 605.871 332.618   1
   0   9   6 7284.10 1317.65   1
   0   9   7 161.630 230.417   1
   0   9   8 490.028 399.934   1
   0  10   4 8421.75 1252.98   1
   0  10   5 1732.60 606.442   1
   0  10   6 1169.30 462.763   1
   0  10   7 141.795 269.082   1
   0  11   4 460.564 292.449   1
   0  11   5 524.746 341.490   1
   0  11   6 959.962 606.247   1
   0  11   7 397.377 300.630   1
   0  12   5 1905.28 626.985   1
   0  12   6 320.035 326.485   1
   0  12   7 24.2755 97.7050   1
   0  13   5 206.279 270.331   1
   0  13   6 1138.72 515.071   1
   0  14   5 643.738 451.114   1
   0  14   6 215.042 278.805   1
   0  15   6 291.674 309.383   1
   1 -16  -6 137.641 138.468   1
   1 -16  -5-133.938 285.284   1
   1 -15  -6 279.170 292.253   1
   1 -15  -5 1633.99 892.995   1
  -1 -15  -5 80.9440 158.956   1
   1 -14  -6 424.084 380.617   1
   1 -14  -5 174.069 297.905   1
  -1 -14  -5 196.413 282.875   1
  -1 -14  -6 723.492 413.164   1
   1 -13  -7 62.0475 270.426   1
   1 -13  -6 303.455 376.200   1
   1 -13  -5-8.19566 154.798   1
   1 -13  -4 315.435 410.645   1
  -1 -13  -5 625.145 379.719   1
  -1 -13  -6 59.7906 180.802   1
   1 -12  -7 324.228 328.984   1
   1 -12  -6 5843.98 1409.77   1
   1 -12  -5 393.522 336.738   1
   1 -12  -4 4371.90 1274.81   1
  -1 -12  -5 931.091 384.028   1
  -1 -12  -6 300.385 237.121   1
   1 -11  -7 275.135 344.619   1
   1 -11  -6 4723.92 1331.07   1
   1 -11  -5 2159.94 808.569   1
   1 -11  -4 3384.69 1015.60   1
  -1 -11  -4 53.3640 55.7942   1
  -1 -11  -5 98.2886 211.641   1
  -1 -11  -6 986.732 382.427   1
  -1 -11  -7 85.7716 155.114   1
   1 -10  -8 528.013 446.253   1
   1 -10  -7 85.6802 301.977   1
   1 -10  -6 565.321 408.627   1
   1 -10  -5 1231.88 575.069   1
   1 -10  -4 6147.26 1295.26   1
   1 -10  -3 6388.81 1548.53   1
  -1 -10  -4 754.693 314.167   1
  -1 -10  -5 343.664 248.322   1
  -1 -10  -6 1438.97 494.641   1
  -1 -10  -7 819.946 456.339   1
   1  -9  -8 974.520 529.180   1
   1  -9  -7 479.314 283.943   1
   1  -9  -6 669.627 434.033   1
   1  -9  -5 3056.25 1083.42   1
   1  -9  -4 162.918 225.780   1
   1  -9  -3 20121.3 2497.18   1
  -1  -9  -4 1658.89 474.792   1
  -1  -9  -5 1481.89 426.199   1
  -1  -9  -6 723.586 319.992   1
  -1  -9  -7 781.799 420.930   1
   1  -8  -8 1857.04 840.594   1
   1  -8  -7 985.462 548.427   1
   1  -8  -6 16003.4 2237.47   1
   1  -8  -5 207.077 133.473   1
   1  -8  -4 18316.6 2079.11   1
   1  -8  -3 94.3237 258.399   1
  -1  -8  -3 346.226 178.660   1
  -1  -8  -4 2024.43 464.302   1
  -1  -8  -5 1269.52 406.956   1
  -1  -8  -6 3645.77 792.808   1
   1  -7  -8 1171.78 638.184   1
  -1  -7   8 2070.17 1398.67   1
   1  -7  -7 579.450 440.080   1
  -1  -7   7 876.806 1060.35   1
   1  -7  -6 11321.8 1716.05   1
   1  -7  -5 293.930 284.826   1
   1  -7  -4 7524.21 1562.76   1
   1  -7  -3 13253.0 1609.07   1
  -1  -7  -3 7800.00 821.538   1
  -1  -7  -4 1787.43 429.201   1
  -1  -7  -5 601.716 303.054   1
  -1  -7  -6 871.926 432.302   1
  -1  -7  -7 361.267 267.407   1
  -1  -6   8 1346.79 1053.09   1
   1  -6  -8 648.527 618.730   1
  -1  -6   7 628.452 449.893   1
   1  -6  -7 86.3640 61.2452   1
  -1  -6   6 3234.50 1446.71   1
   1  -6  -6 907.284 526.304   1
  -1  -6   5 2175.44 1168.39   1
   1  -6  -5 2410.43 714.194   1
   1  -6  -4 256.141 238.282   1
   1  -6  -3 9091.43 1330.21   1
   1  -6  -2 45804.9 3213.08   1
  -1  -6  -3 2516.13 365.382   1
  -1  -6  -4 50429.5 2221.98   1
  -1  -6  -5 502.162 286.567   1
  -1  -6  -6 3045.23 737.463   1
  -1  -6  -7 1457.23 586.240   1
  -1  -6  -8-19.8729 214.128   1
  -1  -5   9 323.292 656.521   1
   1  -5  -9 290.661 487.694   1
   1  -5  -8 3677.84 1223.36   1
  -1  -5   8 5587.09 1951.76   1
   1  -5  -7 6257.69 1449.40   1
  -1  -5   7 225.522 436.398   1
  -1  -5   6 7267.79 2024.71   1
   1  -5  -6 7211.78 1345.28   1
   1  -5  -5 4022.03 911.230   1
  -1  -5   5 4389.57 1465.61   1
   1  -5  -4 11305.1 1580.55   1
  -1  -5   4 19258.5 2846.81   1
  -1  -5   3 51598.2 4399.94   1
   1  -5  -3 51868.0 3673.37   1
   1  -5  -2 41206.0 2554.59   1
  -1  -5  -2 9519.27 607.501   1
  -1  -5  -3 51786.8 1803.96   1
  -1  -5  -4 10953.5 1102.99   1
  -1  -5  -5 4243.94 848.462   1
  -1  -5  -6 5760.54 1130.37   1
  -1  -5  -7 885.399 485.823   1
  -1  -5  -8 190.814 287.351   1
  -1  -4   9 17.8096 162.771   1
   1  -4  -9 459.989 381.595   1
  -1  -4   8 1884.39 1006.84   1
   1  -4  -8 3195.99 1048.72   1
   1  -4  -7 1667.12 789.576   1
  -1  -4   7 2281.66 1155.52   1
  -1  -4   6 22579.1 3214.21   1
   1  -4  -6 12478.9 1941.28   1
  -1  -4   5 1475.14 788.804   1
   1  -4  -5 263.472 282.644   1
  -1  -4   4 26227.3 2957.22   1
   1  -4  -4 24313.4 2147.67   1
   1  -4  -3 8905.73 1194.55   1
  -1  -4   3 14367.9 1974.23   1
  -1  -4   2 37773.8 2879.17   1
   1  -4  -2 44124.5 2382.72   1
  -1  -4   1 60872.3 3101.21   1
  -1  -4   0 83286.1 2943.93   1
  -1  -4  -2 37953.8 1030.10   1
  -1  -4  -3 2349.23 450.363   1
  -1  -4  -4 5889.30 947.580   1
  -1  -4  -5 1696.98 631.204   1
  -1  -4  -6 3633.79 1002.53   1
  -1  -4  -7 7281.21 1501.71   1
   1  -3  -9 68.2110 281.960   1
  -1  -3   9 245.413 291.419   1
  -1  -3   8 103.191 326.703   1
   1  -3  -8 87.0290 72.4326   1
   1  -3  -7 2172.78 787.928   1
  -1  -3   7 59.8138 323.384   1
   1  -3  -6 73.8434 169.193   1
  -1  -3   6 22.7023 120.858   1
   1  -3  -5 3324.39 960.535   1
  -1  -3   5 92.5949 304.229   1
  -1  -3   4 302.211 349.356   1
   1  -3  -4 30275.7 2468.35   1
   1  -3  -3 44836.0 2760.49   1
  -1  -3   3 49423.3 3479.90   1
   1  -3  -2 51302.6 3165.26   1
  -1  -3   2 38045.1 2578.71   1
   1  -3  -1 11252.6 1253.47   1
  -1  -3   1 9329.27 1006.06   1
  -1  -3   0 88915.6 2426.89   1
  -1  -3  -1 13200.1 502.546   1
  -1  -3  -6 5479.63 1355.83   1
  -1  -3  -7 1228.39 728.150   1
  -1  -3  -8 1115.44 743.459   1
   1  -2  -9 434.540 491.162   1
  -1  -2   9 687.562 543.202   1
   1  -2  -8 344.805 392.615   1
  -1  -2   8 137.294 240.451   1
   1  -2  -7 134.682 92.4642   1
  -1  -2   7 134.187 38.4501   1
  -1  -2   6 674.879 468.577   1
   1  -2  -6 560.178 405.539   1
   1  -2  -5 1119.27 524.378   1
  -1  -2   5 1383.50 715.575   1
   1  -2  -4 19916.4 2092.93   1
  -1  -2   4 21246.4 2319.67   1
   1  -2  -3 9631.89 1223.46   1
  -1  -2   3 8798.39 1310.16   1
   1  -2  -2 111269. 3513.12   1
  -1  -2   2 96420.4 4145.64   1
  -1  -2   1 6416.64 791.275   1
   1  -2  -1 7334.87 843.338   1
   1  -1  -9 85.3447 214.239   1
  -1  -1   9 16.2681 248.214   1
  -1  -1   8 2773.98 1117.47   1
   1  -1  -8 2359.49 966.924   1
  -1  -1   7 1143.02 622.989   1
   1  -1  -7 1853.26 794.919   1
   1  -1  -6 17012.6 2364.05   1
  -1  -1   6 4722.10 1273.70   1
  -1  -1   5 9085.93 1659.58   1
   1  -1  -5 6818.39 1319.89   1
   1  -1  -4 9671.01 1420.84   1
  -1  -1   4 52218.4 3736.87   1
  -1  -1   3 101940. 4384.69   1
   1  -1  -3 102268. 4175.62   1
  -1  -1   2 9278.47 1098.94   1
   1  -1  -2 7245.61 904.007   1
  -1  -1   1 9802.03 896.152   1
   1  -1  -1 21876.3 1714.93   1
  -1  -1   0 55220.9 2081.01   1
  -1   0   9 1077.05 744.336   1
   1   0  -9 282.024 377.677   1
  -1   0   8 6346.16 1765.58   1
   1   0  -8 153.327 292.390   1
  -1   0   7 1688.51 849.732   1
   1   0  -7 2041.29 841.682   1
  -1   0   6 1687.77 786.691   1
   1   0  -6 5168.95 1354.80   1
  -1   0   5 587.037 429.574   1
   1   0  -5 669.932 412.439   1
  -1   0   4 2134.66 691.020   1
   1   0  -4 596.959 375.702   1
  -1   0   3 1239.74 468.724   1
   1   0  -3 1397.89 482.859   1
   1   0  -2 406.772 239.699   1
  -1   0   2 365.231 213.162   1
  -1   0   1 11774.3 1054.20   1
   1   0  -1 12211.9 1086.04   1
   1   0   0-55.6547 66.8521   1
  -1   0   0 7.33540 4.20597   1
   1   1  -9-52.7765 312.823   1
  -1   1   9 330.054 546.040   1
  -1   1   8 2977.30 1211.01   1
   1   1  -8 1747.54 893.669   1
  -1   1   7 162.833 345.720   1
   1   1  -7 63.1272 118.703   1
  -1   1   6 8222.52 1610.44   1
   1   1  -6 4996.00 1293.34   1
   1   1  -5 8047.94 1506.90   1
  -1   1   5 6976.44 1317.30   1
   1   1  -4 8773.81 1519.16   1
  -1   1   4 9905.80 1487.65   1
   1   1  -3 94704.5 4380.85   1
  -1   1   3 96796.4 4024.56   1
  -1   1   2 7849.57 962.201   1
   1   1  -2 8685.01 1033.64   1
  -1   1   1 13316.8 1337.21   1
   1   1  -1 9801.46 900.741   1
   1   1   7 752.500 688.207   1
   1   1   8 203.991 394.564   1
   1   2  -9 370.564 348.279   1
  -1   2   9 51.6735 264.766   1
   1   2  -8 43.9554 164.628   1
  -1   2   8 230.666 345.965   1
  -1   2   7 522.271 443.316   1
   1   2  -7 334.798 471.529   1
   1   2  -6 1028.00 609.008   1
  -1   2   6 2458.25 821.193   1
   1   2  -5 538.679 428.780   1
  -1   2   5 6702.16 1340.62   1
   1   2  -4 23143.5 2392.53   1
  -1   2   4 16554.3 1876.59   1
  -1   2   3 8093.67 1095.56   1
   1   2  -3 7037.39 1166.66   1
   1   2  -2 95647.5 4069.53   1
  -1   2   2 108982. 3445.98   1
  -1   2   1 8538.38 891.268   1
   1   2  -1 16210.2 1232.55   1
   1   2   6 19515.5 2822.27   1
   1   2   7 1081.64 757.528   1
   1   2   8 566.811 694.548   1
   1   3  -9 133.676 370.130   1
  -1   3   9 100.247 175.599   1
  -1   3   8 37.5015 93.8709   1
   1   3  -8 262.926 367.365   1
  -1   3   7 545.500 405.552   1
   1   3  -7 480.425 476.877   1
  -1   3   6 1357.72 652.173   1
   1   3  -6 322.589 414.190   1
  -1   3   5 4416.60 1055.56   1
   1   3  -5 312.702 314.396   1
  -1   3   4-6.55659 162.715   1
   1   3  -4 311.561 248.729   1
  -1   3   3 42385.6 2710.54   1
   1   3  -3 48563.9 3437.32   1
  -1   3   2 45242.7 2826.11   1
   1   3  -2 37652.4 2644.25   1
   1   3  -1 12539.6 1174.62   1
  -1   3   1 12249.3 1296.62   1
   1   3   0 88173.1 2370.96   1
   1   3   3 16960.6 1642.67   1
   1   3   4 476.870 376.036   1
   1   3   5 3678.30 1010.69   1
   1   3   6 8536.74 1619.32   1
   1   3   7 1365.49 714.538   1
   1   3   8 4711.02 1493.91   1
   1   4  -9 275.287 482.329   1
  -1   4   9 186.908 367.252   1
  -1   4   8 1740.70 862.505   1
   1   4  -8 1417.43 949.296   1
   1   4  -7 2839.06 1251.51   1
  -1   4   7 1559.53 758.457   1
   1   4  -6 33173.8 3973.16   1
  -1   4   6 12502.5 1906.03   1
  -1   4   5 953.302 511.014   1
   1   4  -5 1558.41 863.510   1
  -1   4   4 27334.6 2289.41   1
   1   4  -4 23971.8 2904.43   1
  -1   4   3 8323.01 1177.48   1
   1   4  -3 13895.9 2013.15   1
  -1   4   2 41763.9 2289.84   1
   1   4  -2 38968.5 2989.38   1
   1   4  -1 61586.9 3223.99   1
   1   4   0 81214.5 3094.30   1
   1   4   2 38062.1 1067.51   1
   1   4   3 2240.09 431.762   1
   1   4   4 4475.31 812.302   1
   1   4   5 2525.28 733.706   1
   1   4   6 4431.48 1138.96   1
   1   4   7 4021.24 1187.58   1
   1   4   8 2256.69 999.184   1
  -1   5   9 502.941 597.661   1
   1   5  -9 168.742 284.941   1
  -1   5   8 3808.22 1239.79   1
   1   5  -8 3188.35 1551.77   1
   1   5  -7 547.411 502.042   1
  -1   5   7 2211.00 830.610   1
  -1   5   6 10383.0 1680.95   1
   1   5  -6 9577.02 2327.49   1
  -1   5   5 4189.77 984.806   1
   1   5  -5 6352.29 1793.49   1
   1   5  -4 16989.3 2799.01   1
  -1   5   4 9738.86 1409.76   1
  -1   5   3 53014.4 3341.47   1
   1   5  -3 47955.1 4349.76   1
  -1   5   2 45533.2 2700.47   1
   1   5   2 9727.88 495.902   1
   1   5   3 50368.8 1881.68   1
   1   5   4 1659.03 475.731   1
   1   5   5 3599.18 859.915   1
   1   5   6 4816.77 1065.22   1
   1   5   7 1053.85 567.677   1
   1   5   8 62.9726 230.969   1
  -1   6   8 683.037 451.633   1
   1   6  -8 643.670 876.379   1
  -1   6   7 290.584 236.021   1
  -1   6   6 185.886 241.180   1
  -1   6   5 1116.50 585.248   1
  -1   6   4 197.163 233.717   1
  -1   6   3 9736.56 1257.88   1
  -1   6   2 63048.8 3553.81   1
   1   6   3 1910.36 336.868   1
   1   6   4 52809.4 2475.48   1
   1   6   5 916.149 430.581   1
   1   6   6 2252.80 729.417   1
   1   6   7 1871.03 746.386   1
   1   6   8 410.982 484.841   1
  -1   7   8 3031.25 1007.77   1
  -1   7   7 685.770 438.631   1
  -1   7   6 6554.73 1287.15   1
  -1   7   5 707.755 411.496   1
  -1   7   4 7125.49 1322.64   1
  -1   7   3 10811.4 1407.89   1
   1   7   3 5570.64 588.894   1
   1   7   4 1487.24 358.418   1
   1   7   5 17222.7 1643.42   1
   1   7   6 1951.93 641.535   1
   1   7   7 876.663 516.166   1
  -1   8   8 2658.74 914.918   1
  -1   8   7 864.015 522.828   1
  -1   8   6 14840.9 2072.59   1
  -1   8   5 701.058 507.925   1
  -1   8   4 18880.0 2003.88   1
  -1   8   3 597.711 390.721   1
   1   8   3 200.323 137.686   1
   1   8   4 3007.02 543.624   1
   1   8   5 1649.91 451.868   1
   1   8   6 6362.42 1106.04   1
   1   8   7 2426.05 783.522   1
  -1   9   8 756.112 552.634   1
  -1   9   7 1126.98 646.151   1
  -1   9   6 605.425 464.377   1
  -1   9   5 4407.88 1106.07   1
  -1   9   4 121.639 170.354   1
  -1   9   3 12546.0 1928.22   1
   1   9   4 880.595 299.044   1
   1   9   5 1689.01 517.169   1
   1   9   6 844.722 416.700   1
   1   9   7 1068.80 463.073   1
  -1  10   8 2485.64 944.783   1
  -1  10   7 883.103 460.132   1
  -1  10   6 785.481 484.211   1
  -1  10   5 641.154 396.727   1
  -1  10   4 5489.77 1210.09   1
   1  10   4 1519.17 402.053   1
   1  10   5 293.809 229.479   1
   1  10   6 377.863 211.642   1
   1  10   7 729.378 378.207   1
  -1  11   7 399.329 402.158   1
  -1  11   6 1973.68 787.871   1
  -1  11   5 1930.90 711.097   1
  -1  11   4 3110.24 979.808   1
   1  11   4 423.437 342.000   1
   1  11   5 369.410 163.548   1
   1  11   6 986.604 393.086   1
   1  11   7 206.757 241.487   1
  -1  12   7 120.598 168.299   1
  -1  12   6 5014.35 1203.68   1
  -1  12   5 436.976 326.515   1
  -1  12   4 4289.72 1221.39   1
   1  12   5 748.276 352.255   1
   1  12   6 411.645 327.942   1
  -1  13   7 71.9957 17.4634   1
  -1  13   6 24.0392 139.495   1
  -1  13   5 94.4636 291.365   1
   1  13   5 474.948 342.896   1
   1  13   6 409.220 282.253   1
  -1  14   6 651.041 367.586   1
  -1  14   5 111.401 119.105   1
   1  14   5 310.124 295.853   1
   1  14   6 1135.04 424.400   1
  -1  15   6 642.989 375.177   1
  -1  15   5 2553.05 1080.57   1
  -1  16   6 364.128 422.931   1
   2 -17  -5 279.649 525.223   1
   2 -16  -6 147.189 336.225   1
   2 -16  -5 583.189 683.248   1
   2 -15  -6 1487.64 841.112   1
   2 -15  -5 583.087 625.351   1
   2 -14  -7 316.241 333.263   1
   2 -14  -6-55.3251 305.547   1
   2 -14  -5 259.299 360.024   1
   2 -14  -4 286.013 506.703   1
  -2 -14  -5 43.1735 20.9987   1
   2 -13  -7-25.6506 232.595   1
   2 -13  -6 2261.97 980.504   1
   2 -13  -5 528.460 470.645   1
  -2 -13  -5 628.252 275.894   1
   2 -12  -7 603.734 520.953   1
   2 -12  -6 745.743 585.275   1
   2 -12  -5 3220.55 1103.77   1
   2 -12  -4 8461.92 1978.34   1
  -2 -12  -5 973.792 338.356   1
   2 -11  -8-50.7406 233.975   1
  -2 -11   8 393.890 694.160   1
   2 -11  -7 230.443 353.615   1
  -2 -11   7-93.1706 484.898   1
   2 -11  -6 1567.83 795.595   1
   2 -11  -5 2205.92 906.426   1
   2 -11  -4 940.155 661.161   1
  -2 -11  -4 542.527 222.122   1
  -2 -11  -5 358.424 181.949   1
  -2 -11  -6 143.229 189.064   1
   2 -10  -8 1309.00 770.707   1
  -2 -10   8 107.062 176.387   1
   2 -10  -7 2037.84 870.723   1
  -2 -10   7 4268.54 1775.52   1
   2 -10  -6 2384.89 1066.11   1
  -2 -10   6 2060.71 1274.57   1
   2 -10  -5-3.07223 62.3356   1
  -2 -10   5 1003.46 794.026   1
   2 -10  -4 15144.7 2259.36   1
   2 -10  -3 2668.30 1212.45   1
  -2 -10  -4 8797.03 712.394   1
  -2 -10  -5 3972.72 589.336   1
   2  -9  -8-22.5639 258.540   1
  -2  -9   8 561.278 662.486   1
   2  -9  -7 326.002 439.462   1
  -2  -9   7 34.4592 257.321   1
  -2  -9   6 4240.86 1650.04   1
   2  -9  -6 5751.32 1498.20   1
  -2  -9   5 1115.29 750.356   1
   2  -9  -5 1772.47 708.874   1
   2  -9  -4 18157.0 2346.35   1
  -2  -9   4 13194.2 2618.17   1
   2  -9  -3 5725.62 1488.13   1
  -2  -9   3 18261.5 2930.82   1
  -2  -9   2 14183.9 2453.82   1
  -2  -9  -4 13135.5 797.785   1
  -2  -9  -5 1411.43 379.172   1
  -2  -9  -6 68.1275 82.6668   1
   2  -8  -8 226.307 320.214   1
  -2  -8   8 436.542 525.302   1
  -2  -8   7 981.522 909.353   1
   2  -8  -7 1680.71 839.076   1
   2  -8  -6 272.251 326.913   1
  -2  -8   6 1872.78 1036.53   1
  -2  -8   5 10293.9 2224.12   1
   2  -8  -5 4764.36 1520.80   1
   2  -8  -4 7144.90 1395.83   1
  -2  -8   4 6284.53 1628.82   1
  -2  -8   3 12524.6 2150.13   1
   2  -8  -3 301.158 271.725   1
  -2  -8   2 4411.28 1179.22   1
  -2  -8   1 698.297 468.468   1
  -2  -8   0 7030.62 1198.96   1
  -2  -8  -1 15357.3 1533.93   1
  -2  -8  -4 742.127 189.025   1
  -2  -8  -6 1240.00 468.894   1
  -2  -8  -7 329.864 282.678   1
  -2  -7   9-64.7876 275.352   1
   2  -7  -8 2942.24 1070.52   1
  -2  -7   7 276.917 491.120   1
   2  -7  -7 211.413 363.780   1
   2  -7  -6 1006.96 627.689   1
  -2  -7   6 1230.27 760.890   1
  -2  -7   5 6849.79 1782.75   1
   2  -7  -5 5800.18 1373.08   1
  -2  -7   4 19500.7 2769.00   1
   2  -7  -4 16322.8 2135.98   1
  -2  -7   3 790.435 511.442   1
   2  -7  -3 1237.58 615.566   1
  -2  -7   2 27411.9 2683.96   1
   2  -7  -2 21504.1 2827.32   1
  -2  -7   1 9713.98 1410.56   1
  -2  -7   0 8441.69 1093.30   1
  -2  -7  -1 17150.5 1161.84   1
  -2  -7  -2 10916.7 568.433   1
  -2  -7  -6 232.766 215.870   1
  -2  -7  -7 1590.51 703.616   1
  -2  -6   9 394.931 249.954   1
   2  -6  -9 428.121 418.577   1
   2  -6  -8 1050.07 644.035   1
  -2  -6   8 1177.59 873.301   1
  -2  -6   7 6240.82 1829.37   1
   2  -6  -7 4969.03 1276.65   1
   2  -6  -6 2112.11 811.729   1
  -2  -6   6 2026.23 973.179   1
  -2  -6   5 4593.69 1406.98   1
   2  -6  -5 873.836 461.561   1
   2  -6  -4 31941.1 3552.03   1
  -2  -6   4 29383.0 3128.08   1
   2  -6  -3 3366.07 893.922   1
  -2  -6   3 4922.22 1135.27   1
   2  -6  -2 79238.5 4760.45   1
  -2  -6   2 73108.9 3994.10   1
  -2  -6   1 19371.4 1770.17   1
  -2  -6   0 26122.3 1881.12   1
  -2  -6  -1 3082.87 442.266   1
  -2  -6  -2 17533.3 688.321   1
   2  -5  -9 99.4216 122.393   1
  -2  -5   9 387.241 424.621   1
   2  -5  -8 3253.24 1104.26   1
  -2  -5   8 4355.26 1548.11   1
   2  -5  -7 1845.00 807.962   1
  -2  -5   7-15.4731 204.733   1
  -2  -5   6 3318.31 1212.94   1
   2  -5  -6 433.969 367.599   1
   2  -5  -5 487.132 347.926   1
  -2  -5   5 304.840 283.544   1
  -2  -5   4 9374.66 1674.96   1
   2  -5  -4 8588.24 1546.52   1
   2  -5  -3 10664.7 1583.81   1
  -2  -5   3 9880.56 1579.82   1
   2  -5  -2 2070.77 758.038   1
  -2  -5   2 77089.1 4282.33   1
  -2  -5   1 13308.4 1450.89   1
  -2  -5   0 3920.67 639.748   1
  -2  -5  -1 9613.16 748.724   1
  -2  -4   9 118.875 411.244   1
   2  -4  -9 142.135 240.565   1
  -2  -4   8-17.3128 188.674   1
   2  -4  -8 85.4540 210.699   1
  -2  -4   7 1185.08 809.587   1
   2  -4  -7 1287.15 654.558   1
   2  -4  -6 5112.59 1315.72   1
  -2  -4   6 4895.85 1455.47   1
  -2  -4   5 8565.47 1776.81   1
   2  -4  -5 7738.93 1469.19   1
   2  -4  -4 17785.8 2102.09   1
  -2  -4   4 24089.0 2807.07   1
   2  -4  -3 18856.6 2514.99   1
  -2  -4   3 3217.51 898.417   1
  -2  -4   2 2034.10 640.379   1
   2  -4  -2 759.390 379.005   1
   2  -4  -1 10147.0 1636.56   1
  -2  -4   1 3928.81 742.173   1
  -2  -4   0 25344.0 1619.75   1
  -2  -4  -1 20825.9 1393.62   1
   2  -3  -9 96.9981 370.190   1
  -2  -3   9 189.753 365.025   1
  -2  -3   8 10245.6 2355.88   1
   2  -3  -7 29.3626 176.232   1
  -2  -3   7 1418.68 865.940   1
  -2  -3   6 19984.6 2914.49   1
   2  -3  -6 12444.0 1952.09   1
  -2  -3   5 8517.74 1756.48   1
   2  -3  -5 6892.56 1334.26   1
   2  -3  -4 32841.8 2933.77   1
  -2  -3   4 44065.4 3498.90   1
   2  -3  -3 1337.27 528.858   1
  -2  -3   3 2779.80 773.713   1
   2  -3  -2 88233.5 4236.91   1
  -2  -3   2 95979.4 4188.15   1
   2  -3  -1 12492.1 1582.76   1
  -2  -3   1 15096.5 1399.81   1
  -2  -3   0 51166.3 2339.85   1
  -2  -3  -1 54003.9 2043.85   1
  -2  -2   9 2704.99 1286.35   1
   2  -2  -9 2847.97 1161.53   1
  -2  -2   8 1482.70 865.462   1
   2  -2  -8 462.605 371.098   1
   2  -2  -7 8362.72 1744.65   1
  -2  -2   7 5283.75 1540.23   1
   2  -2  -6 995.437 597.114   1
  -2  -2   6 1156.32 679.884   1
  -2  -2   5 4681.55 1239.86   1
   2  -2  -5 3376.15 953.342   1
   2  -2  -4 17540.4 2011.69   1
  -2  -2   4 19117.9 2193.77   1
  -2  -2   3 11888.8 1649.36   1
   2  -2  -3 11246.0 1584.49   1
  -2  -2   2 58968.0 3093.69   1
   2  -2  -2 31434.6 2950.26   1
   2  -2  -1 52308.7 2979.02   1
  -2  -2   1 54762.6 2707.34   1
  -2  -2   0 74768.1 3328.68   1
   2  -1  -9 110.766 312.361   1
  -2  -1   9 252.268 392.541   1
  -2  -1   8 12738.7 2489.02   1
   2  -1  -8 9401.10 1986.34   1
  -2  -1   7 655.815 559.270   1
   2  -1  -7 473.900 402.890   1
  -2  -1   6 5566.28 1410.88   1
   2  -1  -6 1660.73 739.696   1
   2  -1  -5 2705.48 868.781   1
  -2  -1   5 2523.89 868.086   1
   2  -1  -4 38011.0 3109.47   1
  -2  -1   4 4234.97 1051.96   1
  -2  -1   3 7967.29 1259.17   1
   2  -1  -3 6818.65 1175.99   1
   2  -1  -2 24503.5 2104.53   1
  -2  -1   2 24125.0 1935.70   1
   2  -1  -1 6448.57 934.462   1
  -2  -1   1 8032.75 971.985   1
   2  -1   0 4821.98 958.138   1
  -2  -1   0 4056.33 652.237   1
   2   0  -9 298.918 501.402   1
  -2   0   9 234.408 508.235   1
  -2   0   8 614.419 556.253   1
   2   0  -8 1046.65 595.921   1
   2   0  -7 4819.86 1403.73   1
  -2   0   7 1162.04 714.179   1
  -2   0   6 11907.9 2089.45   1
   2   0  -6 11527.8 1958.59   1
   2   0  -5 1179.69 579.552   1
  -2   0   5 1787.75 727.761   1
  -2   0   4 547.078 364.697   1
   2   0  -4 254.247 284.046   1
   2   0  -3-7.01425 108.249   1
  -2   0   3 1271.87 481.659   1
  -2   0   2 5224.26 985.208   1
   2   0  -2 6149.33 1082.36   1
   2   0  -1 12590.5 1633.74   1
  -2   0   1 8720.03 1402.64   1
  -2   0   0 23896.4 1839.14   1
   2   0   0 23899.8 1779.21   1
  -2   1   9 179.162 161.645   1
   2   1  -9 3820.26 1452.86   1
  -2   1   8 8404.50 1900.88   1
   2   1  -8 15706.2 2849.19   1
   2   1  -7 1754.94 884.932   1
  -2   1   7 801.950 580.701   1
   2   1  -6 6464.24 1483.79   1
  -2   1   6 6368.80 1527.72   1
  -2   1   5 2963.30 903.409   1
   2   1  -5 4372.28 1114.42   1
   2   1  -4 7230.62 1355.95   1
  -2   1   4 2478.55 861.811   1
  -2   1   3 5841.07 1049.08   1
   2   1  -3 10493.7 1500.74   1
   2   1  -2 25047.8 2001.32   1
  -2   1   2 23235.1 2046.86   1
   2   1  -1 3831.00 680.170   1
  -2   1   1 6695.76 939.866   1
  -2   1   0 4155.47 877.098   1
   2   1   0 4560.64 675.649   1
  -2   2   9 1695.69 930.244   1
   2   2  -9 1871.12 902.506   1
   2   2  -8 2473.63 1017.94   1
  -2   2   8 457.999 358.431   1
  -2   2   7 11236.6 2146.84   1
   2   2  -7 5404.99 1622.09   1
   2   2  -6 1679.61 847.945   1
  -2   2   6 822.921 518.773   1
  -2   2   5 7557.59 1502.85   1
   2   2  -5 2786.56 934.917   1
  -2   2   4 19382.7 2125.03   1
   2   2  -4 20004.6 2270.07   1
  -2   2   3 10238.4 1480.53   1
   2   2  -3 11826.5 1644.51   1
  -2   2   2 70699.7 4240.18   1
   2   2  -2 58810.4 3154.26   1
  -2   2   1 50966.1 2906.10   1
   2   2  -1 53662.3 2671.40   1
   2   2   0 74106.5 3265.96   1
   2   2   1 11396.5 1134.67   1
  -2   3   9 1048.22 708.075   1
   2   3  -9 117.599 207.031   1
  -2   3   8 14205.2 2577.75   1
   2   3  -8 9865.98 2193.64   1
   2   3  -7 791.674 578.694   1
  -2   3   7 339.098 303.224   1
   2   3  -6 6052.99 1579.31   1
  -2   3   6 22084.1 2728.94   1
  -2   3   5 6349.68 1278.16   1
   2   3  -5 4806.25 1327.32   1
   2   3  -4 45177.6 3657.93   1
  -2   3   4 47266.5 3577.95   1
   2   3  -3 2542.45 747.650   1
  -2   3   3 1310.77 569.965   1
  -2   3   2 95810.1 4234.93   1
   2   3  -2 91530.6 4244.79   1
   2   3  -1 15834.0 1435.12   1
  -2   3   1 13526.8 1649.75   1
   2   3   0 50995.2 2353.72   1
   2   3   1 52158.8 1992.44   1
   2   4  -9 605.861 508.855   1
  -2   4   9 3842.01 1334.98   1
  -2   4   8 626.136 467.454   1
   2   4  -8-12.4922 229.976   1
  -2   4   7 542.283 394.893   1
   2   4  -7 751.603 565.797   1
   2   4  -6 5772.93 1490.47   1
  -2   4   6 3753.09 1043.06   1
   2   4  -5 6423.28 1478.57   1
  -2   4   5 6013.24 1275.94   1
  -2   4   4 15741.2 1929.21   1
   2   4  -4 20028.4 2575.96   1
  -2   4   3 4211.40 1144.15   1
   2   4  -3 4636.49 1121.31   1
  -2   4   2 841.568 416.203   1
   2   4  -2 1371.94 499.515   1
  -2   4   1 10220.2 1577.12   1
   2   4  -1 5313.88 878.630   1
   2   4   0 21506.7 1494.33   1
   2   4   1 22578.8 1341.51   1
  -2   5   9 56.5617 89.3826   1
   2   5  -9 757.414 674.921   1
  -2   5   8 1362.88 732.435   1
   2   5  -8 3340.99 1412.44   1
   2   5  -7 574.907 522.100   1
  -2   5   7 71.6123 229.973   1
   2   5  -6 995.583 642.474   1
  -2   5   6 595.895 424.018   1
  -2   5   5 130.797 94.3656   1
   2   5  -5 440.776 422.665   1
   2   5  -4 9505.34 1731.60   1
  -2   5   4 8977.91 1617.16   1
  -2   5   3 8793.75 1435.45   1
   2   5  -3 8523.57 1485.22   1
   2   5  -2 19442.8 2142.88   1
  -2   5   2 2391.66 743.185   1
   2   5  -1 12543.5 1499.13   1
   2   5   0 4499.71 687.920   1
   2   5   1 9537.68 746.060   1
   2   5   2 10068.0 716.311   1
   2   5   7 451.426 490.621   1
   2   6  -9 360.525 556.959   1
  -2   6   9 448.798 545.993   1
  -2   6   8 719.972 544.182   1
   2   6  -8 2026.43 1094.96   1
  -2   6   7 5431.76 1361.03   1
   2   6  -7 4694.75 1624.60   1
   2   6  -6 1979.12 995.612   1
  -2   6   6 2514.76 938.838   1
   2   6  -5 3271.73 1182.66   1
  -2   6   5 2110.41 788.316   1
  -2   6   4 30015.2 3125.46   1
   2   6  -4 33250.1 3537.40   1
  -2   6   3 4796.37 1017.46   1
   2   6  -3 4699.51 1193.47   1
  -2   6   2 82505.7 4780.10   1
   2   6  -2 83508.8 4397.33   1
   2   6  -1 19416.1 1845.11   1
   2   6   0 33114.1 2024.71   1
   2   6   1 2783.70 436.391   1
   2   6   2 15806.8 642.366   1
   2   6   6 5190.98 1270.55   1
   2   6   7 150.214 160.378   1
   2   7  -9 209.153 305.384   1
  -2   7   8 3784.85 1199.21   1
   2   7  -8 4945.12 1712.16   1
   2   7  -7 1138.30 802.173   1
  -2   7   7 844.490 514.593   1
  -2   7   6 1371.23 647.530   1
   2   7  -6 10748.6 2325.05   1
  -2   7   5 7288.25 1614.66   1
   2   7  -5 6076.46 1689.00   1
  -2   7   4 17816.4 2194.88   1
   2   7  -4 21063.3 2914.22   1
  -2   7   3 7900.33 1350.87   1
   2   7  -3 2772.13 994.163   1
  -2   7   2 26624.0 2886.96   1
   2   7  -2 26016.5 2764.75   1
   2   7  -1 6795.97 1267.75   1
   2   7   1 16185.3 1291.64   1
   2   7   2 10700.0 664.038   1
   2   7   5 687.503 367.843   1
   2   7   6 374.295 313.451   1
   2   7   7 1855.93 741.857   1
  -2   8   8-115.183 363.198   1
   2   8  -8 976.765 867.954   1
  -2   8   7 484.978 318.165   1
   2   8  -7 1995.54 1165.26   1
   2   8  -6 375.018 507.131   1
  -2   8   6 98.2880 90.4983   1
  -2   8   5 4306.59 1240.40   1
   2   8  -5 11153.4 2381.93   1
   2   8  -4 7237.69 1874.03   1
  -2   8   4 7379.95 1362.02   1
   2   8  -3 2014.49 916.400   1
  -2   8   3 1027.82 554.209   1
   2   8  -2 6509.64 1508.30   1
   2   8  -1 197.619 358.388   1
   2   8   4 257.071 113.451   1
   2   8   5 2090.50 527.489   1
   2   8   6 864.551 370.192   1
   2   8   7 272.738 223.058   1
   2   9  -8 648.290 807.342   1
  -2   9   8 959.307 654.045   1
  -2   9   7 370.899 396.511   1
   2   9  -7 323.128 290.805   1
  -2   9   6 5131.84 1483.13   1
   2   9  -6 5183.72 1954.32   1
   2   9  -5 1015.41 723.216   1
  -2   9   5 1161.06 563.240   1
  -2   9   4 15619.9 2104.18   1
   2   9  -4 21003.8 3536.44   1
  -2   9   3 9843.72 1812.23   1
   2   9   4 13641.6 856.639   1
   2   9   5 2301.67 471.451   1
   2   9   6 154.152 142.219   1
   2  10  -8 2158.13 1314.54   1
  -2  10   8 1191.42 707.834   1
  -2  10   7 2207.56 942.535   1
  -2  10   6 489.670 467.626   1
  -2  10   5 10.0292 151.510   1
  -2  10   4 15710.2 2186.57   1
  -2  10   3 2447.22 967.689   1
   2  10   4 6576.53 577.598   1
   2  10   5 806.153 242.207   1
   2  10   6 1022.66 356.254   1
  -2  11   8 88.4343 329.965   1
  -2  11   7 32.6045 27.2204   1
  -2  11   6 1634.93 767.507   1
  -2  11   5 1991.67 788.943   1
  -2  11   4 1272.78 690.966   1
   2  11   5 281.764 172.401   1
   2  11   6 990.990 333.912   1
  -2  12   7 92.5152 199.529   1
  -2  12   6 568.505 368.023   1
  -2  12   5 2900.38 1020.07   1
  -2  12   4 6345.15 1739.56   1
   2  12   5 1400.78 327.430   1
   2  12   6 2584.95 575.661   1
  -2  13   7-35.7438 169.068   1
  -2  13   6 2236.26 891.639   1
  -2  13   5 119.237 184.311   1
  -2  13   4 4602.84 1397.57   1
   2  13   5 761.911 307.825   1
  -2  14   7 282.946 375.559   1
  -2  14   6 94.9955 303.870   1
  -2  14   5 928.939 752.823   1
  -2  15   6 2276.43 1047.27   1
  -2  15   5 1956.08 1013.38   1
  -2  16   6 278.961 345.651   1
   3 -17  -5 113.880 43.7392   1
   3 -16  -6-41.0580 201.406   1
   3 -16  -5 245.492 424.379   1
   3 -15  -6 985.257 768.455   1
  -3 -15   6 87.1533 556.955   1
   3 -15  -5 1365.87 881.088   1
   3 -14  -7 28.6736 106.108   1
  -3 -14   6 92.8732 261.126   1
   3 -14  -6 324.254 472.151   1
  -3 -14   5 1345.20 1045.94   1
   3 -14  -5 502.294 509.491   1
  -3 -14   4 662.644 641.585   1
   3 -14  -4 91.0723 76.8327   1
  -3 -13   7 169.262 283.341   1
   3 -13  -7 1543.78 947.802   1
   3 -13  -6 755.574 598.709   1
  -3 -13   6 768.276 841.957   1
  -3 -13   5 197.782 512.984   1
   3 -13  -5 132.321 221.741   1
  -3 -13   4 819.002 693.940   1
   3 -13  -4 823.936 812.061   1
  -3 -13   3 2910.17 1197.11   1
  -3 -13   2 8520.47 2102.45   1
  -3 -12   7 191.192 247.648   1
   3 -12  -7-122.455 473.586   1
   3 -12  -6 310.972 474.915   1
  -3 -12   6 2700.15 1329.21   1
   3 -12  -5 382.681 305.279   1
  -3 -12   5 519.587 536.358   1
   3 -12  -4 2167.01 1087.29   1
  -3 -12   4 3123.47 1300.74   1
  -3 -12   3 5066.21 1531.16   1
  -3 -12   2 2108.46 920.467   1
  -3 -12   1 1040.84 598.229   1
  -3 -12   0 6696.56 1392.30   1
  -3 -12  -1 507.581 347.723   1
   3 -11  -8 1341.89 842.294   1
   3 -11  -7 138.909 140.668   1
  -3 -11   7 527.237 520.773   1
   3 -11  -6 10750.2 2232.39   1
  -3 -11   6 9182.37 2390.02   1
   3 -11  -5 1758.64 873.136   1
  -3 -11   5 3087.71 1294.66   1
  -3 -11   4 3585.15 1292.50   1
   3 -11  -4 303.223 384.988   1
  -3 -11   3 909.714 615.883   1
   3 -11  -3 532.096 552.582   1
  -3 -11   2 5099.82 1392.75   1
  -3 -11   1 433.621 405.819   1
  -3 -11   0 20763.5 2229.83   1
  -3 -11  -1 7632.57 1126.30   1
  -3 -11  -2 2564.54 556.916   1
  -3 -10   8 766.275 796.550   1
   3 -10  -8 507.788 380.885   1
  -3 -10   7 92.3951 461.313   1
   3 -10  -7 562.458 536.339   1
   3 -10  -6 3337.25 1279.40   1
  -3 -10   6 3989.17 1515.90   1
  -3 -10   5 886.284 691.647   1
   3 -10  -5 330.099 344.521   1
  -3 -10   4 1372.49 789.088   1
   3 -10  -4 804.051 598.868   1
   3 -10  -3 2461.81 1181.22   1
  -3 -10   3 3018.83 1089.74   1
  -3 -10   2 272.329 295.157   1
  -3 -10   1 19537.6 2187.82   1
  -3 -10   0 22663.2 2038.91   1
  -3 -10  -1 2658.47 589.522   1
  -3 -10  -2 1712.56 418.172   1
  -3 -10  -3 601.794 141.639   1
  -3  -9   8 417.063 652.129   1
   3  -9  -8 238.276 525.223   1
   3  -9  -7 6498.97 1700.80   1
  -3  -9   7 5196.07 1756.39   1
  -3  -9   6 1177.42 815.288   1
   3  -9  -6 3249.90 1383.14   1
   3  -9  -5 1149.63 690.284   1
  -3  -9   5 856.152 629.737   1
   3  -9  -4 6134.47 1513.29   1
  -3  -9   4 6021.94 1526.28   1
   3  -9  -3 121.551 162.876   1
  -3  -9   3 155.124 315.089   1
  -3  -9   2 56.1221 144.469   1
  -3  -9   1 13695.0 1722.27   1
  -3  -9   0 12212.2 1535.04   1
  -3  -9  -1 1592.99 439.079   1
  -3  -9  -2 4171.49 567.286   1
  -3  -9  -3 1176.54 229.649   1
   3  -8  -8 2638.57 1147.39   1
  -3  -8   8 1392.00 954.029   1
  -3  -8   7 79.8645 288.323   1
   3  -8  -7 387.074 238.560   1
   3  -8  -6 815.225 640.068   1
  -3  -8   6 4868.17 1464.65   1
   3  -8  -5 6013.45 1541.19   1
  -3  -8   5 5464.86 1510.36   1
   3  -8  -4 9997.58 1879.91   1
  -3  -8   4 11780.3 2047.27   1
   3  -8  -3 13206.8 2266.04   1
  -3  -8   3 14154.2 2111.80   1
  -3  -8   2 9602.59 1660.87   1
   3  -8  -2 1962.27 1061.25   1
  -3  -8   1 1871.14 670.461   1
  -3  -8   0 26092.5 1978.01   1
  -3  -8  -1 664.288 313.385   1
  -3  -8  -2 29323.3 1554.08   1
   3  -7  -9 161.592 353.119   1
  -3  -7   9 383.388 401.440   1
  -3  -7   8 1617.10 930.045   1
   3  -7  -8 862.810 667.117   1
  -3  -7   7 527.238 534.174   1
   3  -7  -7 501.831 455.889   1
   3  -7  -6 6610.26 1610.36   1
  -3  -7   6 9896.11 2080.58   1
  -3  -7   5 6299.46 1645.47   1
   3  -7  -5 11372.5 2452.66   1
   3  -7  -4 8291.67 1698.55   1
  -3  -7   4 7749.12 1765.02   1
   3  -7  -3 1761.48 771.123   1
  -3  -7   3 1567.81 735.792   1
  -3  -7   2 2247.90 706.923   1
   3  -7  -2 11452.8 2225.89   1
  -3  -7   1 1315.74 501.253   1
  -3  -7   0 22640.8 1926.29   1
  -3  -7  -1 9318.98 965.878   1
  -3  -7  -2 720.733 252.706   1
   3  -6  -9 18.7985 135.458   1
  -3  -6   9 17.0563 165.489   1
  -3  -6   8 6702.59 2025.79   1
   3  -6  -8 4791.31 1384.52   1
  -3  -6   7 198.485 249.591   1
   3  -6  -7 240.541 278.602   1
  -3  -6   6 5343.67 1613.48   1
   3  -6  -6 2161.43 915.100   1
   3  -6  -5 2664.90 1060.52   1
  -3  -6   5 4198.24 1308.72   1
   3  -6  -4 285.892 370.219   1
  -3  -6   4 4713.20 1224.60   1
  -3  -6   3 1276.54 577.689   1
   3  -6  -3 1097.89 556.843   1
  -3  -6   2 16603.9 1958.95   1
   3  -6  -2 13852.2 2203.55   1
  -3  -6   1 27398.7 2385.53   1
  -3  -6   0 12218.0 1390.52   1
  -3  -6  -1 1127.26 343.330   1
  -3  -6  -2 658.849 273.728   1
   3  -5  -9 273.424 482.297   1
  -3  -5   9 964.142 920.647   1
   3  -5  -8 3226.06 1210.09   1
  -3  -5   8 2487.81 1225.00   1
   3  -5  -7 9504.53 1979.00   1
  -3  -5   7 6614.03 1907.03   1
   3  -5  -6 11580.2 2164.04   1
  -3  -5   6 14532.0 2567.11   1
  -3  -5   5 1014.13 670.284   1
   3  -5  -5 2881.38 968.652   1
  -3  -5   4 67010.1 4565.78   1
   3  -5  -4 67368.6 5626.58   1
  -3  -5   3 2338.57 792.555   1
   3  -5  -3 1410.49 617.926   1
   3  -5  -2 26622.3 2832.23   1
  -3  -5   2 13288.1 1826.22   1
  -3  -5   1 20671.5 1955.40   1
  -3  -5   0 34746.4 2233.39   1
  -3  -5  -1 2215.14 619.976   1
  -3  -5  -2 10263.6 1256.43   1
  -3  -4   9 217.124 286.027   1
   3  -4  -9 41.6770 150.604   1
  -3  -4   8 1447.59 921.439   1
   3  -4  -8 1331.89 814.220   1
   3  -4  -7-32.8491 178.063   1
  -3  -4   7 1513.86 882.716   1
   3  -4  -6 4935.58 1331.24   1
  -3  -4   6 3088.82 1132.83   1
   3  -4  -5 10976.3 2000.29   1
  -3  -4   5 23178.9 2818.52   1
   3  -4  -4 16477.1 2388.63   1
  -3  -4   4 16829.8 2325.67   1
   3  -4  -3 34173.3 3098.48   1
  -3  -4   3 47300.7 3704.27   1
   3  -4  -2 7393.96 1405.19   1
  -3  -4   2 7513.34 1245.08   1
   3  -4  -1 16471.3 2402.05   1
  -3  -4   1 17982.8 1769.16   1
  -3  -4   0 27670.0 2023.48   1
  -3  -4  -1 713.825 292.640   1
   3  -3  -9 863.278 656.086   1
  -3  -3   9 426.370 447.960   1
  -3  -3   8 1854.91 995.933   1
   3  -3  -8 217.540 298.252   1
  -3  -3   7 5685.05 1596.79   1
   3  -3  -7 1843.99 927.016   1
   3  -3  -6 205.845 348.795   1
  -3  -3   6 183.347 242.465   1
   3  -3  -5 1693.15 764.954   1
  -3  -3   5 445.573 358.376   1
   3  -3  -4 64472.5 4280.80   1
  -3  -3   4 63676.6 4612.58   1
  -3  -3   3 1889.83 643.581   1
   3  -3  -2 16044.0 1936.69   1
  -3  -3   2 14208.7 1698.10   1
   3  -3  -1 18491.3 2259.03   1
  -3  -3   1 19024.7 1958.39   1
  -3  -3   0 24208.5 2340.37   1
  -3  -3  -1 5331.95 889.172   1
  -3  -2   9 302.858 402.013   1
   3  -2  -9 224.479 372.331   1
   3  -2  -8 9151.97 2164.69   1
  -3  -2   8 9677.76 2122.28   1
   3  -2  -7 336.598 309.115   1
  -3  -2   7 415.089 425.937   1
  -3  -2   6 6247.22 1567.11   1
   3  -2  -6 5444.15 1407.52   1
   3  -2  -5 1094.72 576.784   1
  -3  -2   5 25889.7 3091.12   1
  -3  -2   4 179.443 192.102   1
   3  -2  -4 740.131 509.990   1
  -3  -2   3 4491.72 1057.60   1
   3  -2  -3 6247.07 1355.91   1
  -3  -2   2 56190.0 3442.18   1
   3  -2  -2 54486.6 3611.86   1
   3  -2  -1 13835.4 1781.23   1
  -3  -2   1 14889.5 1690.30   1
  -3  -2   0 2019.13 557.975   1
  -3  -2  -1 10986.0 1558.54   1
   3  -1  -9 606.529 657.820   1
  -3  -1   9 446.022 581.471   1
  -3  -1   8 4568.61 1527.36   1
   3  -1  -8 3455.96 1253.28   1
   3  -1  -7 9495.44 2025.99   1
  -3  -1   7 6956.58 1728.17   1
  -3  -1   6 6321.83 1607.65   1
   3  -1  -6 9852.09 1864.77   1
  -3  -1   5 1916.97 729.972   1
   3  -1  -5 1924.58 800.242   1
  -3  -1   4 87115.2 5351.45   1
   3  -1  -4 115994. 5798.17   1
  -3  -1   3 1418.09 583.409   1
   3  -1  -3 889.999 438.209   1
  -3  -1   2 66805.2 3849.24   1
   3  -1  -2 65839.3 4806.20   1
  -3  -1   1 34172.2 3139.09   1
   3  -1  -1 41520.3 2885.90   1
  -3  -1   0 31546.7 2350.40   1
   3  -1   0 27742.6 2593.96   1
  -3   0   9 80.0130 363.214   1
   3   0  -9 64.6844 269.505   1
   3   0  -8 144.479 357.369   1
  -3   0   8 235.695 391.931   1
  -3   0   7 922.683 678.648   1
   3   0  -7 393.173 461.426   1
   3   0  -6 114.045 114.228   1
  -3   0   6 451.830 391.379   1
   3   0  -5 24918.1 2882.53   1
  -3   0   5 14028.8 2211.43   1
  -3   0   4 343.542 355.506   1
   3   0  -4 559.332 417.394   1
   3   0  -3 47907.3 3726.64   1
  -3   0   3 45691.6 3604.14   1
  -3   0   2 124.173 133.026   1
   3   0  -2 123.229 167.189   1
   3   0  -1 37443.2 2781.18   1
  -3   0   1 39731.5 2916.03   1
  -3   0   0 217.789 235.958   1
   3   0   0-8.84057 145.933   1
   3   1  -9 1063.46 685.722   1
  -3   1   9 351.647 378.166   1
  -3   1   8 3092.43 1221.65   1
   3   1  -8 3243.12 1219.71   1
   3   1  -7 11282.6 2217.31   1
  -3   1   7 5146.87 1439.39   1
  -3   1   6 14186.1 2353.27   1
   3   1  -6 13962.5 2360.38   1
  -3   1   5 1793.56 753.171   1
   3   1  -5 2336.90 922.968   1
   3   1  -4 99790.1 5526.71   1
  -3   1   4 110596. 5623.40   1
   3   1  -3 1223.25 556.631   1
  -3   1   3 960.567 486.383   1
  -3   1   2 48185.3 4011.26   1
   3   1  -2 71680.9 4094.93   1
  -3   1   1 39124.6 2815.22   1
   3   1  -1 37019.7 3231.82   1
   3   1   0 28551.2 2179.08   1
  -3   1   0 21220.3 2444.15   1
   3   2  -9 60.8643 243.745   1
  -3   2   9 508.987 452.056   1
   3   2  -8 6679.44 1832.08   1
  -3   2   8 9871.95 2077.85   1
  -3   2   7 308.423 345.639   1
   3   2  -7 682.300 575.992   1
  -3   2   6 4494.13 1241.40   1
   3   2  -6 4947.67 1413.81   1
   3   2  -5 14330.2 2274.78   1
  -3   2   5 618.179 434.183   1
   3   2  -4 478.120 409.609   1
  -3   2   4 680.616 397.079   1
  -3   2   3 6980.58 1446.57   1
   3   2  -3 5765.15 1282.14   1
  -3   2   2 56782.4 3741.07   1
   3   2  -2 47985.4 3187.75   1
  -3   2   1 16832.8 1970.60   1
   3   2  -1 12690.3 1566.48   1
   3   2   0 2986.88 706.135   1
   3   2   1 2912.51 724.031   1
   3   3  -9 287.386 450.030   1
  -3   3   9 1217.22 786.800   1
  -3   3   8 206.988 310.202   1
   3   3  -8 30.0370 144.692   1
  -3   3   7 2063.62 914.365   1
   3   3  -7 3497.34 1246.40   1
  -3   3   6-18.6330 113.470   1
   3   3  -6 92.4013 220.831   1
  -3   3   5 946.481 589.797   1
   3   3  -5 235.953 159.361   1
   3   3  -4 59898.1 4468.29   1
  -3   3   4 68234.9 4455.23   1
   3   3  -3 1990.99 688.981   1
  -3   3   3 6850.76 1606.66   1
   3   3  -2 12419.8 1608.65   1
  -3   3   2 17287.2 2011.36   1
  -3   3   1 20059.4 2329.24   1
   3   3  -1 15085.9 1754.82   1
   3   3   0 16429.3 1890.65   1
   3   3   1 4949.57 818.312   1
  -3   4   9 294.265 430.865   1
   3   4  -9 3157.23 1436.70   1
  -3   4   8 853.597 635.935   1
   3   4  -8 990.637 765.726   1
   3   4  -7 13187.3 2560.77   1
  -3   4   7 130.050 350.590   1
  -3   4   6 1582.40 837.999   1
   3   4  -6 1169.77 638.193   1
  -3   4   5 14131.2 2091.23   1
   3   4  -5 24871.7 2974.96   1
  -3   4   4 15381.2 2358.22   1
   3   4  -4 15960.8 2230.75   1
  -3   4   3 30629.8 2933.18   1
   3   4  -3 24475.3 2680.62   1
  -3   4   2 7879.35 1457.11   1
   3   4  -2 8986.03 1375.66   1
   3   4  -1 22119.8 1923.86   1
  -3   4   1 19464.0 2596.55   1
   3   4   0 30409.7 1972.55   1
   3   4   1 750.993 285.763   1
  -3   5   9 428.974 354.358   1
   3   5  -9 654.459 600.786   1
  -3   5   8 2091.00 894.445   1
   3   5  -8 2321.53 1138.84   1
  -3   5   7 7475.43 1708.05   1
   3   5  -7 7719.25 2103.32   1
   3   5  -6 12336.1 2438.77   1
  -3   5   6 7591.03 1776.94   1
  -3   5   5 1570.66 766.874   1
   3   5  -5 1108.76 645.718   1
   3   5  -4 62266.9 4572.91   1
  -3   5   4 95514.6 6248.37   1
  -3   5   3 1775.96 677.382   1
   3   5  -3 2008.79 737.550   1
   3   5  -2 34809.8 2909.60   1
  -3   5   2 28590.3 2894.08   1
   3   5  -1 19445.0 1859.83   1
   3   5   0 23883.6 1877.69   1
   3   5   1 1419.45 439.413   1
   3   5   2 14986.3 1294.17   1
  -3   6   9 106.512 152.564   1
   3   6  -9 245.232 417.119   1
  -3   6   8 3550.76 1251.82   1
   3   6  -8 3382.85 1331.78   1
  -3   6   7 2671.79 1125.72   1
   3   6  -7 86.0066 134.194   1
  -3   6   6 1398.89 738.760   1
   3   6  -6 5972.53 1641.04   1
  -3   6   5 2449.65 1030.20   1
   3   6  -5 4995.25 1454.19   1
   3   6  -4 1191.36 712.218   1
  -3   6   4 436.816 306.982   1
  -3   6   3 1100.24 572.645   1
   3   6  -3 5508.64 1252.78   1
   3   6  -2 16769.7 1942.92   1
  -3   6   2 15454.4 2295.48   1
   3   6  -1 16271.7 1810.86   1
   3   6   0 8573.81 1116.75   1
   3   6   1 1166.34 372.618   1
   3   6   2 679.664 238.959   1
   3   7  -9 305.848 402.482   1
  -3   7   9 136.092 304.288   1
   3   7  -8 1735.50 943.734   1
  -3   7   8 2291.90 984.341   1
  -3   7   7 362.155 235.613   1
   3   7  -7 1101.51 787.353   1
  -3   7   6 6743.37 1638.88   1
   3   7  -6 12185.9 2336.72   1
  -3   7   5 11577.1 2207.63   1
   3   7  -5 3043.02 1125.70   1
  -3   7   4 8377.02 1565.38   1
   3   7  -4 18595.7 2672.37   1
   3   7  -3 1859.39 748.051   1
  -3   7   3 1435.01 700.434   1
   3   7  -2 8417.04 1488.92   1
  -3   7   2 2835.76 1103.64   1
   3   7  -1 862.567 424.616   1
   3   7   0 27621.0 2084.27   1
   3   7   1 7949.90 947.064   1
   3   7   2 1084.91 285.457   1
  -3   8   8 3257.33 1216.55   1
   3   8  -8 1762.54 981.725   1
  -3   8   7 69.4421 206.434   1
   3   8  -7 296.019 463.881   1
  -3   8   6 754.508 604.604   1
   3   8  -6 6273.24 1725.25   1
  -3   8   5 5088.25 1355.01   1
   3   8  -5 5829.17 1550.39   1
  -3   8   4 10847.4 1855.10   1
   3   8  -4 14633.3 2330.04   1
   3   8  -3 25712.6 2871.02   1
  -3   8   3 12265.6 2151.21   1
   3   8  -2 3344.48 962.660   1
   3   8  -1 3767.08 940.855   1
   3   8   0 25516.2 2077.03   1
   3   8   2 30974.2 1457.61   1
   3   8   3 2667.65 371.058   1
  -3   9   8 439.018 405.417   1
   3   9  -8 145.412 443.708   1
  -3   9   7 6392.68 1730.52   1
   3   9  -7 6081.90 1893.45   1
  -3   9   6 5216.83 1478.65   1
   3   9  -6 1015.67 686.576   1
   3   9  -5 574.452 547.826   1
  -3   9   5 285.276 320.537   1
  -3   9   4 6853.43 1564.53   1
   3   9  -4 5860.76 1609.32   1
   3   9  -3 14.5418 187.372   1
  -3   9   3 35.0997 182.413   1
   3   9  -2 169.413 129.238   1
   3   9  -1 9400.38 1523.16   1
   3   9   0 13746.6 1590.94   1
   3   9   1 1525.33 477.780   1
   3   9   2 4585.13 599.763   1
   3   9   3 1651.92 261.045   1
   3  10  -8 817.972 558.095   1
  -3  10   8 1024.96 771.041   1
  -3  10   7 448.001 629.154   1
   3  10  -7-73.5254 379.860   1
   3  10  -6 4141.66 1569.99   1
  -3  10   6 2636.40 1046.83   1
  -3  10   5 883.417 602.364   1
   3  10  -5 874.912 718.600   1
   3  10  -4 1078.86 746.401   1
  -3  10   4 1506.89 744.033   1
  -3  10   3 3546.19 1369.90   1
   3  10  -3 3844.80 1286.82   1
   3  10  -2-2.79416 117.843   1
   3  10  -1 17468.1 2246.30   1
   3  10   0 16651.7 1970.90   1
   3  10   1 1052.75 434.470   1
   3  10   2 2387.15 501.020   1
   3  10   3 224.045 129.460   1
  -3  11   8 2193.18 1043.24   1
   3  11  -8 1913.00 1204.76   1
  -3  11   7 442.632 385.012   1
   3  11  -7 342.233 637.307   1
  -3  11   6 4255.96 1288.21   1
   3  11  -6 9515.83 2456.86   1
  -3  11   5 3152.83 1077.74   1
   3  11  -5 3137.93 1388.86   1
   3  11  -4 1127.80 753.216   1
  -3  11   4 380.985 371.966   1
   3  11  -3 591.262 578.291   1
   3  11  -2 7248.70 1712.92   1
   3  11  -1 1314.07 678.362   1
   3  11   0 24927.5 2628.15   1
   3  11   1 10517.1 1525.10   1
   3  11   5 236.196 127.053   1
  -3  12   7 449.530 470.948   1
   3  12  -7 117.968 316.284   1
  -3  12   6 556.301 463.206   1
   3  12  -6 3571.58 1571.02   1
  -3  12   5 2072.31 925.315   1
   3  12  -5 542.713 531.092   1
  -3  12   4 8002.66 1925.63   1
   3  12  -4 5522.06 1822.60   1
   3  12  -3 6721.74 1896.05   1
   3  12  -2 366.863 356.584   1
   3  12  -1 552.090 466.505   1
   3  12   5 50.0236 30.6774   1
   3  13  -7 3563.27 1799.94   1
  -3  13   7 2080.21 855.947   1
  -3  13   6 920.216 553.676   1
   3  13  -6 2769.38 1585.40   1
   3  13  -5 571.409 863.504   1
  -3  13   5 13.7489 369.014   1
  -3  13   4 1157.88 821.240   1
   3  13  -4 2158.36 1251.67   1
  -3  14   7 394.288 461.207   1
  -3  14   6 664.155 533.617   1
  -3  14   5 1244.46 786.150   1
  -3  15   6 1061.93 670.434   1
  -3  15   5 1189.23 774.672   1
  -3  16   6 142.175 259.778   1
  -3  16   5 395.665 363.309   1
  -4 -18   4 331.509 463.144   1
  -4 -18   3 392.288 648.608   1
  -4 -17   5-29.1802 240.918   1
   4 -17  -5 819.249 923.156   1
  -4 -17   4 260.973 257.252   1
  -4 -17   3 368.275 363.364   1
  -4 -17   2 2984.76 1299.98   1
  -4 -17   1 162.984 323.294   1
  -4 -17   0 365.252 439.039   1
  -4 -16   5 106.930 265.073   1
   4 -16  -5-79.3282 524.425   1
  -4 -16   4 741.995 774.296   1
  -4 -16   3 249.670 428.819   1
  -4 -16   2 1061.60 727.405   1
  -4 -16   1 1423.96 853.819   1
  -4 -16   0 561.464 444.328   1
  -4 -16  -1 153.330 199.406   1
  -4 -16  -2-9.15649 78.9386   1
   4 -15  -6 231.918 405.051   1
  -4 -15   6 528.104 692.867   1
   4 -15  -5 186.865 237.751   1
  -4 -15   5 1057.80 854.461   1
  -4 -15   4 2581.29 1244.40   1
   4 -15  -4 1268.46 1200.38   1
  -4 -15   3 1973.24 1030.52   1
  -4 -15   2 6562.22 1706.45   1
  -4 -15   1 466.591 505.443   1
  -4 -15   0 2522.11 907.267   1
  -4 -15  -1 238.042 203.547   1
   4 -14  -6 629.725 561.851   1
  -4 -14   6 197.085 382.791   1
  -4 -14   5 1099.44 833.260   1
   4 -14  -5 549.631 658.352   1
  -4 -14   4 3545.33 1399.88   1
   4 -14  -4 3476.54 1837.30   1
  -4 -14   3 1450.87 877.212   1
  -4 -14   2 280.854 350.140   1
  -4 -14   1 920.118 535.493   1
  -4 -14   0 699.823 427.462   1
  -4 -14  -1 1276.65 510.988   1
  -4 -14  -2 198.753 135.601   1
  -4 -14  -3 169.527 141.954   1
   4 -13  -7 385.719 581.047   1
  -4 -13   7-72.6327 466.946   1
   4 -13  -6 519.887 491.733   1
  -4 -13   6 127.471 193.357   1
  -4 -13   5 773.997 653.112   1
   4 -13  -5 1282.56 929.500   1
  -4 -13   4 6111.80 1658.08   1
   4 -13  -4 1888.15 1230.99   1
  -4 -13   3 1952.71 873.047   1
  -4 -13   2 14460.6 2233.06   1
  -4 -13   1 2554.58 867.040   1
  -4 -13   0 1496.85 568.698   1
  -4 -13  -1 1659.35 566.676   1
  -4 -13  -2 2157.22 549.958   1
  -4 -13  -3 55.8287 80.8666   1
  -4 -12   7 463.916 251.860   1
   4 -12  -7 627.992 686.746   1
  -4 -12   6 1378.68 848.036   1
   4 -12  -6 132.995 37.9928   1
   4 -12  -5-50.5007 333.005   1
  -4 -12   5 1439.68 866.850   1
  -4 -12   4 2148.75 991.965   1
   4 -12  -4 1728.93 1023.92   1
   4 -12  -3 265.810 402.164   1
  -4 -12   3 18.0706 175.721   1
  -4 -12   2 3041.19 991.387   1
  -4 -12   1 3221.01 1007.64   1
  -4 -12   0 2302.72 772.084   1
  -4 -12  -1 471.685 282.651   1
  -4 -12  -2 208.346 171.526   1
  -4 -12  -3 697.947 245.608   1
  -4 -12  -4 327.006 156.516   1
   4 -11  -8 291.223 516.053   1
   4 -11  -7-79.6648 423.407   1
  -4 -11   7 59.8570 367.025   1
  -4 -11   6 262.425 325.243   1
   4 -11  -6 376.576 393.512   1
   4 -11  -5 654.320 638.944   1
  -4 -11   5 1611.14 854.726   1
  -4 -11   4 1706.37 846.683   1
   4 -11  -4 64.1875 160.319   1
  -4 -11   3 14205.9 2371.87   1
  -4 -11   2 5300.20 1363.84   1
  -4 -11   1 1683.99 664.393   1
  -4 -11   0 360.053 273.407   1
  -4 -11  -1 506.382 280.092   1
  -4 -11  -2 776.116 267.447   1
  -4 -11  -3 1496.11 338.315   1
   4 -10  -8 166.090 411.655   1
  -4 -10   8 186.562 462.917   1
  -4 -10   7 1869.19 862.831   1
   4 -10  -7 716.581 652.730   1
   4 -10  -6 2253.40 1012.17   1
  -4 -10   6 1658.16 939.665   1
   4 -10  -5 574.883 518.118   1
  -4 -10   5 1887.96 914.479   1
   4 -10  -4 3851.12 1374.69   1
  -4 -10   4 4214.15 1434.25   1
  -4 -10   3 3187.76 1111.84   1
   4 -10  -3 1406.03 940.688   1
  -4 -10   2 1294.01 683.673   1
  -4 -10   1 13849.0 1822.65   1
  -4 -10   0 5055.90 1049.39   1
  -4 -10  -1 1750.15 513.051   1
  -4 -10  -2 517.481 258.122   1
  -4 -10  -3 243.355 176.653   1
   4  -9  -8 3775.47 1326.91   1
  -4  -9   8 3692.53 1543.28   1
   4  -9  -7 199.265 377.862   1
  -4  -9   7 431.074 617.513   1
   4  -9  -6 296.623 552.088   1
  -4  -9   6 3490.64 1414.68   1
   4  -9  -5 912.736 679.414   1
  -4  -9   5 1275.97 847.242   1
   4  -9  -4 5585.77 1604.77   1
  -4  -9   4 8910.14 1854.67   1
  -4  -9   3 1764.94 753.211   1
   4  -9  -3 1830.37 974.814   1
  -4  -9   2 32103.5 2969.59   1
  -4  -9   1 2792.79 822.434   1
  -4  -9   0 1342.41 537.510   1
  -4  -9  -1 684.294 304.261   1
  -4  -9  -2 672.545 273.775   1
  -4  -9  -3 76.8243 84.2314   1
  -4  -8   8 478.728 440.214   1
   4  -8  -8 158.782 294.658   1
  -4  -8   7 2066.36 1030.95   1
   4  -8  -7 1445.90 904.683   1
   4  -8  -6 2022.41 1254.15   1
  -4  -8   6 405.615 303.079   1
   4  -8  -5 699.781 631.237   1
  -4  -8   5 620.608 470.292   1
   4  -8  -4 14638.9 2455.50   1
  -4  -8   4 14412.2 2299.73   1
  -4  -8   3 172.413 298.270   1
   4  -8  -3 189.355 333.474   1
   4  -8  -2 7668.12 2165.76   1
  -4  -8   2 3263.40 975.633   1
  -4  -8   1 6700.92 1254.79   1
  -4  -8   0 1326.82 531.068   1
  -4  -8  -1 1435.78 525.737   1
  -4  -8  -2 1650.97 524.707   1
  -4  -8  -3 1154.68 472.915   1
  -4  -7   9 2528.77 1266.09   1
   4  -7  -9 61.9130 316.122   1
  -4  -7   8 1571.31 831.221   1
   4  -7  -8 953.997 722.318   1
   4  -7  -7 384.361 509.140   1
  -4  -7   7 863.875 702.023   1
   4  -7  -6 14153.4 2755.64   1
  -4  -7   6 11346.3 2358.26   1
   4  -7  -5 3921.15 1344.70   1
  -4  -7   5 5549.14 1483.73   1
   4  -7  -4 12639.7 2151.00   1
  -4  -7   4 15809.7 2402.45   1
   4  -7  -3 25494.2 3181.27   1
  -4  -7   3 28256.8 3027.22   1
   4  -7  -2 3277.37 1382.07   1
  -4  -7   2 5213.57 1191.67   1
  -4  -7   1 5043.30 1086.80   1
  -4  -7   0 20513.6 1994.55   1
  -4  -7  -1 1447.10 486.796   1
  -4  -7  -2 4355.11 791.190   1
  -4  -6   9 301.543 506.514   1
   4  -6  -9 155.587 226.193   1
   4  -6  -8 349.472 459.391   1
  -4  -6   8 641.046 622.173   1
   4  -6  -7 15475.9 2746.68   1
  -4  -6   7 12111.2 2526.28   1
  -4  -6   6 2506.31 1019.34   1
   4  -6  -6 2844.55 1140.68   1
   4  -6  -5 3854.41 1523.93   1
  -4  -6   5 457.843 444.774   1
   4  -6  -4 4620.67 1355.02   1
  -4  -6   4 5609.39 1438.95   1
   4  -6  -3 1308.40 734.900   1
  -4  -6   3 992.037 523.577   1
  -4  -6   2 344.847 319.560   1
   4  -6  -2 100.744 269.187   1
  -4  -6   1 22829.9 2202.65   1
  -4  -6   0 8291.83 1289.17   1
  -4  -6  -1 2500.00 729.154   1
  -4  -6  -2 1295.69 445.402   1
  -4  -5   9 598.463 650.916   1
   4  -5  -9 321.833 382.595   1
   4  -5  -8 3726.76 1416.29   1
  -4  -5   8 4320.32 1516.60   1
   4  -5  -7 544.363 503.959   1
  -4  -5   7 253.623 378.954   1
   4  -5  -6 1904.88 843.268   1
  -4  -5   6 3889.36 1322.33   1
   4  -5  -5 2832.10 1166.33   1
  -4  -5   5 1909.38 898.765   1
  -4  -5   4 4712.57 1243.38   1
   4  -5  -4 965.988 681.140   1
   4  -5  -3 1581.82 708.697   1
  -4  -5   3 457.248 342.362   1
  -4  -5   2 18884.9 2153.86   1
   4  -5  -2 19347.9 2671.28   1
   4  -5  -1 1902.35 982.221   1
  -4  -5   1 1253.95 524.060   1
  -4  -5   0 19862.2 2069.44   1
  -4  -5  -1 2583.38 662.950   1
  -4  -5  -2 6719.16 1195.11   1
   4  -4  -9-113.916 267.591   1
  -4  -4   9 220.587 494.859   1
   4  -4  -8 683.611 480.842   1
  -4  -4   8 505.914 541.893   1
  -4  -4   7 874.165 689.108   1
   4  -4  -7 716.810 544.030   1
  -4  -4   6 921.252 642.061   1
   4  -4  -6 259.205 428.683   1
  -4  -4   5 2187.17 922.611   1
   4  -4  -5 342.515 390.311   1
   4  -4  -4 55871.5 5469.46   1
  -4  -4   4 44955.7 3837.82   1
  -4  -4   3 767.871 460.330   1
   4  -4  -3 448.140 371.514   1
  -4  -4   2 5786.34 1250.53   1
   4  -4  -2 12551.4 2089.67   1
   4  -4  -1 1791.73 886.194   1
  -4  -4   1 1547.54 563.665   1
  -4  -4   0 5300.85 1215.56   1
  -4  -4  -1 763.004 380.471   1
   4  -3  -9 456.075 412.322   1
  -4  -3   9 326.206 108.356   1
   4  -3  -8 1214.51 768.828   1
  -4  -3   8 1358.56 861.611   1
   4  -3  -7 416.928 440.998   1
  -4  -3   7 677.161 435.356   1
  -4  -3   6 34783.8 3988.55   1
   4  -3  -6 31487.4 3745.35   1
   4  -3  -5 5070.51 1328.99   1
  -4  -3   5 3535.52 1114.73   1
   4  -3  -4 35509.8 3857.64   1
  -4  -3   4 45010.3 4086.36   1
   4  -3  -3 30955.3 3229.54   1
  -4  -3   3 29528.8 2952.81   1
  -4  -3   2 12965.1 1920.04   1
   4  -3  -2 12304.9 1904.98   1
   4  -3  -1 5223.43 1340.87   1
  -4  -3   1 5485.16 1206.55   1
  -4  -3   0 69549.2 4023.62   1
  -4  -3  -1 2239.78 732.425   1
   4  -2  -9 583.491 575.909   1
  -4  -2   9 1615.96 976.355   1
   4  -2  -8 142.524 216.599   1
  -4  -2   8 120.636 359.270   1
   4  -2  -7 18156.1 2791.15   1
  -4  -2   7 11363.0 2372.27   1
  -4  -2   6 468.850 370.318   1
   4  -2  -6 240.034 363.248   1
  -4  -2   5 18454.4 2630.95   1
   4  -2  -5 178.266 305.757   1
  -4  -2   4 254.536 257.183   1
   4  -2  -4 534.006 440.949   1
  -4  -2   3 1444.95 657.383   1
   4  -2  -3 9477.08 2078.97   1
   4  -2  -2 1022.24 572.545   1
  -4  -2   2 585.632 364.413   1
   4  -2  -1 51280.5 3841.81   1
  -4  -2   1 30248.3 3284.07   1
   4  -2   0 3868.62 1272.20   1
  -4  -2   0 4043.55 941.797   1
  -4  -2  -1 4320.13 1135.27   1
   4  -1  -9 394.848 404.510   1
  -4  -1   9 754.540 748.801   1
   4  -1  -8 334.029 346.779   1
  -4  -1   8 205.177 157.288   1
   4  -1  -7 799.917 584.028   1
  -4  -1   7 36.1345 214.189   1
  -4  -1   6 17540.6 2746.59   1
   4  -1  -6 26140.0 3190.03   1
   4  -1  -5 3139.22 1053.67   1
  -4  -1   5 3129.73 1061.80   1
   4  -1  -4 13011.0 2171.39   1
  -4  -1   4 21189.8 2628.74   1
  -4  -1   3 19623.1 2498.74   1
   4  -1  -3 24768.2 2967.26   1
   4  -1  -2 1562.53 650.354   1
  -4  -1   2 2531.06 859.202   1
  -4  -1   1 5214.31 1147.15   1
   4  -1  -1 5101.14 1146.94   1
  -4  -1   0 79876.2 4415.28   1
   4  -1   0 71186.5 4750.07   1
   4   0  -9 3133.98 1343.86   1
  -4   0   9-13.3062 78.0052   1
   4   0  -8 754.303 582.683   1
  -4   0   8 522.565 466.065   1
   4   0  -7 494.278 480.366   1
  -4   0   7 1.05479 117.730   1
  -4   0   6 65.9607 97.4663   1
   4   0  -6 10.1139 136.002   1
   4   0  -5 40.9991 225.039   1
  -4   0   5 17.5315 49.9498   1
  -4   0   4 63701.9 4883.83   1
   4   0  -4 62815.2 4926.72   1
  -4   0   3 262.831 319.713   1
   4   0  -3 404.569 322.478   1
  -4   0   2 59023.7 4884.71   1
   4   0  -2 33073.9 3716.95   1
   4   0  -1 564.953 357.857   1
  -4   0   1 319.753 302.452   1
  -4   0   0 938.673 524.374   1
   4   0   0 1196.41 591.821   1
  -4   1   9 43.3238 115.733   1
   4   1  -9 392.109 379.406   1
   4   1  -8 3028.27 1316.00   1
  -4   1   8 169.183 219.857   1
  -4   1   7 388.949 479.685   1
   4   1  -7 210.896 256.440   1
  -4   1   6 29048.0 3351.29   1
   4   1  -6 29013.9 3435.64   1
  -4   1   5 3111.56 1077.92   1
   4   1  -5 3276.44 1076.07   1
  -4   1   4 13220.6 1967.47   1
   4   1  -4 22088.7 2723.84   1
  -4   1   3 26554.4 3157.93   1
   4   1  -3 18707.4 2527.39   1
   4   1  -2 1995.68 753.755   1
  -4   1   2 2446.40 828.615   1
  -4   1   1 4160.17 1069.52   1
   4   1  -1 3636.68 923.286   1
   4   1   0 68535.5 4059.20   1
  -4   1   0 70640.9 4842.84   1
   4   1   1 2696.38 947.848   1
  -4   2   9 699.627 655.754   1
   4   2  -9 788.175 542.082   1
  -4   2   8-14.0586 241.197   1
   4   2  -8 175.670 386.659   1
  -4   2   7 16841.9 2636.70   1
   4   2  -7 9594.39 2244.68   1
   4   2  -6 411.145 403.086   1
  -4   2   6 1235.91 630.453   1
   4   2  -5 18112.4 2612.14   1
  -4   2   5 38.3920 251.822   1
   4   2  -4 410.620 378.445   1
  -4   2   4 285.098 299.216   1
  -4   2   3 7302.26 1761.02   1
   4   2  -3 687.196 414.818   1
  -4   2   2 759.614 448.583   1
   4   2  -2 1398.54 578.542   1
   4   2  -1 42598.3 3881.61   1
  -4   2   1 54658.4 4064.94   1
  -4   2   0 3615.10 1154.85   1
   4   2   0 3854.63 882.350   1
   4   2   1 3133.43 862.306   1
  -4   3   9 595.394 644.807   1
   4   3  -9 342.208 352.181   1
  -4   3   8 1525.55 802.315   1
   4   3  -8 2394.74 1144.64   1
   4   3  -7 571.468 673.819   1
  -4   3   7 494.224 461.966   1
  -4   3   6 29291.8 3694.53   1
   4   3  -6 35392.5 4131.62   1
  -4   3   5 3252.85 1028.60   1
   4   3  -5 5006.81 1404.43   1
  -4   3   4 36531.8 4001.56   1
   4   3  -4 62861.0 4777.57   1
  -4   3   3 32605.2 3236.16   1
   4   3  -3 31382.4 2955.17   1
  -4   3   2 12986.6 1939.27   1
   4   3  -2 11879.2 1874.05   1
   4   3  -1 4382.52 1033.16   1
  -4   3   1 5022.06 1305.94   1
   4   3   0 79682.7 4099.81   1
   4   3   1 2853.62 751.004   1
  -4   4   9 233.226 296.064   1
   4   4  -9 1469.61 955.245   1
   4   4  -8 553.536 563.894   1
  -4   4   8 616.624 586.741   1
  -4   4   7 879.420 637.693   1
   4   4  -7 708.913 550.213   1
  -4   4   6 2124.23 922.320   1
   4   4  -6 1717.91 867.996   1
  -4   4   5 215.236 254.491   1
   4   4  -5 1931.14 899.496   1
  -4   4   4 26613.7 3618.71   1
   4   4  -4 47893.1 4080.36   1
   4   4  -3 1139.97 598.010   1
  -4   4   3 391.532 389.802   1
  -4   4   2 9443.73 1751.23   1
   4   4  -2 5957.55 1249.57   1
   4   4  -1 2690.87 808.460   1
  -4   4   1 2442.99 1010.72   1
   4   4   0 2458.10 793.450   1
   4   4   1 394.920 254.181   1
   4   5  -9 411.047 530.891   1
  -4   5   9 213.132 360.653   1
   4   5  -8 4948.22 1600.12   1
  -4   5   8 4417.03 1424.61   1
   4   5  -7 198.156 422.745   1
  -4   5   7 76.4719 242.456   1
   4   5  -6 4093.84 1305.29   1
  -4   5   6 4734.48 1404.05   1
  -4   5   5 2858.10 1181.87   1
   4   5  -5 1661.67 836.498   1
  -4   5   4 596.848 465.260   1
   4   5  -4 2344.45 927.706   1
  -4   5   3 1449.38 687.842   1
   4   5  -3 1251.08 617.414   1
  -4   5   2 21231.6 2772.88   1
   4   5  -2 21097.8 2376.28   1
  -4   5   1 1479.29 831.254   1
   4   5  -1 944.565 473.632   1
   4   5   0 19531.8 1941.37   1
   4   5   1 3544.29 787.167   1
   4   5   2 1903.77 563.154   1
   4   6  -9 19.7169 196.314   1
  -4   6   9 88.7502 249.154   1
   4   6  -8 677.244 710.868   1
  -4   6   8 1524.57 913.185   1
  -4   6   7 9421.73 1933.48   1
   4   6  -7 10861.3 2325.15   1
  -4   6   6 1879.52 986.724   1
   4   6  -6 3351.18 1232.05   1
  -4   6   5 7303.73 1905.05   1
   4   6  -5 20.7557 103.578   1
  -4   6   4 5876.23 1430.02   1
   4   6  -4 6620.05 1566.70   1
  -4   6   3 1278.57 681.953   1
   4   6  -3 1639.64 740.212   1
   4   6  -2 1636.88 622.396   1
  -4   6   2-5.72687 215.598   1
   4   6  -1 22421.8 2216.61   1
   4   6   0 7582.18 1268.09   1
   4   6   1 5625.37 1057.89   1
   4   6   2 770.440 313.320   1
   4   7  -9 1926.94 1083.05   1
  -4   7   9 48.8667 417.064   1
   4   7  -8 2300.30 1223.62   1
  -4   7   8 972.370 617.382   1
   4   7  -7 1334.64 761.572   1
  -4   7   7 1509.83 817.159   1
   4   7  -6 17279.7 2892.77   1
  -4   7   6 14526.2 2890.49   1
  -4   7   5 3527.03 1172.63   1
   4   7  -5 5846.18 1613.55   1
  -4   7   4 9493.40 1845.87   1
   4   7  -4 10510.7 1931.99   1
  -4   7   3 18985.7 2770.31   1
   4   7  -3 27169.8 3040.61   1
  -4   7   2 5743.45 1630.13   1
   4   7  -2 5468.85 1299.69   1
   4   7  -1 11020.8 1571.76   1
   4   7   0 23900.7 2099.49   1
   4   7   1 1063.56 412.379   1
   4   7   2 4025.86 747.479   1
   4   7   3 4240.79 855.214   1
  -4   8   8 8.90509 158.418   1
   4   8  -8 930.606 762.422   1
  -4   8   7 1485.03 871.962   1
   4   8  -7 2194.80 1182.53   1
   4   8  -6 69.6330 172.969   1
  -4   8   6 535.530 514.244   1
  -4   8   5 4942.20 1352.51   1
   4   8  -5 910.953 711.675   1
  -4   8   4 13333.6 2264.84   1
   4   8  -4 18526.9 2696.22   1
  -4   8   3 89.3836 204.361   1
   4   8  -3 82.7246 184.467   1
  -4   8   2 6663.60 1838.67   1
   4   8  -2 5210.04 1196.89   1
   4   8  -1 3975.08 1025.96   1
   4   8   0 1200.52 466.419   1
   4   8   1 1054.37 378.250   1
   4   8   2 2457.02 606.622   1
   4   8   3 1612.02 414.215   1
  -4   9   8 5327.67 1623.56   1
   4   9  -8 3609.90 1475.75   1
   4   9  -7 54.3705 263.401   1
  -4   9   7 139.786 451.111   1
  -4   9   6 276.813 415.328   1
   4   9  -6 2487.09 1133.39   1
  -4   9   5 488.336 387.391   1
   4   9  -5 1453.95 880.448   1
  -4   9   4 4630.89 1403.25   1
   4   9  -4 8740.16 1981.62   1
   4   9  -3 2759.06 958.635   1
  -4   9   3 711.746 548.060   1
   4   9  -2 28009.1 2939.86   1
   4   9  -1 2308.43 735.527   1
   4   9   1 3087.19 693.898   1
   4   9   2 1592.05 456.963   1
   4   9   3 242.626 156.549   1
   4  10  -8 287.819 286.342   1
  -4  10   8 278.000 506.313   1
  -4  10   7 1227.70 805.029   1
   4  10  -7 1753.77 1027.23   1
   4  10  -6 1055.00 724.686   1
  -4  10   6 1319.03 840.738   1
  -4  10   5 1135.46 697.659   1
   4  10  -5 1225.53 726.917   1
  -4  10   4 7657.15 1827.09   1
   4  10  -4 6163.75 1607.12   1
   4  10  -3 1857.64 913.068   1
  -4  10   3 3062.75 1302.99   1
   4  10  -2 401.665 404.685   1
   4  10  -1 5726.66 1258.62   1
   4  10   0 4076.15 897.658   1
   4  10   1 5028.81 929.353   1
   4  10   2 1231.74 387.777   1
   4  10   3 411.183 144.994   1
   4  10   4 640.414 232.660   1
  -4  11   8 141.549 538.444   1
   4  11  -7 162.758 490.337   1
  -4  11   7 130.686 157.519   1
   4  11  -6 488.856 564.406   1
  -4  11   6-15.7626 117.945   1
  -4  11   5 727.725 562.874   1
   4  11  -5 1556.91 898.794   1
   4  11  -4 1466.25 796.697   1
  -4  11   4 88.8144 22.5405   1
  -4  11   3 10124.8 2364.64   1
   4  11  -3 9318.02 1885.90   1
   4  11  -2 1923.26 855.968   1
   4  11  -1 1322.06 689.750   1
   4  11   0 177.394 262.714   1
   4  11   1 2625.79 715.413   1
   4  11   2 1795.99 490.664   1
   4  11   3 2603.09 454.676   1
   4  11   4 67.5973 37.7895   1
  -4  12   7 1290.19 774.948   1
   4  12  -7 1706.65 1059.82   1
  -4  12   6 677.681 575.940   1
   4  12  -6 1180.90 870.649   1
   4  12  -5 649.008 657.033   1
  -4  12   5 113.441 345.633   1
   4  12  -4 2427.36 1057.32   1
  -4  12   4 2711.92 1211.34   1
   4  12  -3 449.770 369.193   1
   4  12  -2 3920.77 1165.30   1
   4  12  -1 11295.3 1891.28   1
   4  12   0 2410.66 792.792   1
   4  12   1 195.889 229.919   1
   4  12   2 462.898 295.763   1
   4  12   3 1453.62 358.367   1
  -4  13   7 125.080 397.385   1
   4  13  -7 544.122 654.420   1
  -4  13   6 297.741 471.853   1
   4  13  -6 428.243 598.147   1
   4  13  -5 1070.53 836.836   1
  -4  13   5 770.269 662.208   1
  -4  13   4 3386.59 1542.60   1
   4  13  -4 7607.00 2003.22   1
   4  13  -3 7533.35 1919.15   1
   4  13  -2 13968.0 2483.19   1
   4  13  -1 4774.44 1335.42   1
   4  13   0 234.411 317.656   1
   4  13   1 684.938 441.576   1
   4  13   2 520.290 337.083   1
   4  13   3 285.834 193.478   1
   4  14  -6 1107.92 966.270   1
  -4  14   6 354.493 417.901   1
   4  14  -5 573.499 572.627   1
  -4  14   5 779.020 771.107   1
   4  14  -4 2382.53 1211.53   1
  -4  14   4 2028.01 1142.46   1
   4  14  -3 1372.91 836.112   1
   4  14  -2 425.301 530.802   1
   4  14  -1 590.961 403.085   1
   4  14   0 464.002 429.514   1
   4  14   1 607.604 441.893   1
   4  14   2 350.922 303.502   1
   4  14   3 463.821 325.051   1
   4  15  -6 1854.93 1229.01   1
  -4  15   6 636.133 654.294   1
   4  15  -5 399.879 636.580   1
  -4  15   5 399.352 380.102   1
   4  15  -4 2882.68 1431.52   1
   4  15  -3 2633.20 1320.05   1
   4  15  -2 4819.34 1698.44   1
   4  15  -1 5693.12 1585.74   1
   4  15   0 4176.11 1386.48   1
   4  15   1 679.749 538.736   1
   4  16  -5 247.402 525.366   1
  -4  16   5 1157.55 954.433   1
   4  16  -4 152.584 47.5796   1
   4  16  -3 427.511 530.098   1
   4  16  -2 1245.33 958.494   1
   4  17  -5 369.207 583.023   1
  -5 -17   3 426.305 494.276   1
  -5 -17   2 1250.97 752.042   1
  -5 -17   1 202.679 257.281   1
  -5 -16   5 662.414 619.103   1
   5 -16  -5 332.438 707.854   1
  -5 -16   4 527.036 569.299   1
   5 -16  -4 176.645 466.684   1
  -5 -16   3 4861.27 1462.67   1
  -5 -16   2 203.693 260.576   1
  -5 -16   1 800.667 500.595   1
  -5 -16   0 624.033 516.171   1
  -5 -15   6 4.39018 234.295   1
  -5 -15   5 149.597 37.4903   1
   5 -15  -5 7.37798 341.589   1
  -5 -15   4 2792.57 1174.55   1
   5 -15  -4 966.867 1063.22   1
  -5 -15   3 639.872 470.903   1
  -5 -15   2 191.064 314.705   1
  -5 -15   1 3521.40 1191.63   1
  -5 -15   0 710.513 466.570   1
  -5 -15  -1 276.768 244.933   1
   5 -14  -6 851.132 767.233   1
  -5 -14   6 115.473 249.977   1
  -5 -14   5 494.771 476.027   1
   5 -14  -5 220.042 402.598   1
  -5 -14   4 1190.33 765.014   1
   5 -14  -4 341.122 594.800   1
  -5 -14   3 7221.18 1892.62   1
  -5 -14   2 718.230 509.651   1
  -5 -14   1 496.429 317.947   1
  -5 -14   0 171.274 289.258   1
  -5 -14  -1 26.4373 116.322   1
  -5 -14  -2 507.800 353.652   1
   5 -13  -7 178.619 256.079   1
  -5 -13   7-135.673 525.766   1
   5 -13  -6 159.121 397.770   1
  -5 -13   6 696.549 595.213   1
  -5 -13   5 1004.39 841.033   1
   5 -13  -5 153.949 335.644   1
  -5 -13   4 1018.98 688.289   1
   5 -13  -4 1790.58 1222.13   1
  -5 -13   3 146.400 248.227   1
  -5 -13   2 1468.65 742.370   1
  -5 -13   1 1699.89 687.673   1
  -5 -13   0 516.825 383.426   1
  -5 -13  -2 1105.23 414.824   1
   5 -12  -7 61.5749 222.108   1
  -5 -12   7 250.031 374.150   1
   5 -12  -6 1781.29 1006.91   1
  -5 -12   6 1407.02 928.997   1
   5 -12  -5 1097.14 898.075   1
  -5 -12   5 1421.65 952.080   1
  -5 -12   4 830.251 681.074   1
   5 -12  -4 68.7836 284.573   1
  -5 -12   3 663.020 454.086   1
   5 -12  -3 393.017 614.538   1
  -5 -12   2 4715.69 1233.92   1
  -5 -12   1 18.3054 165.922   1
  -5 -12   0 4793.90 1159.61   1
  -5 -12  -1 646.761 367.379   1
  -5 -12  -2 453.484 299.090   1
  -5 -12  -3 537.225 328.475   1
   5 -11  -7 169.324 208.968   1
  -5 -11   7 914.478 725.960   1
   5 -11  -6 4740.39 1559.80   1
  -5 -11   6 4380.96 1576.33   1
   5 -11  -5 203.610 450.926   1
  -5 -11   5 338.602 473.347   1
   5 -11  -4 11402.0 2665.98   1
  -5 -11   4 12666.7 2390.07   1
   5 -11  -3 459.259 515.102   1
  -5 -11   3 752.279 519.144   1
  -5 -11   2 2061.86 814.946   1
  -5 -11   1 268.924 355.135   1
  -5 -11   0 3152.41 844.619   1
  -5 -11  -1 498.267 304.064   1
  -5 -11  -2 5013.63 973.637   1
  -5 -11  -3 288.340 205.752   1
   5 -10  -8 32.9284 187.884   1
   5 -10  -7 332.877 535.702   1
  -5 -10   7 1042.39 836.290   1
   5 -10  -6 3953.97 1486.92   1
  -5 -10   6 581.559 485.743   1
  -5 -10   5 660.931 544.189   1
   5 -10  -5 379.278 438.187   1
  -5 -10   4 849.093 575.609   1
   5 -10  -4 176.825 227.459   1
  -5 -10   3 4272.57 1282.24   1
   5 -10  -3 2108.83 1283.82   1
  -5 -10   2 626.984 452.874   1
  -5 -10   1-77.1921 214.384   1
  -5 -10   0 4135.24 1029.33   1
  -5 -10  -1 228.226 205.373   1
  -5 -10  -2 190.592 214.980   1
  -5 -10  -3 946.445 335.753   1
  -5  -9   8 29.9574 101.992   1
   5  -9  -8 269.075 446.798   1
   5  -9  -7 731.990 631.858   1
  -5  -9   7 4104.73 1484.93   1
   5  -9  -6 2678.99 1200.36   1
  -5  -9   6 5244.34 1619.00   1
   5  -9  -5 34.4462 317.218   1
  -5  -9   5 146.917 318.796   1
   5  -9  -4 457.936 542.833   1
  -5  -9   4 1606.21 818.081   1
  -5  -9   3 535.602 473.977   1
   5  -9  -3 141.330 134.369   1
   5  -9  -2 2156.10 1267.04   1
  -5  -9   2 2290.70 886.364   1
  -5  -9   1 6648.47 1368.79   1
  -5  -9   0 4000.11 967.945   1
  -5  -9  -1 2125.34 642.127   1
  -5  -9  -2 341.865 205.831   1
  -5  -9  -3 753.528 381.139   1
  -5  -8   8 904.484 689.805   1
   5  -8  -8 1772.26 1023.22   1
   5  -8  -7 140.058 523.816   1
  -5  -8   7 167.575 111.563   1
   5  -8  -6 6105.59 1937.89   1
  -5  -8   6 4928.81 1597.81   1
   5  -8  -5 35.6756 235.827   1
  -5  -8   5 684.183 699.900   1
   5  -8  -4 584.998 452.113   1
  -5  -8   4 600.091 543.232   1
   5  -8  -3 6552.00 1883.32   1
  -5  -8   3 8112.96 1712.54   1
   5  -8  -2 5714.34 1980.47   1
  -5  -8   2 1471.96 679.625   1
  -5  -8   1 521.821 315.799   1
  -5  -8   0 4757.52 1149.80   1
  -5  -8  -1 625.596 383.214   1
  -5  -8  -2 144.660 191.772   1
  -5  -8  -3 1500.97 600.595   1
   5  -7  -8 2755.74 1103.53   1
  -5  -7   8 1298.49 849.086   1
   5  -7  -7 102.812 147.742   1
  -5  -7   7 416.230 551.468   1
   5  -7  -6 2505.94 1387.78   1
  -5  -7   6 11966.6 2455.41   1
   5  -7  -5 47.3821 105.478   1
  -5  -7   5 443.471 569.823   1
  -5  -7   4 23810.1 3124.21   1
   5  -7  -4 17357.6 2798.60   1
   5  -7  -3 6137.32 1649.25   1
  -5  -7   3 198.713 168.733   1
  -5  -7   2 4053.06 1105.64   1
   5  -7  -2 11558.8 2527.36   1
  -5  -7   1 5125.32 1144.52   1
  -5  -7   0 1110.23 487.399   1
  -5  -7  -1 844.969 476.599   1
  -5  -7  -2 7008.35 1201.60   1
   5  -6  -9-70.8566 234.714   1
   5  -6  -8 697.765 796.375   1
  -5  -6   8 203.582 227.519   1
   5  -6  -7 623.999 510.442   1
  -5  -6   7 1254.27 853.400   1
   5  -6  -6 340.396 444.084   1
  -5  -6   6 648.137 638.251   1
   5  -6  -5 25.3941 227.878   1
  -5  -6   5 58.4202 49.3468   1
  -5  -6   4 1672.06 747.410   1
   5  -6  -4 161.590 306.336   1
  -5  -6   3 1774.61 766.843   1
   5  -6  -3 3076.61 1151.45   1
   5  -6  -2 1593.69 915.795   1
  -5  -6   2 1009.26 510.409   1
   5  -6  -1 118.785 243.238   1
  -5  -6   1 2680.11 834.875   1
  -5  -6   0 16419.5 2242.32   1
  -5  -6  -1 694.694 448.276   1
  -5  -6  -2 45.3620 32.7000   1
  -5  -5   9 494.442 478.265   1
   5  -5  -9 661.956 574.498   1
  -5  -5   8 1979.94 1067.29   1
   5  -5  -8 1852.88 1047.92   1
  -5  -5   7 2610.85 1115.09   1
   5  -5  -7 1922.83 961.404   1
   5  -5  -6 7488.71 1968.29   1
  -5  -5   6 8077.56 1955.92   1
   5  -5  -5 2818.53 1449.88   1
  -5  -5   5 304.939 386.386   1
   5  -5  -4 6848.40 1759.07   1
  -5  -5   4 3388.08 1220.70   1
  -5  -5   3 1331.06 681.535   1
   5  -5  -3 1811.53 853.266   1
   5  -5  -2 24047.0 3224.64   1
  -5  -5   2 26619.4 3047.82   1
  -5  -5   1 9604.56 1631.63   1
   5  -5  -1 7465.82 2105.60   1
  -5  -5   0 19413.2 2600.01   1
  -5  -5  -1 4129.65 972.481   1
  -5  -5  -2 592.306 393.953   1
   5  -4  -9 40.2585 147.474   1
  -5  -4   9 404.339 658.161   1
  -5  -4   8 1509.96 876.697   1
   5  -4  -8 1395.61 851.350   1
  -5  -4   7 2183.77 1070.20   1
   5  -4  -7 230.845 402.562   1
   5  -4  -6 2133.57 993.499   1
  -5  -4   6 3958.08 1299.44   1
   5  -4  -5 17.8910 249.042   1
  -5  -4   5 860.702 614.514   1
  -5  -4   4 494.263 421.971   1
   5  -4  -4 470.080 397.050   1
   5  -4  -3 22442.4 2891.90   1
  -5  -4   3 22678.9 2758.73   1
  -5  -4   2 3450.43 1031.96   1
   5  -4  -2 3605.09 1175.41   1
  -5  -4   1 899.945 495.813   1
   5  -4  -1 1258.87 808.192   1
  -5  -4   0 1594.09 664.564   1
  -5  -4  -1 548.167 353.991   1
  -5  -4  -2 239.059 280.268   1
   5  -3  -9 103.803 280.548   1
  -5  -3   9 280.082 502.281   1
  -5  -3   8 1105.49 772.521   1
   5  -3  -8 238.422 264.029   1
  -5  -3   7 1632.24 869.469   1
   5  -3  -7 1057.60 713.589   1
   5  -3  -6 14615.6 2665.07   1
  -5  -3   6 2062.99 910.932   1
  -5  -3   5 6.04309 108.471   1
   5  -3  -5-74.2732 183.092   1
   5  -3  -4 13269.5 2845.11   1
  -5  -3   4 4080.01 1267.22   1
   5  -3  -3 2416.94 973.121   1
  -5  -3   3 713.533 482.708   1
   5  -3  -2 8682.82 1755.15   1
  -5  -3   2 10843.4 1904.82   1
   5  -3  -1 4126.14 1289.17   1
  -5  -3   1 6144.41 1585.59   1
   5  -3   0 2981.56 1205.14   1
  -5  -3   0 4272.68 1053.22   1
  -5  -3  -1 1365.60 652.108   1
   5  -2  -9 191.498 394.263   1
  -5  -2   9 34.8350 120.685   1
   5  -2  -8 909.036 538.002   1
  -5  -2   8 905.173 696.310   1
  -5  -2   7 610.266 650.267   1
   5  -2  -7 4651.82 1445.96   1
   5  -2  -6 421.061 480.490   1
  -5  -2   6 214.167 345.682   1
   5  -2  -5 46.8387 238.840   1
  -5  -2   5 720.235 534.833   1
   5  -2  -4 758.834 565.841   1
  -5  -2   4 1104.78 629.860   1
   5  -2  -3 794.568 593.005   1
  -5  -2   3 904.211 505.653   1
   5  -2  -2 1712.74 762.743   1
  -5  -2   2 2299.02 925.086   1
  -5  -2   1 258.127 257.921   1
   5  -2  -1 400.708 386.078   1
   5  -2   0 30391.2 3782.32   1
  -5  -2   0 32774.4 3059.15   1
  -5  -2  -1 309.235 327.524   1
   5  -1  -9 1062.98 827.290   1
  -5  -1   9 461.874 388.603   1
   5  -1  -8 1908.21 978.808   1
  -5  -1   8 856.321 644.536   1
   5  -1  -7 1271.42 760.895   1
  -5  -1   7 1932.01 1019.88   1
   5  -1  -6 4199.77 1377.09   1
  -5  -1   6 4090.54 1305.06   1
   5  -1  -5 2225.39 1038.74   1
  -5  -1   5 585.946 520.378   1
   5  -1  -4 3049.46 1116.11   1
  -5  -1   4 2711.61 965.281   1
   5  -1  -3 2714.04 1224.03   1
  -5  -1   3 218.130 298.233   1
   5  -1  -2 37513.0 3754.21   1
  -5  -1   2 34401.0 3937.86   1
   5  -1  -1 4638.54 1223.38   1
  -5  -1   1 6435.40 1347.92   1
   5  -1   0 34923.8 3571.68   1
  -5  -1   0 26884.8 2943.71   1
  -5  -1  -1 5402.79 1480.13   1
  -5   0   9 1076.22 872.334   1
   5   0  -9 1170.45 881.789   1
  -5   0   8 123.440 107.708   1
   5   0  -8 265.776 336.366   1
  -5   0   7 321.203 394.305   1
   5   0  -7 312.700 424.123   1
  -5   0   6 408.775 434.624   1
   5   0  -6 914.852 659.778   1
  -5   0   5 1494.15 828.644   1
   5   0  -5 1868.86 862.245   1
  -5   0   4 59.4047 218.103   1
   5   0  -4 418.586 380.777   1
  -5   0   3 58640.9 5156.42   1
   5   0  -3 58414.8 5013.17   1
  -5   0   2-72.0848 194.448   1
   5   0  -2 190.126 273.475   1
  -5   0   1 5947.32 1323.66   1
   5   0  -1 4118.35 1080.02   1
  -5   0   0-3.74586 171.555   1
   5   0   0-79.8978 271.665   1
   5   0   1 361.273 399.795   1
  -5   1   9 202.953 86.1212   1
   5   1  -9 621.139 470.303   1
  -5   1   8 1195.45 823.032   1
   5   1  -8 1516.00 908.639   1
   5   1  -7 2044.44 1048.80   1
  -5   1   7 1925.28 970.560   1
  -5   1   6 6852.64 1831.09   1
   5   1  -6 4034.19 1298.67   1
  -5   1   5 1357.89 801.641   1
   5   1  -5 739.534 557.937   1
  -5   1   4 2311.49 1017.26   1
   5   1  -4 2024.97 902.761   1
  -5   1   3 8641.57 2067.11   1
   5   1  -3 503.285 418.587   1
   5   1  -2 51722.8 5008.60   1
  -5   1   2 45675.2 3889.10   1
   5   1  -1 5535.40 1296.44   1
  -5   1   1 7983.89 1660.65   1
  -5   1   0 32830.4 3679.06   1
   5   1   0 29988.9 2973.31   1
   5   1   1 6421.56 1561.30   1
  -5   2   9 49.7620 346.241   1
   5   2  -9 303.924 647.804   1
   5   2  -8 1784.90 994.963   1
  -5   2   8 1303.54 841.608   1
   5   2  -7 391.831 382.903   1
  -5   2   7 3188.95 1189.89   1
   5   2  -6 581.277 604.884   1
  -5   2   6 1528.59 878.215   1
   5   2  -5 203.184 299.059   1
  -5   2   5 174.895 342.621   1
   5   2  -4 3431.49 1141.85   1
  -5   2   4 1254.74 846.213   1
  -5   2   3 842.292 575.078   1
   5   2  -3 1115.93 625.362   1
  -5   2   2 1596.59 735.279   1
   5   2  -2 2243.74 909.112   1
   5   2  -1-58.8213 117.950   1
  -5   2   1-18.0863 145.962   1
   5   2   0 33679.0 2994.42   1
  -5   2   0 29182.7 3693.73   1
   5   2   1 243.145 240.510   1
  -5   3   9-102.103 268.490   1
   5   3  -9 234.006 486.018   1
   5   3  -8 426.136 652.464   1
  -5   3   8 17.8980 317.597   1
   5   3  -7 437.186 429.981   1
  -5   3   7 271.660 422.124   1
   5   3  -6 2422.04 1049.42   1
  -5   3   6 1253.04 678.448   1
   5   3  -5 497.195 470.242   1
  -5   3   5 302.933 507.046   1
  -5   3   4 12931.6 2639.74   1
   5   3  -4 8233.61 1759.73   1
  -5   3   3 9611.88 1900.82   1
   5   3  -3 1282.34 698.421   1
  -5   3   2 9837.08 1902.69   1
   5   3  -2 6507.82 1402.48   1
  -5   3   1 3921.55 1270.65   1
   5   3  -1 2803.63 1073.79   1
   5   3   0 3698.59 965.473   1
   5   3   1 1704.41 674.716   1
   5   4  -9 580.189 620.649   1
  -5   4   9 282.329 478.001   1
   5   4  -8 2879.09 1286.44   1
  -5   4   8 1115.08 859.589   1
   5   4  -7 738.969 690.844   1
  -5   4   7 24.1994 80.4925   1
   5   4  -6 4512.49 1467.67   1
  -5   4   6 2271.98 1038.78   1
   5   4  -5 1155.61 676.119   1
  -5   4   5 195.754 397.163   1
   5   4  -4 521.648 441.349   1
  -5   4   4 212.199 307.478   1
  -5   4   3 24561.1 3014.32   1
   5   4  -3 20708.6 2733.19   1
  -5   4   2 2359.37 948.463   1
   5   4  -2 2537.95 973.728   1
   5   4  -1 1027.49 559.066   1
  -5   4   1 1256.26 814.050   1
   5   4   0 2065.55 724.562   1
   5   4   1 1113.70 457.046   1
   5   4   2 177.066 245.334   1
  -5   5   9 974.237 806.611   1
   5   5  -9 1002.79 791.790   1
  -5   5   8 2131.22 1116.65   1
   5   5  -8 2503.53 1275.44   1
   5   5  -7 3179.83 1279.10   1
  -5   5   7 2040.75 942.279   1
  -5   5   6 8998.80 2201.25   1
   5   5  -6 8303.79 2073.67   1
  -5   5   5 1157.04 841.919   1
   5   5  -5 128.177 317.429   1
  -5   5   4 4538.29 1413.46   1
   5   5  -4 25284.7 3189.82   1
  -5   5   3 1522.39 662.548   1
   5   5  -3 2733.06 924.004   1
  -5   5   2 24389.6 3235.27   1
   5   5  -2 22391.0 2621.63   1
   5   5  -1 7523.88 1347.81   1
   5   5   0 27571.1 3038.93   1
   5   5   1 4794.23 975.175   1
   5   5   2 1388.82 580.319   1
  -5   6   9 355.681 399.518   1
  -5   6   8 526.458 479.601   1
   5   6  -8 929.674 722.333   1
  -5   6   7 640.678 653.423   1
   5   6  -7 1129.31 825.757   1
  -5   6   6 548.513 477.708   1
   5   6  -6 557.811 517.884   1
  -5   6   5 596.820 515.313   1
   5   6  -5 3625.73 1309.38   1
  -5   6   4 215.902 392.128   1
   5   6  -4 261.056 399.004   1
  -5   6   3 3100.24 1165.59   1
   5   6  -3 2978.23 1046.44   1
  -5   6   2 1955.11 973.441   1
   5   6  -2 1446.42 629.638   1
   5   6  -1 1512.23 667.943   1
   5   6   0 14572.7 1940.18   1
   5   6   1 56.4427 66.1682   1
   5   6   2 1343.04 512.866   1
   5   7  -8 2224.64 1202.45   1
  -5   7   8 3138.38 1262.90   1
  -5   7   7 495.249 584.407   1
   5   7  -7 517.591 499.293   1
  -5   7   6 4757.90 1723.82   1
   5   7  -6 12760.2 2554.55   1
  -5   7   5 985.022 710.824   1
   5   7  -5 424.779 446.301   1
   5   7  -4 20067.5 2993.54   1
  -5   7   4 21537.2 3029.25   1
   5   7  -3 552.889 432.302   1
  -5   7   3 739.134 553.233   1
  -5   7   2 11626.4 2444.98   1
   5   7  -2 198.511 161.317   1
   5   7  -1 748.106 442.263   1
   5   7   0 507.088 365.495   1
   5   7   1 741.371 418.697   1
   5   7   2 4234.55 880.369   1
   5   7   3 100.625 141.752   1
   5   8  -8 2015.47 1128.04   1
  -5   8   8 1500.18 874.142   1
   5   8  -7 132.077 138.950   1
  -5   8   7-144.586 477.179   1
  -5   8   6 3128.28 1259.62   1
   5   8  -6 6434.31 1748.77   1
  -5   8   5 71.3958 262.072   1
   5   8  -5 87.4450 12.4079   1
  -5   8   4 737.436 582.520   1
   5   8  -4 222.549 284.414   1
  -5   8   3 9776.81 2207.59   1
   5   8  -3 6967.42 1676.64   1
  -5   8   2 7329.70 2093.63   1
   5   8  -2 1664.49 712.605   1
   5   8  -1 424.343 307.268   1
   5   8   0 5139.29 1081.35   1
   5   8   1 699.468 397.500   1
   5   8   2 79.0213 76.8405   1
   5   8   3 1385.53 464.444   1
   5   9  -8 151.709 138.445   1
  -5   9   8 476.013 539.747   1
  -5   9   7 1125.27 725.891   1
   5   9  -7 5486.32 1756.83   1
  -5   9   6 4267.33 1478.19   1
   5   9  -6 4754.74 1529.46   1
   5   9  -5 155.634 249.679   1
  -5   9   5 483.601 536.939   1
   5   9  -4 1196.52 622.318   1
  -5   9   4 1285.57 766.155   1
   5   9  -3 957.807 570.594   1
  -5   9   3 199.534 299.384   1
   5   9  -2 5129.27 1325.14   1
   5   9  -1 3900.97 1029.89   1
   5   9   0 5540.20 1106.55   1
   5   9   1 5860.28 1126.38   1
   5   9   2 303.162 200.092   1
   5   9   3 916.307 378.724   1
   5   9   4 517.091 291.213   1
  -5  10   8 75.8316 343.657   1
  -5  10   7 641.668 543.558   1
   5  10  -7 928.275 836.339   1
  -5  10   6 841.976 631.272   1
   5  10  -6 712.442 547.709   1
  -5  10   5 397.427 383.220   1
   5  10  -5 463.607 451.784   1
   5  10  -4 249.479 358.360   1
  -5  10   4 178.820 310.794   1
  -5  10   3 2848.09 1338.80   1
   5  10  -3 4106.87 1214.82   1
   5  10  -2 7987.45 1661.87   1
   5  10  -1 2886.60 914.956   1
   5  10   0 3920.84 954.559   1
   5  10   1 113.635 173.353   1
   5  10   2 768.094 338.120   1
   5  10   3 586.877 283.086   1
  -5  11   7 36.4815 226.194   1
   5  11  -7 303.844 481.331   1
  -5  11   6 5037.80 1569.92   1
   5  11  -6 4607.69 1750.42   1
  -5  11   5 357.892 368.003   1
   5  11  -5 131.353 335.860   1
  -5  11   4 12017.3 2587.77   1
   5  11  -4 11570.7 2339.36   1
   5  11  -3 2481.75 988.821   1
  -5  11   3 732.679 619.596   1
   5  11  -2 2299.46 896.145   1
   5  11  -1 669.017 502.372   1
   5  11   0 2593.93 872.750   1
   5  11   1 441.400 297.488   1
   5  11   2 5507.64 956.532   1
   5  11   3 337.216 192.102   1
  -5  12   7 308.326 432.524   1
   5  12  -7 258.609 173.749   1
  -5  12   6 1747.65 905.844   1
   5  12  -6 1982.79 988.815   1
   5  12  -5 1801.59 1029.55   1
  -5  12   5 920.701 706.124   1
   5  12  -4 591.458 578.642   1
  -5  12   4 713.177 687.535   1
   5  12  -3 408.528 363.596   1
   5  12  -2 1659.94 775.768   1
   5  12  -1 145.536 218.596   1
   5  12   0 4299.12 1096.10   1
   5  12   1 1417.28 558.835   1
   5  12   2 1323.87 453.569   1
   5  12   3 624.230 269.350   1
  -5  13   7 213.060 154.140   1
   5  13  -7 724.893 706.565   1
  -5  13   6 559.733 470.149   1
   5  13  -6 372.623 538.189   1
   5  13  -5 44.8798 335.633   1
  -5  13   5 102.572 294.774   1
   5  13  -4 1526.03 935.928   1
  -5  13   4 493.705 547.704   1
   5  13  -3 1142.47 730.063   1
   5  13  -2 1595.79 796.558   1
   5  13  -1 1306.47 717.375   1
   5  13   0 2628.91 820.405   1
   5  13   1 1522.77 597.272   1
   5  13   2 2627.97 720.912   1
   5  14  -6 299.970 360.444   1
  -5  14   6 145.160 150.676   1
  -5  14   5 372.324 415.281   1
   5  14  -5 409.298 505.513   1
  -5  14   4 204.072 546.797   1
   5  14  -4 767.663 601.949   1
   5  14  -3 1706.34 909.504   1
   5  14  -2 578.539 419.805   1
   5  14  -1 209.704 350.464   1
   5  14   0 761.552 555.359   1
   5  14   1 197.128 256.416   1
   5  14   2 237.542 279.517   1
   5  15  -6 1318.04 914.377   1
   5  15  -5 300.521 372.331   1
  -5  15   5 124.176 377.239   1
   5  15  -4 4178.57 1529.44   1
   5  15  -3 1078.99 745.721   1
   5  15  -2 466.387 492.332   1
   5  15  -1 1174.75 680.970   1
   5  15   0 719.259 483.514   1
   5  15   1 636.536 422.991   1
   5  16  -5 393.546 482.770   1
  -5  16   5 379.457 416.916   1
   5  16  -4-75.3057 465.809   1
   5  16  -3 218.944 453.832   1
   5  16  -2 734.334 654.013   1
   5  16  -1 372.978 447.612   1
   5  16   0 1402.93 762.608   1
   5  17  -3 40.6722 292.210   1
   5  17  -2 2260.81 1123.15   1
   5  17  -1 795.567 700.279   1
  -6 -15   4 246.248 172.071   1
   6 -15  -4 612.110 862.914   1
  -6 -15   3-59.7742 271.178   1
  -6 -15   2 342.571 388.862   1
  -6 -15   1 154.319 371.346   1
  -6 -14   5 27.8736 202.510   1
   6 -14  -5 272.029 592.744   1
  -6 -14   4 270.315 482.525   1
   6 -14  -4 67.0428 305.698   1
  -6 -14   3 259.358 327.941   1
  -6 -14   2 767.363 560.148   1
  -6 -14   1 1056.17 669.779   1
  -6 -14   0 9.48697 275.045   1
   6 -13  -6 686.572 751.923   1
  -6 -13   6 30.2258 294.930   1
  -6 -13   5 932.995 662.669   1
   6 -13  -5 1905.82 1208.30   1
   6 -13  -4 1611.84 1320.09   1
  -6 -13   4 1628.95 848.867   1
   6 -13  -3-75.2304 189.589   1
  -6 -13   3-9.21951 244.829   1
  -6 -13   2 2258.55 941.273   1
  -6 -13   1 622.422 575.447   1
  -6 -13  -1 360.553 266.294   1
  -6 -12   6 576.234 578.533   1
   6 -12  -6 1594.70 1004.05   1
   6 -12  -5 818.640 766.910   1
  -6 -12   5-133.640 159.007   1
  -6 -12   4 103.642 46.4189   1
   6 -12  -4 124.097 279.244   1
  -6 -12   3 1677.60 871.315   1
   6 -12  -3 2140.55 1537.80   1
  -6 -12   2 140.965 330.331   1
  -6 -12   1 195.022 155.294   1
  -6 -12   0 138.019 51.1204   1
  -6 -12  -1 677.890 408.900   1
   6 -11  -7 119.257 249.178   1
  -6 -11   7 68.1915 338.037   1
   6 -11  -6 238.813 406.052   1
  -6 -11   6 338.020 454.943   1
   6 -11  -5 604.346 644.585   1
  -6 -11   5 1256.00 782.520   1
  -6 -11   4 513.240 533.072   1
   6 -11  -4 127.605 514.342   1
  -6 -11   3 638.597 493.719   1
   6 -11  -3 448.329 565.896   1
  -6 -11   2 1571.15 726.129   1
  -6 -11   1 249.525 264.018   1
  -6 -11   0 1214.78 543.133   1
  -6 -11  -1 149.204 225.036   1
  -6 -11  -2 40.3221 202.808   1
   6 -10  -7 201.930 245.444   1
  -6 -10   7-111.832 507.722   1
   6 -10  -6 334.999 460.187   1
  -6 -10   6 182.865 99.4025   1
   6 -10  -5 657.468 697.835   1
  -6 -10   5 303.622 433.797   1
  -6 -10   4 1226.55 837.337   1
   6 -10  -4 1594.78 1017.99   1
  -6 -10   3 606.642 464.319   1
   6 -10  -3 517.883 645.043   1
  -6 -10   2 2182.73 923.832   1
   6 -10  -2 3003.10 1554.78   1
  -6 -10   1 628.401 460.138   1
  -6 -10   0 210.580 279.664   1
  -6 -10  -1 479.216 390.047   1
  -6 -10  -2 702.437 382.879   1
   6  -9  -7-16.2933 412.542   1
  -6  -9   7 163.191 69.8182   1
   6  -9  -6 2130.73 1150.30   1
  -6  -9   6 1990.98 1053.30   1
   6  -9  -5 434.673 437.436   1
  -6  -9   5 1114.76 764.732   1
   6  -9  -4 4270.40 1617.90   1
  -6  -9   4 5274.20 1519.44   1
  -6  -9   3 778.519 564.329   1
   6  -9  -3 558.993 644.168   1
   6  -9  -2 5826.10 2220.35   1
  -6  -9   2 5063.79 1326.05   1
  -6  -9   1 220.907 140.977   1
  -6  -9   0 9124.81 1664.50   1
  -6  -9  -1 296.035 366.141   1
  -6  -9  -2 602.624 411.947   1
   6  -8  -8 324.538 444.289   1
   6  -8  -7 528.649 710.887   1
  -6  -8   7 58.8758 322.320   1
   6  -8  -6-14.8469 144.528   1
  -6  -8   6 407.072 583.350   1
   6  -8  -5 413.096 508.376   1
  -6  -8   5 322.918 477.586   1
   6  -8  -4 563.930 568.086   1
  -6  -8   4 71.4832 316.450   1
  -6  -8   3 4879.74 1388.60   1
   6  -8  -3 2354.51 1190.84   1
   6  -8  -2 296.411 469.787   1
  -6  -8   2 66.7736 155.934   1
  -6  -8   1 2295.71 905.629   1
  -6  -8   0 225.489 280.535   1
  -6  -8  -1 339.544 311.605   1
  -6  -8  -2 294.567 237.462   1
  -6  -8  -3-45.0779 190.830   1
   6  -7  -8 520.604 554.644   1
  -6  -7   8 151.833 267.528   1
   6  -7  -7 784.011 648.935   1
  -6  -7   7 326.571 505.336   1
   6  -7  -6 2549.18 1272.15   1
  -6  -7   6 3924.72 1441.53   1
   6  -7  -5 2603.72 1213.87   1
   6  -7  -4 1514.49 873.127   1
  -6  -7   4 1902.50 971.294   1
  -6  -7   3 2499.74 947.826   1
   6  -7  -3 1094.27 785.737   1
   6  -7  -2 8218.50 2286.30   1
  -6  -7   2 6164.59 1446.29   1
  -6  -7   1 336.996 318.777   1
  -6  -7   0 2699.81 974.759   1
  -6  -7  -1 222.270 275.632   1
  -6  -7  -2 1123.75 560.965   1
  -6  -7  -3 739.718 547.075   1
  -6  -6   8 684.623 672.641   1
   6  -6  -8 876.866 670.153   1
  -6  -6   7 4839.79 1618.94   1
   6  -6  -7 243.680 251.927   1
  -6  -6   6 533.709 534.627   1
   6  -6  -6 3878.60 1823.46   1
  -6  -6   5 314.667 462.350   1
   6  -6  -5 455.641 602.321   1
   6  -6  -4 2974.13 1185.25   1
  -6  -6   4 3484.63 1170.05   1
   6  -6  -3 780.627 632.275   1
  -6  -6   3 404.712 459.600   1
   6  -6  -2 2545.77 1190.67   1
  -6  -6   2 6472.67 1592.58   1
  -6  -6   1 649.548 501.842   1
   6  -6  -1 2184.08 1324.58   1
  -6  -6   0 1822.98 860.928   1
  -6  -6  -1 2029.85 772.753   1
  -6  -6  -2 445.849 386.813   1
  -6  -5   8 1363.43 975.184   1
   6  -5  -8 1524.29 997.084   1
  -6  -5   7-25.9015 378.482   1
   6  -5  -7 158.707 292.047   1
  -6  -5   6 1108.73 674.803   1
   6  -5  -6 746.336 672.337   1
  -6  -5   5 186.630 270.858   1
   6  -5  -5-161.885 385.522   1
   6  -5  -4 1513.59 867.034   1
  -6  -5   4 2027.21 947.783   1
   6  -5  -3 366.616 412.450   1
  -6  -5   3 710.253 611.574   1
   6  -5  -2 5484.93 1620.43   1
  -6  -5   2 4030.43 1150.06   1
  -6  -5   1 2363.01 981.461   1
   6  -5  -1 186.356 303.428   1
  -6  -5   0 6843.67 1534.78   1
  -6  -5  -1 275.194 338.929   1
  -6  -5  -2 396.620 479.357   1
   6  -4  -8 6431.67 2056.11   1
  -6  -4   8 3911.82 1463.12   1
  -6  -4   7 589.169 702.890   1
   6  -4  -7-241.918 448.657   1
   6  -4  -6 5471.22 1804.01   1
  -6  -4   6 2581.87 1112.32   1
  -6  -4   5 1317.25 742.891   1
   6  -4  -5 4202.65 1831.84   1
   6  -4  -4 969.202 707.110   1
  -6  -4   4 666.169 604.067   1
   6  -4  -3 1212.28 754.123   1
  -6  -4   3 2290.61 939.440   1
   6  -4  -2 430.348 448.915   1
  -6  -4   2-72.0664 238.162   1
  -6  -4   1 1159.01 708.768   1
   6  -4  -1 629.574 594.164   1
  -6  -4   0 591.583 401.646   1
  -6  -4  -1 4032.26 1185.92   1
  -6  -4  -2 393.522 366.985   1
   6  -3  -9 566.485 555.598   1
  -6  -3   8 618.406 648.914   1
   6  -3  -8 292.510 311.076   1
  -6  -3   7 1136.27 726.809   1
   6  -3  -7 2082.75 1076.62   1
   6  -3  -6 3874.01 1391.14   1
  -6  -3   6 5871.66 1632.88   1
   6  -3  -5 3685.89 1469.12   1
  -6  -3   5 2517.74 1033.33   1
   6  -3  -4 5543.53 1738.07   1
  -6  -3   4 4221.32 1420.71   1
   6  -3  -3 3605.89 1226.74   1
  -6  -3   3 4786.07 1339.27   1
   6  -3  -2 6058.58 1607.15   1
  -6  -3   2 10628.4 2229.41   1
  -6  -3   1 782.945 581.795   1
   6  -3  -1 61.8864 135.769   1
  -6  -3   0 2416.24 890.929   1
   6  -3   0 3949.62 1530.39   1
  -6  -3  -1 268.901 383.844   1
   6  -2  -9 281.437 379.778   1
  -6  -2   8-165.721 346.701   1
   6  -2  -8 275.527 492.257   1
  -6  -2   7 465.724 433.520   1
   6  -2  -7 661.968 609.028   1
   6  -2  -6 258.549 393.214   1
  -6  -2   6 158.900 315.279   1
   6  -2  -5-42.2880 24.8060   1
  -6  -2   5 1604.85 877.674   1
   6  -2  -4 15191.1 3191.57   1
  -6  -2   4 642.552 486.423   1
   6  -2  -3 7352.49 1723.33   1
  -6  -2   3 518.831 477.090   1
   6  -2  -2 1482.90 767.078   1
  -6  -2   2 7026.96 1910.19   1
  -6  -2   1 100.160 132.783   1
   6  -2  -1-4.91271 102.220   1
  -6  -2   0 286.795 311.000   1
   6  -2   0 98.6718 283.937   1
  -6  -2  -1 4570.86 1420.44   1
   6  -1  -9 759.726 650.743   1
  -6  -1   9 204.227 436.314   1
   6  -1  -8 551.858 585.030   1
  -6  -1   8 273.084 478.525   1
   6  -1  -7 262.328 371.383   1
  -6  -1   7 158.001 333.877   1
   6  -1  -6 1146.50 831.165   1
  -6  -1   6 394.364 419.387   1
   6  -1  -5 254.535 223.253   1
  -6  -1   5 459.336 428.312   1
   6  -1  -4 1035.57 732.197   1
   6  -1  -3 969.967 669.049   1
  -6  -1   3 1995.01 1020.40   1
   6  -1  -2 330.747 321.465   1
  -6  -1   2 365.044 339.233   1
   6  -1  -1 909.259 630.222   1
  -6  -1   1 110.988 43.0403   1
   6  -1   0 304.734 356.562   1
  -6  -1   0 135.886 138.185   1
  -6  -1  -1 567.240 459.054   1
  -6   0   9-69.5634 429.842   1
   6   0  -9-90.9756 360.928   1
  -6   0   8 12452.7 2551.14   1
   6   0  -8 6021.34 1762.24   1
  -6   0   7 38.1114 97.7052   1
   6   0  -7-34.6735 343.072   1
  -6   0   6 10389.8 2400.85   1
   6   0  -6 10688.2 2465.88   1
  -6   0   5 427.994 499.236   1
   6   0  -5 846.522 596.108   1
  -6   0   4 1622.21 856.916   1
   6   0  -4 1754.43 962.130   1
  -6   0   3 3307.44 1361.37   1
   6   0  -3 8602.68 2258.11   1
  -6   0   2 1101.43 692.201   1
   6   0  -2 973.930 675.371   1
  -6   0   1 66.9589 192.182   1
   6   0  -1 715.733 519.927   1
  -6   0   0 267.974 375.770   1
   6   0   0 500.460 429.955   1
   6   0   1 823.669 743.963   1
  -6   1   9 340.289 526.136   1
   6   1  -9 1022.71 845.173   1
   6   1  -8 135.448 329.276   1
  -6   1   8 418.233 445.961   1
   6   1  -7 22.2731 155.971   1
  -6   1   7 28.7454 395.161   1
  -6   1   6 1165.44 780.757   1
   6   1  -6 462.703 501.041   1
  -6   1   5 117.937 211.141   1
   6   1  -5 255.872 324.766   1
  -6   1   4 1225.87 807.786   1
   6   1  -4 217.961 283.478   1
  -6   1   3 1098.38 643.596   1
   6   1  -3 1635.00 899.095   1
  -6   1   2 1243.06 629.203   1
   6   1  -2 697.517 480.398   1
   6   1  -1 291.501 369.509   1
  -6   1   1 1469.32 839.508   1
   6   1   0 65.4417 62.8368   1
  -6   1   0 62.3256 263.228   1
   6   1   1 25.2460 183.368   1
   6   2  -9 0.45344 167.592   1
  -6   2   9-45.5877 294.780   1
   6   2  -8 207.590 444.042   1
  -6   2   8 53.2981 195.451   1
   6   2  -7 490.269 522.484   1
  -6   2   7 243.802 211.498   1
   6   2  -6 25.5008 189.962   1
  -6   2   6 220.997 261.849   1
  -6   2   5 240.461 382.640   1
   6   2  -5 543.559 474.094   1
  -6   2   4 3199.33 1455.13   1
   6   2  -4 730.380 626.071   1
  -6   2   3 2222.35 961.630   1
   6   2  -3 815.111 527.964   1
  -6   2   2 1985.82 905.068   1
   6   2  -2 10066.5 2288.60   1
   6   2  -1 202.694 224.913   1
  -6   2   1 49.7672 251.484   1
   6   2   0 233.214 285.678   1
  -6   2   0 447.585 586.784   1
   6   2   1 5220.97 1413.59   1
  -6   3   9 1465.74 933.121   1
   6   3  -8 941.302 708.322   1
  -6   3   8 1083.92 832.748   1
   6   3  -7 1385.84 864.735   1
  -6   3   7 280.104 475.735   1
  -6   3   6 5586.09 1707.08   1
   6   3  -6 2702.70 1140.84   1
  -6   3   5 4962.26 1763.76   1
   6   3  -5 2650.80 1118.60   1
  -6   3   4 5589.15 1561.10   1
   6   3  -4 9346.28 2091.03   1
  -6   3   3 2946.46 1049.56   1
   6   3  -3 3726.15 1143.00   1
  -6   3   2 7223.51 1767.98   1
   6   3  -2 11486.4 2221.78   1
   6   3  -1 1724.41 763.843   1
  -6   3   1 754.873 690.905   1
   6   3   0 4238.89 1121.74   1
   6   3   1 90.7658 171.171   1
   6   3   2 2619.09 1064.98   1
  -6   4   8 4585.93 1643.44   1
   6   4  -8 7228.44 2112.04   1
   6   4  -7 2378.19 1077.96   1
  -6   4   7 37.8821 82.3023   1
  -6   4   6 5851.29 1819.44   1
   6   4  -6 6100.74 1809.53   1
   6   4  -5 446.880 496.187   1
  -6   4   5 2132.94 1243.31   1
  -6   4   4 1110.89 743.916   1
   6   4  -4 1737.10 827.860   1
  -6   4   3 1553.34 831.289   1
   6   4  -3 810.147 601.004   1
  -6   4   2 2811.32 1186.84   1
   6   4  -2 567.685 448.234   1
   6   4  -1 490.668 555.870   1
  -6   4   1 35.9187 186.501   1
   6   4   0 424.097 295.979   1
   6   4   1 168.610 234.611   1
   6   4   2 941.598 624.594   1
   6   5  -8 623.497 483.953   1
  -6   5   8 1423.49 771.926   1
   6   5  -7 92.7775 180.834   1
  -6   5   7 175.237 245.691   1
   6   5  -6 1121.74 661.375   1
  -6   5   6 760.416 852.779   1
   6   5  -5 301.653 482.615   1
  -6   5   5 575.252 561.573   1
  -6   5   4 1488.94 811.610   1
   6   5  -4 2832.44 1066.73   1
  -6   5   3 494.999 411.569   1
   6   5  -3 394.579 415.495   1
  -6   5   2 5684.49 1711.50   1
   6   5  -2 6007.61 1509.50   1
   6   5  -1 126.557 232.548   1
  -6   5   1 200.359 425.148   1
   6   5   0 5993.86 1394.15   1
   6   5   1 43.4801 153.900   1
   6   5   2 88.6217 216.377   1
  -6   6   8 970.068 786.704   1
   6   6  -8 1570.64 975.724   1
  -6   6   7-117.574 359.611   1
   6   6  -7 1661.87 982.900   1
  -6   6   6 693.277 755.144   1
   6   6  -6 629.022 609.916   1
  -6   6   5 184.515 320.453   1
   6   6  -5 381.015 463.354   1
   6   6  -4 2224.79 981.106   1
  -6   6   4 3264.02 1211.39   1
   6   6  -3 438.052 415.619   1
  -6   6   3 424.923 473.769   1
   6   6  -2 5091.16 1412.43   1
  -6   6   2 3746.85 1375.62   1
   6   6  -1 308.390 314.602   1
  -6   6   1 551.941 553.307   1
   6   6   0 496.340 476.583   1
   6   6   1 1606.55 710.493   1
   6   6   2 714.656 387.546   1
   6   6   3 146.185 347.540   1
  -6   7   8 548.395 505.720   1
   6   7  -8 1598.51 1033.77   1
  -6   7   7 506.710 792.654   1
   6   7  -7 360.319 471.349   1
  -6   7   6 1619.57 931.029   1
   6   7  -6 2047.15 1125.83   1
  -6   7   5 3495.13 1223.06   1
   6   7  -5 2487.57 1140.33   1
  -6   7   4 1408.92 828.193   1
   6   7  -4 1587.66 861.272   1
   6   7  -3 2066.99 852.090   1
  -6   7   3 1721.81 843.129   1
  -6   7   2 11271.1 2629.75   1
   6   7  -2 10875.2 1958.52   1
   6   7  -1 201.931 262.514   1
   6   7   0 2245.99 833.473   1
   6   7   1-51.9250 46.2489   1
   6   7   2 860.617 423.495   1
   6   7   3 1087.68 551.765   1
  -6   8   8 636.281 413.662   1
  -6   8   7 379.239 619.716   1
   6   8  -7-53.5013 131.327   1
  -6   8   6 209.990 273.055   1
   6   8  -6 550.552 630.566   1
  -6   8   5 196.331 291.599   1
   6   8  -5 749.726 665.062   1
  -6   8   4 116.885 231.986   1
   6   8  -4 437.741 451.752   1
  -6   8   3 3490.70 1404.31   1
   6   8  -3 2125.11 893.466   1
   6   8  -2 357.746 332.567   1
  -6   8   2 518.972 774.742   1
   6   8  -1 168.324 211.501   1
   6   8   0 223.249 312.033   1
   6   8   1 643.426 495.328   1
   6   8   2 482.651 388.613   1
   6   8   3 68.3272 99.3915   1
  -6   9   7 31.2255 379.450   1
   6   9  -7 162.891 306.833   1
  -6   9   6 1130.39 833.287   1
   6   9  -6 3787.43 1422.59   1
  -6   9   5 390.467 475.388   1
   6   9  -5 999.288 722.338   1
  -6   9   4 5702.63 1748.43   1
   6   9  -4 5464.60 1611.20   1
   6   9  -3 337.106 302.866   1
  -6   9   3 794.300 681.396   1
  -6   9   2 8422.73 2399.23   1
   6   9  -2 6884.13 1592.53   1
   6   9  -1 767.883 478.711   1
   6   9   0 9117.81 1678.10   1
   6   9   1 328.244 314.083   1
   6   9   2 1171.97 549.052   1
   6  10  -7 478.522 410.677   1
  -6  10   7 604.719 576.729   1
  -6  10   6 55.6454 211.953   1
   6  10  -6 86.2352 259.181   1
  -6  10   5 305.628 458.347   1
   6  10  -5 237.176 458.515   1
   6  10  -4 2296.69 1050.65   1
  -6  10   4 1290.88 895.937   1
   6  10  -3 1076.89 682.304   1
  -6  10   3 845.839 695.523   1
   6  10  -2 2451.00 930.333   1
   6  10  -1 234.210 267.559   1
   6  10   0 402.252 298.003   1
   6  10   1 253.876 177.807   1
   6  10   2 615.513 376.136   1
   6  11  -7 117.021 112.617   1
  -6  11   7 314.589 517.003   1
   6  11  -6 344.419 407.444   1
  -6  11   6 13.9452 208.751   1
   6  11  -5 1905.62 944.984   1
  -6  11   5 1353.27 897.386   1
   6  11  -4 1401.29 678.764   1
  -6  11   4 204.950 341.695   1
   6  11  -3 1073.20 700.903   1
  -6  11   3 617.686 709.847   1
   6  11  -2 2230.44 968.127   1
   6  11  -1 67.9186 262.600   1
   6  11   0 239.139 261.836   1
   6  11   1 92.6675 250.895   1
   6  11   2 178.514 183.755   1
  -6  12   6 954.847 861.648   1
   6  12  -6 2874.80 1289.26   1
   6  12  -5 67.0453 303.975   1
  -6  12   5 231.354 70.0536   1
  -6  12   4-28.8920 503.497   1
   6  12  -4 564.545 478.239   1
  -6  12   3 1356.57 979.891   1
   6  12  -3 2085.53 930.062   1
   6  12  -2 380.911 392.000   1
   6  12  -1 604.919 452.220   1
   6  12   0 782.267 496.802   1
   6  12   1 1418.09 604.429   1
  -6  13   6 544.336 599.861   1
   6  13  -6 896.357 791.171   1
   6  13  -5 1089.34 807.883   1
  -6  13   5 472.685 369.274   1
   6  13  -4 4629.20 1496.09   1
  -6  13   4 1596.10 1062.82   1
   6  13  -3-127.168 144.317   1
   6  13  -2 3096.71 1081.30   1
   6  13  -1 562.167 467.695   1
   6  13   0 4849.28 1282.36   1
   6  13   1 410.167 317.459   1
   6  14  -5 240.617 372.003   1
  -6  14   5 126.897 268.808   1
   6  14  -4 441.869 522.123   1
  -6  14   4 566.863 651.326   1
   6  14  -3 423.374 462.167   1
   6  14  -2 2010.13 910.878   1
   6  14  -1 1019.73 587.065   1
   6  14   0 24.2789 205.153   1
   6  15  -4 1119.83 888.571   1
   6  15  -3 111.778 128.855   1
   6  15  -2 404.164 442.348   1
   6  15  -1 177.504 275.269   1
  -7 -13   4-64.9852 400.376   1
  -7 -13   3-46.6778 132.863   1
  -7 -13   2 510.248 565.395   1
  -7 -12   5-62.8125 269.508   1
   7 -12  -5 49.3760 315.455   1
  -7 -12   4 256.245 270.980   1
   7 -12  -4 36.2126 224.500   1
  -7 -12   3-8.85520 291.508   1
   7 -12  -3 185.257 403.786   1
  -7 -12   2 1485.53 789.220   1
  -7 -12   1 276.091 341.148   1
   7 -11  -6 338.570 535.632   1
  -7 -11   6 144.207 68.5686   1
   7 -11  -5 166.515 418.462   1
  -7 -11   5 252.515 507.828   1
  -7 -11   4 3979.71 1347.44   1
   7 -11  -4 2000.99 1277.12   1
  -7 -11   3 447.924 402.707   1
   7 -11  -3 262.981 492.093   1
  -7 -11   2 303.773 266.810   1
  -7 -11   1 2107.33 891.992   1
  -7 -11   0 1054.81 686.238   1
   7 -10  -6 928.292 759.901   1
  -7 -10   6 111.672 200.448   1
   7 -10  -5 1630.97 1080.72   1
  -7 -10   5 2310.59 1124.25   1
  -7 -10   4 108.875 221.306   1
   7 -10  -4 494.272 540.032   1
  -7 -10   3 83.6854 200.115   1
   7 -10  -3 65.2349 235.881   1
   7 -10  -2 16.2246 127.623   1
  -7 -10   2-23.6303 186.314   1
  -7 -10   1 537.299 515.421   1
  -7 -10   0 17.4340 244.477   1
   7  -9  -7 891.503 880.630   1
  -7  -9   7 430.053 581.912   1
   7  -9  -6 171.546 279.074   1
  -7  -9   6 175.610 146.412   1
   7  -9  -5 2110.86 1132.43   1
  -7  -9   5 923.483 736.124   1
   7  -9  -4 92.8727 272.221   1
  -7  -9   4 473.204 507.076   1
  -7  -9   3 374.210 444.931   1
   7  -9  -3-132.931 458.055   1
   7  -9  -2 478.303 795.529   1
  -7  -9   2 1619.12 783.051   1
  -7  -9   1 1463.72 744.779   1
  -7  -9   0 341.371 382.107   1
  -7  -9  -1 113.050 317.299   1
   7  -8  -7 902.787 871.870   1
  -7  -8   7 74.9791 294.544   1
   7  -8  -6 1884.68 1099.03   1
  -7  -8   6 2219.40 1073.42   1
   7  -8  -5-12.6414 165.710   1
  -7  -8   5 151.076 431.218   1
   7  -8  -4 850.780 710.169   1
  -7  -8   4 522.034 530.204   1
  -7  -8   3-77.7641 45.6134   1
   7  -8  -3 328.604 510.907   1
  -7  -8   2 3285.51 1178.59   1
   7  -8  -2 182.678 240.761   1
  -7  -8   1 191.928 231.530   1
  -7  -8   0 244.892 183.211   1
  -7  -8  -1 203.831 224.682   1
  -7  -7   7-10.1099 148.867   1
   7  -7  -7-90.3973 217.378   1
  -7  -7   6 670.429 638.265   1
   7  -7  -6-182.928 261.729   1
  -7  -7   5 399.400 518.395   1
   7  -7  -5 526.953 522.290   1
   7  -7  -4 2728.27 1284.18   1
  -7  -7   4 3921.60 1305.37   1
  -7  -7   3 567.913 334.773   1
   7  -7  -3 597.847 624.622   1
  -7  -7   2 1584.18 771.214   1
   7  -7  -2 123.870 188.323   1
  -7  -7   1-98.0459 201.119   1
   7  -7  -1 324.364 564.350   1
  -7  -7   0 1567.70 836.926   1
  -7  -7  -1 316.634 322.763   1
  -7  -6   7 81.2544 170.962   1
   7  -6  -7 511.929 630.726   1
  -7  -6   6 1580.50 937.672   1
   7  -6  -6 91.2076 251.995   1
  -7  -6   5 2001.59 1010.81   1
   7  -6  -5 1464.10 859.850   1
   7  -6  -4 4715.49 1537.21   1
  -7  -6   4 3862.05 1339.95   1
   7  -6  -3 71.9735 242.229   1
  -7  -6   3 107.170 398.427   1
  -7  -6   2 2018.30 918.740   1
   7  -6  -2 2023.46 1236.34   1
  -7  -6   1 15.7590 338.556   1
   7  -6  -1 230.343 525.432   1
  -7  -6   0 140.455 162.981   1
  -7  -6  -1 1243.12 663.495   1
  -7  -6  -2-24.0593 273.981   1
   7  -5  -8 958.611 859.759   1
  -7  -5   7-74.2441 73.1264   1
   7  -5  -7 725.574 511.326   1
  -7  -5   6 132.177 129.423   1
   7  -5  -6 1639.89 1185.18   1
   7  -5  -5 1655.29 961.946   1
  -7  -5   5 1015.41 763.460   1
   7  -5  -4 745.427 613.882   1
  -7  -5   4 2056.20 1038.61   1
   7  -5  -3 166.058 282.108   1
  -7  -5   3 44.6881 42.2673   1
  -7  -5   2 4303.77 1377.24   1
   7  -5  -2 1929.16 1083.59   1
  -7  -5   1 1539.14 849.175   1
   7  -5  -1 2143.87 1168.48   1
  -7  -5   0 954.680 632.495   1
  -7  -5  -1 302.663 152.934   1
  -7  -5  -2 711.930 632.783   1
   7  -4  -8 485.344 595.455   1
  -7  -4   7 1019.36 623.074   1
   7  -4  -7 1882.07 1185.58   1
   7  -4  -6 2290.45 1259.19   1
  -7  -4   6 1037.24 799.179   1
   7  -4  -5 1403.73 1085.70   1
  -7  -4   5 930.851 660.158   1
   7  -4  -4 296.421 535.111   1
  -7  -4   4 1085.94 807.895   1
  -7  -4   3 507.570 481.480   1
   7  -4  -3 824.831 605.090   1
   7  -4  -2 132.595 332.345   1
  -7  -4   2 258.062 415.505   1
  -7  -4   1 925.428 584.118   1
   7  -4  -1 852.781 683.357   1
  -7  -4   0 295.913 279.859   1
   7  -4   0 454.167 626.440   1
  -7  -4  -1 220.860 375.525   1
  -7  -4  -2 856.056 654.177   1
  -7  -3   8 1008.84 661.098   1
   7  -3  -8 2441.67 1309.85   1
   7  -3  -7-50.7593 320.527   1
  -7  -3   7 108.556 161.785   1
   7  -3  -6 228.669 600.238   1
  -7  -3   6 234.647 447.298   1
  -7  -3   5 7751.19 2095.60   1
   7  -3  -5 3282.90 1521.28   1
   7  -3  -4 1073.34 790.571   1
  -7  -3   4 435.911 492.343   1
   7  -3  -3-30.2749 74.1031   1
  -7  -3   3 217.190 194.587   1
   7  -3  -2 1497.22 838.919   1
  -7  -3   2 1108.24 760.870   1
  -7  -3   1 66.9502 428.007   1
   7  -3  -1 165.238 319.340   1
  -7  -3   0 273.600 312.863   1
   7  -3   0 359.989 559.676   1
  -7  -3  -1-106.416 286.370   1
  -7  -2   8 1695.84 842.960   1
   7  -2  -8 3538.08 1589.26   1
   7  -2  -7 110.116 368.227   1
  -7  -2   7 326.994 581.196   1
   7  -2  -6 597.095 631.375   1
  -7  -2   6 465.226 466.202   1
  -7  -2   5 4035.58 1467.41   1
   7  -2  -5 1110.96 888.603   1
   7  -2  -4 13954.8 2965.33   1
  -7  -2   4 13326.0 2554.71   1
   7  -2  -3 1097.38 799.426   1
  -7  -2   3-166.295 325.863   1
   7  -2  -2 11425.3 2302.38   1
  -7  -2   2 10329.9 2140.55   1
  -7  -2   1 227.690 296.105   1
   7  -2  -1 198.327 378.420   1
   7  -2   0 10120.8 2341.99   1
  -7  -2   0 3776.77 1240.28   1
  -7  -2  -1 219.903 377.313   1
   7  -1  -8 3561.70 1477.26   1
  -7  -1   8 2043.36 1208.49   1
   7  -1  -7 447.940 603.990   1
  -7  -1   7 113.144 231.925   1
   7  -1  -6 1103.75 736.885   1
  -7  -1   6 914.894 669.555   1
   7  -1  -5 2187.53 1145.09   1
  -7  -1   5 1251.04 762.138   1
   7  -1  -4 2560.51 1345.52   1
  -7  -1   4 368.492 452.499   1
   7  -1  -3 2955.11 1212.16   1
  -7  -1   3 961.307 779.679   1
   7  -1  -2 2724.70 1122.55   1
  -7  -1   2 11516.8 2333.08   1
   7  -1  -1 1160.22 662.833   1
  -7  -1   1 632.249 445.577   1
   7  -1   0 822.167 653.259   1
  -7  -1   0 1577.39 893.478   1
  -7  -1  -1 4084.23 1612.59   1
   7  -1   1 264.398 452.657   1
  -7   0   8 406.177 393.708   1
   7   0  -8 574.971 616.519   1
  -7   0   7 1221.99 889.542   1
   7   0  -7 1175.72 884.638   1
  -7   0   6 224.634 432.730   1
   7   0  -6 178.878 397.202   1
  -7   0   5 794.358 556.506   1
   7   0  -5 822.014 637.914   1
  -7   0   4-19.4315 88.0382   1
   7   0  -4 304.637 484.445   1
   7   0  -3 2665.80 1240.99   1
  -7   0   3 588.490 453.479   1
  -7   0   2 367.717 404.111   1
   7   0  -2 203.952 282.342   1
  -7   0   1 702.630 505.932   1
   7   0  -1 1631.66 816.193   1
  -7   0   0-82.7086 131.626   1
   7   0   0 61.5347 345.673   1
  -7   0  -1-151.198 406.640   1
   7   0   1 238.815 416.897   1
   7   1  -8 3597.38 1510.19   1
  -7   1   8 2306.89 1208.28   1
  -7   1   7 432.258 565.788   1
   7   1  -7 285.335 393.104   1
  -7   1   6 1120.29 740.077   1
   7   1  -6 947.881 679.134   1
   7   1  -5 4504.45 1446.63   1
  -7   1   5 2537.25 1271.49   1
  -7   1   4 929.634 838.217   1
   7   1  -4 295.481 447.445   1
  -7   1   3 308.122 555.849   1
   7   1  -3 1053.81 856.102   1
  -7   1   2 2930.41 1175.72   1
   7   1  -2 2366.03 998.756   1
   7   1  -1 1367.43 700.059   1
  -7   1   1 1322.77 854.815   1
  -7   1   0 935.365 777.464   1
   7   1   0 619.517 555.541   1
   7   1   1 191.310 346.726   1
   7   2  -8 2707.43 1312.77   1
  -7   2   8 1661.40 1110.07   1
  -7   2   7 226.373 330.027   1
   7   2  -7 113.715 185.875   1
  -7   2   6 590.912 530.435   1
   7   2  -6 428.966 446.863   1
   7   2  -5 3341.02 1369.32   1
  -7   2   5 672.219 733.909   1
  -7   2   4 12130.8 2472.00   1
   7   2  -4 14288.2 2553.21   1
  -7   2   3-78.7262 254.139   1
   7   2  -3 203.848 361.650   1
  -7   2   2 10319.2 2232.91   1
   7   2  -2 12697.5 2568.19   1
   7   2  -1 64.9150 183.511   1
  -7   2   1 107.956 255.135   1
   7   2   0 1847.47 834.463   1
   7   2   1 144.590 208.067   1
   7   2   2 319.766 453.001   1
   7   3  -8 2234.41 1218.59   1
  -7   3   8 1326.66 871.572   1
   7   3  -7-354.880 594.405   1
  -7   3   7-19.5817 358.010   1
  -7   3   6-103.446 446.092   1
   7   3  -6 1467.64 841.704   1
  -7   3   5 785.858 599.612   1
   7   3  -5 3298.39 1241.94   1
  -7   3   4 979.876 751.582   1
   7   3  -4 1961.99 1020.44   1
  -7   3   3-173.240 519.348   1
   7   3  -3 53.0999 219.196   1
  -7   3   2 230.518 324.882   1
   7   3  -2 416.941 406.991   1
  -7   3   1 92.2738 253.605   1
   7   3   0-46.7285 232.641   1
  -7   3   0 104.980 310.118   1
   7   3   1 294.992 282.480   1
   7   3   2 612.650 427.006   1
  -7   4   8-210.409 485.837   1
   7   4  -7 2169.96 1180.37   1
  -7   4   7 1783.62 925.545   1
   7   4  -6 1608.14 871.250   1
  -7   4   6 1156.12 872.600   1
  -7   4   5 1282.13 791.083   1
   7   4  -5 548.831 569.292   1
  -7   4   4 307.536 432.630   1
   7   4  -4 731.042 759.980   1
  -7   4   3 940.263 695.307   1
   7   4  -3 69.0303 176.758   1
   7   4  -2 468.163 478.363   1
  -7   4   2 519.420 490.261   1
   7   4  -1 528.845 542.872   1
  -7   4   1 627.455 750.222   1
   7   4   0 623.539 518.732   1
   7   4   2 2578.93 1043.85   1
  -7   5   8 682.348 523.044   1
   7   5  -7 528.971 444.149   1
  -7   5   7 897.835 703.385   1
   7   5  -6 187.044 270.491   1
  -7   5   6 3559.11 1563.23   1
  -7   5   5 1962.28 991.757   1
   7   5  -5 1491.20 807.917   1
  -7   5   4 1047.41 681.717   1
   7   5  -4 1492.15 850.077   1
  -7   5   3 357.072 343.166   1
   7   5  -3 251.354 355.454   1
  -7   5   2 3693.02 1411.95   1
   7   5  -2 4377.48 1357.57   1
  -7   5   1 4183.39 1791.76   1
   7   5  -1 2480.64 1085.03   1
   7   5   0 536.504 459.038   1
   7   5   1 142.152 183.604   1
   7   5   2 909.707 533.695   1
  -7   6   8 696.723 783.088   1
   7   6  -7 742.724 588.634   1
  -7   6   7 1595.75 1097.22   1
   7   6  -6 221.127 509.683   1
  -7   6   6 176.658 290.483   1
   7   6  -5 2170.15 1023.67   1
  -7   6   5 1429.65 806.008   1
  -7   6   4 4421.85 1499.44   1
   7   6  -4 6670.89 1748.22   1
   7   6  -3 606.633 535.801   1
  -7   6   3-102.934 292.696   1
   7   6  -2 3232.20 1103.48   1
  -7   6   2 1508.21 1103.16   1
   7   6  -1 174.025 335.575   1
  -7   6   1 172.175 400.740   1
   7   6   0 376.139 417.017   1
   7   6   1 547.276 418.432   1
   7   6   2 62.1989 197.494   1
  -7   7   7 123.196 612.937   1
   7   7  -7-19.7727 294.186   1
  -7   7   6 119.551 422.713   1
   7   7  -6 169.787 300.653   1
  -7   7   5 555.981 483.855   1
   7   7  -5 455.685 537.743   1
  -7   7   4 2099.41 1063.83   1
   7   7  -4 4814.72 1424.53   1
  -7   7   3 3957.11 1557.03   1
   7   7  -3 419.893 377.559   1
  -7   7   2 4723.02 1819.15   1
   7   7  -2 250.540 393.889   1
   7   7  -1 201.376 359.408   1
   7   7   0 935.387 679.648   1
   7   7   1 72.1245 162.446   1
  -7   8   7 855.469 594.995   1
   7   8  -7 816.896 788.938   1
  -7   8   6 1679.61 877.430   1
   7   8  -6 1978.41 1056.05   1
  -7   8   5 195.382 350.095   1
   7   8  -5-162.168 299.495   1
  -7   8   4 1595.97 946.665   1
   7   8  -4 736.993 605.856   1
   7   8  -3 345.420 393.927   1
  -7   8   3 256.812 376.276   1
  -7   8   2 163.441 511.347   1
   7   8  -2 137.993 237.985   1
   7   8  -1 793.663 543.515   1
   7   8   0 977.053 613.937   1
   7   8   1 295.930 362.526   1
  -7   9   7 499.893 583.430   1
   7   9  -7 1154.32 779.603   1
  -7   9   6 182.342 483.827   1
   7   9  -6 282.612 332.514   1
  -7   9   5 1011.20 834.635   1
   7   9  -5 1835.09 961.602   1
   7   9  -4 424.030 419.680   1
  -7   9   4-167.871 229.626   1
   7   9  -3 239.399 172.906   1
  -7   9   3 234.455 300.681   1
  -7   9   2 1656.65 1216.20   1
   7   9  -2 867.084 497.964   1
   7   9  -1 1734.09 831.468   1
   7   9   0 449.322 413.796   1
   7   9   1 148.133 95.7469   1
  -7  10   6 1332.60 893.585   1
   7  10  -6 1592.13 1045.00   1
  -7  10   5 1891.15 982.535   1
   7  10  -5 2519.86 1210.13   1
   7  10  -4 646.917 517.452   1
  -7  10   4 455.975 515.022   1
   7  10  -3 2049.56 973.359   1
  -7  10   3 546.390 756.343   1
   7  10  -2 342.127 350.389   1
   7  10  -1 228.336 297.784   1
   7  10   0-106.346 241.347   1
  -7  11   6 142.112 258.644   1
   7  11  -6 664.368 727.010   1
   7  11  -5 313.280 440.087   1
  -7  11   5 213.604 452.538   1
   7  11  -4 3692.73 1419.04   1
  -7  11   4 1901.49 1168.82   1
   7  11  -3 644.522 441.981   1
  -7  11   3-62.9694 323.568   1
   7  11  -2 2268.55 1007.75   1
   7  11  -1 678.479 506.060   1
   7  11   0 1207.59 671.765   1
   7  12  -5 614.973 579.488   1
  -7  12   5 120.912 88.2078   1
   7  12  -4 84.7064 145.497   1
  -7  12   4 2.29842 451.935   1
   7  12  -3 159.103 379.671   1
  -7  12   3 558.262 716.576   1
   7  12  -2 445.774 351.440   1
   7  12  -1 683.554 479.991   1
   7  13  -4-125.561 483.189   1
   7  13  -3 37.9876 210.912   1
   7  13  -2 260.971 356.519   1
  -8  -9   5 92.5927 58.8319   1
  -8  -9   4 465.882 465.679   1
  -8  -9   3 150.534 285.703   1
   8  -9  -3 0.54747 186.451   1
  -8  -9   2 33.3977 156.523   1
  -8  -8   5 124.040 315.789   1
   8  -8  -4 445.395 593.502   1
  -8  -8   4 104.850 272.634   1
  -8  -8   3 606.099 568.225   1
   8  -8  -3 39.9444 212.814   1
  -8  -8   2 581.827 458.023   1
   8  -8  -2 2068.61 1315.74   1
  -8  -8   1 934.763 674.385   1
   8  -8  -1 550.543 891.402   1
  -8  -7   6-164.010 165.965   1
   8  -7  -5 52.8048 192.481   1
  -8  -7   5 363.339 506.066   1
   8  -7  -4 802.143 711.701   1
  -8  -7   4 1360.43 871.943   1
  -8  -7   3 834.295 640.687   1
   8  -7  -3 344.188 622.620   1
  -8  -7   2 260.082 421.201   1
   8  -7  -2 336.889 592.335   1
  -8  -7   1 271.744 337.981   1
   8  -7  -1 1224.37 1156.35   1
   8  -6  -6 0.52450 650.079   1
  -8  -6   6 369.036 470.845   1
   8  -6  -5 1526.32 1082.95   1
  -8  -6   5 750.972 728.974   1
   8  -6  -4 634.685 560.705   1
  -8  -6   4 1334.89 926.182   1
   8  -6  -3 1012.38 867.783   1
  -8  -6   3 331.228 381.154   1
  -8  -6   2 1812.54 1076.71   1
   8  -6  -2 1331.68 963.713   1
  -8  -6   1 436.545 466.920   1
   8  -6  -1 875.286 822.604   1
  -8  -6   0 199.460 205.676   1
   8  -5  -6 386.282 791.086   1
  -8  -5   6 181.654 225.487   1
   8  -5  -5 259.625 416.876   1
  -8  -5   5 536.282 678.975   1
   8  -5  -4 2034.24 1081.50   1
  -8  -5   4 1444.00 822.311   1
   8  -5  -3 482.704 545.389   1
  -8  -5   3 178.148 62.9542   1
  -8  -5   2 47.2546 81.8305   1
   8  -5  -2-36.7528 281.923   1
  -8  -5   1 888.950 642.233   1
   8  -5  -1 653.097 617.839   1
  -8  -5   0 680.573 521.947   1
   8  -5   0 764.857 729.660   1
   8  -4  -6 3811.78 1901.20   1
  -8  -4   6 2580.58 1263.30   1
   8  -4  -5 53.3074 231.591   1
  -8  -4   5 39.3431 420.316   1
   8  -4  -4 3948.67 1577.18   1
  -8  -4   4 2848.99 1205.16   1
   8  -4  -3-92.5364 152.687   1
  -8  -4   3 451.535 602.611   1
  -8  -4   2 248.568 439.324   1
   8  -4  -2 71.6568 126.758   1
  -8  -4   1 567.132 509.754   1
   8  -4  -1 332.087 481.132   1
  -8  -4   0 1875.55 857.621   1
   8  -4   0 1733.95 1098.33   1
   8  -3  -6 717.922 968.171   1
  -8  -3   6 213.417 165.580   1
   8  -3  -5 673.130 711.951   1
  -8  -3   5 196.567 295.471   1
   8  -3  -4 2882.47 1301.11   1
  -8  -3   4 3384.34 1341.37   1
   8  -3  -3 555.945 558.835   1
  -8  -3   3 496.909 517.645   1
   8  -3  -2 805.394 616.496   1
  -8  -3   2 795.403 645.411   1
  -8  -3   1 676.913 577.629   1
   8  -3  -1 717.554 658.445   1
  -8  -3   0 240.058 257.753   1
   8  -3   0 117.966 388.504   1
  -8  -2   7-61.2566 458.793   1
   8  -2  -6 306.106 423.350   1
  -8  -2   6 256.165 562.495   1
   8  -2  -5 2494.79 1520.18   1
  -8  -2   5 1644.06 911.715   1
   8  -2  -4 268.188 481.225   1
  -8  -2   4 214.917 51.8344   1
   8  -2  -3 865.763 689.126   1
  -8  -2   3 1383.71 950.711   1
   8  -2  -2 346.249 465.585   1
  -8  -2   2 291.361 452.143   1
  -8  -2   1 940.442 562.433   1
   8  -2  -1 1044.85 744.458   1
   8  -2   0 460.385 750.401   1
  -8  -2   0 380.977 416.347   1
  -8  -1   7 1310.86 981.484   1
   8  -1  -6 8.44218 213.930   1
  -8  -1   6 200.125 542.424   1
   8  -1  -5 546.924 432.410   1
  -8  -1   5 636.896 428.850   1
   8  -1  -4 5084.78 1917.24   1
  -8  -1   4 5529.26 2114.57   1
   8  -1  -3 966.790 783.427   1
  -8  -1   3 204.031 144.857   1
   8  -1  -2 369.437 586.664   1
  -8  -1   2 624.058 477.215   1
   8  -1  -1 663.103 516.022   1
  -8  -1   1 1453.46 908.660   1
   8  -1   0 87.4316 162.565   1
  -8  -1   0 95.4618 407.237   1
  -8   0   7 294.106 501.024   1
   8   0  -7 0.54066 541.720   1
  -8   0   6 4631.15 1647.53   1
   8   0  -6 6098.51 1848.38   1
  -8   0   5 91.7757 157.175   1
   8   0  -5 180.629 486.409   1
  -8   0   4 8243.44 2340.86   1
   8   0  -4 9985.47 2795.46   1
  -8   0   3-46.6312 365.875   1
   8   0  -3 236.683 346.805   1
  -8   0   2 403.808 460.864   1
   8   0  -2 178.213 152.994   1
  -8   0   1 107.127 396.733   1
   8   0  -1 26.7810 81.9828   1
  -8   0   0 3929.96 1469.00   1
   8   0   0 3534.94 1347.70   1
   8   1  -7 1295.62 857.481   1
  -8   1   6 78.9358 592.777   1
   8   1  -6 151.782 439.000   1
  -8   1   5 452.513 390.425   1
   8   1  -5 924.105 800.360   1
  -8   1   4 4032.19 1481.04   1
   8   1  -4 4121.53 1625.25   1
  -8   1   3 230.390 438.705   1
   8   1  -3 777.810 739.223   1
  -8   1   2 348.888 374.209   1
   8   1  -2 705.463 695.519   1
   8   1  -1 864.842 645.454   1
  -8   1   1 1870.49 1014.59   1
  -8   1   0 134.861 307.060   1
   8   1   0 90.7640 304.831   1
   8   2  -7 24.6758 348.707   1
  -8   2   6 304.106 683.316   1
   8   2  -6-87.8244 324.816   1
  -8   2   5 1016.85 801.986   1
   8   2  -5 2828.57 1154.76   1
  -8   2   4-43.0653 414.088   1
   8   2  -4 185.110 389.373   1
  -8   2   3 1092.47 775.803   1
   8   2  -3 1294.79 1079.28   1
  -8   2   2 599.495 492.411   1
   8   2  -2 252.166 324.797   1
   8   2  -1 1159.52 741.534   1
  -8   2   1 1185.20 882.248   1
   8   2   0 242.015 359.502   1
  -8   2   0 197.453 135.472   1
   8   3  -7 962.289 865.773   1
  -8   3   6 327.283 338.171   1
   8   3  -6 662.160 746.151   1
  -8   3   5 633.133 569.519   1
   8   3  -5 264.058 245.582   1
  -8   3   4 2891.90 1267.57   1
   8   3  -4 3557.54 1320.89   1
  -8   3   3 511.343 544.274   1
   8   3  -3 810.960 707.904   1
   8   3  -2 905.072 714.484   1
  -8   3   2 628.113 552.933   1
   8   3  -1 629.519 558.908   1
  -8   3   1 1014.67 802.254   1
   8   3   0 153.043 315.302   1
  -8   3   0 127.382 277.641   1
  -8   4   6 1759.67 1116.80   1
   8   4  -6 2423.64 1199.01   1
  -8   4   5-103.218 355.700   1
   8   4  -5 75.7383 326.535   1
  -8   4   4 4192.17 1464.13   1
   8   4  -4 2273.41 1067.70   1
  -8   4   3 355.874 477.549   1
   8   4  -3 185.385 393.837   1
   8   4  -2 991.918 897.934   1
  -8   4   2-29.6287 205.394   1
   8   4  -1 573.859 556.645   1
  -8   4   1 220.999 505.436   1
   8   4   0 2039.01 930.328   1
  -8   5   6 331.503 690.616   1
   8   5  -6 230.166 191.388   1
  -8   5   5 424.712 397.018   1
   8   5  -5 171.788 524.086   1
  -8   5   4 2347.94 1080.87   1
   8   5  -4 2617.81 1233.90   1
  -8   5   3 377.391 522.357   1
   8   5  -3 94.3782 343.556   1
   8   5  -2 24.9106 239.866   1
  -8   5   2 476.267 441.311   1
   8   5  -1 804.142 708.998   1
  -8   5   1 177.065 61.5714   1
   8   5   0 933.849 632.533   1
   8   6  -6 2269.97 1230.27   1
  -8   6   5 1107.22 697.911   1
   8   6  -5 1659.01 990.155   1
  -8   6   4 241.827 247.367   1
   8   6  -4 1009.67 766.436   1
   8   6  -3 834.741 620.838   1
  -8   6   3 905.464 814.588   1
   8   6  -2 1525.55 976.974   1
  -8   6   2 754.327 777.373   1
   8   6  -1 301.776 451.190   1
  -8   6   1 56.1092 281.238   1
   8   6   0 43.6932 203.081   1
   8   7  -6 238.999 469.150   1
   8   7  -5-138.451 302.384   1
  -8   7   5 112.648 329.371   1
  -8   7   4 592.640 745.369   1
   8   7  -4 771.564 522.327   1
   8   7  -3 531.872 351.259   1
  -8   7   3 1564.95 942.985   1
   8   7  -2 866.954 573.779   1
  -8   7   2 60.0785 477.764   1
   8   7  -1 658.171 593.333   1
   8   8  -5 229.730 407.330   1
  -8   8   4 584.174 629.345   1
   8   8  -4 636.309 592.226   1
   8   8  -3 409.608 521.685   1
  -8   8   3 306.632 543.488   1
   8   8  -2 549.492 520.804   1
  -8   8   2 536.266 642.883   1
   8   8  -1 1017.29 711.246   1
   8   9  -5 235.273 160.899   1
   8   9  -4 1480.12 884.490   1
   8   9  -3 749.020 556.108   1
  -8   9   2 199.443 377.284   1
   8   9  -2 185.418 196.124   1
   9  -3  -4 205.842 371.284   1
  -9  -3   4-344.503 702.108   1
   9  -2  -4 1422.69 1074.52   1
  -9  -2   4 110.115 504.919   1
   9  -2  -3 146.469 221.550   1
  -9  -2   3 218.480 472.038   1
   9  -1  -5-46.3118 634.587   1
  -9  -1   5-30.0041 446.730   1
   9  -1  -4 158.802 563.802   1
  -9  -1   4 101.572 321.273   1
   9  -1  -3 1659.91 1117.26   1
  -9  -1   3 1020.50 706.104   1
  -9   0   5-37.4185 704.145   1
   9   0  -5-125.455 348.080   1
  -9   0   4-58.2982 174.348   1
   9   0  -4 78.5117 358.604   1
  -9   0   3 306.677 539.694   1
   9   0  -3-15.2388 227.044   1
  -9   1   5-113.403 302.602   1
   9   1  -5 539.540 664.298   1
  -9   1   4 219.323 296.270   1
   9   1  -4 117.975 369.157   1
  -9   1   3 713.166 632.110   1
   9   1  -3 953.841 872.042   1
  -9   2   4 317.258 546.839   1
   9   2  -4 406.053 587.801   1
  -9   2   3-7.62357 284.362   1
   9   2  -3-133.817 291.148   1
  -9   3   4 134.650 448.742   1
   9   3  -4 212.618 383.910   1
   0   0   0    0.00    0.00   0

TITL gly_657_gain_2 in P2(1) 
REM P2(1) (#4 in standard setting)
CELL 0.02510   5.110683  11.813016   5.441831  90.0000 113.1194  90.0000
ZERR    2.00   0.099750   0.101274   0.083772   0.0000   1.3475   0.0000
LATT -1
SYMM -x, y+1/2,-z 
REM SFAC C H N O
REM ED SFAC according to Peng (1999)
SFAC C 0.136 0.373 0.548 3.281 1.227 13.046 0.597 41.020 0 0 0 0 0.75 6.000
SFAC H 0.037 0.561 0.127 3.791 0.236 13.556 0.129 37.723 0 0 0 0 0.32 1.000
SFAC N 0.137 0.329 0.534 2.673 1.086 10.316 0.455 32.763 0 0 0 0 0.71 7.000
SFAC O 0.143 0.305 0.510 2.268 0.937 8.262 0.392 25.665 0 0 0 0 0.63 8.000
UNIT 4.00 10.00 2.00 4.00
TREF
HKLF 4
END
