# Supplementary material for: TAAM refinement on high-resolution experimental and simulated 3D ED/MicroED data for organic mol­ecules
Source: Acta Crystallogr C Struct Chem. 2024 Jun 27;80(Pt 7):264–77. doi: 10.1107/S2053229624005357 (PMC11225613; doi:10.1107/S2053229624005357)
Supplement: Supplementary file 6 [file c-80-00264-UreaIAMsup6.hkl]

   0   0  -1 17416.4 1710.91   1
   0   0   1 20813.9 1941.40   1
   0   0   2 177039. 7947.97   1
   0   0  -2 174726. 7673.31   1
   0   0   3 24399.0 3602.79   1
   0   0  -3 27530.2 3712.78   1
   0   0  -4 68793.5 6802.99   1
   0   0   4 47777.8 5747.58   1
   0   0  -5 60134.7 6945.21   1
   0   0   5 37246.0 5633.18   1
   0   0   6 42553.3 6339.33   1
   0   0  -6 16998.6 4069.45   1
   0   0  -7 15138.2 3903.58   1
   0   0   7 9760.06 3416.97   1
   0   0  -8 5902.61 2750.97   1
   0   0   8 10404.4 3556.11   1
   1   0  -1 189682. 6722.82   1
   0   1   2 87069.4 4910.33   1
   0  -1  -2 97120.8 5189.02   1
  -1   0  -2 93432.7 4870.11   1
   0  -1   2 91508.1 4695.20   1
   0   1  -2 70154.3 4120.23   1
   0  -1   3 132997. 6651.02   1
   0   1  -3 133449. 6737.84   1
  -1   0  -3 138622. 7919.83   1
   0  -1  -3 137436. 7294.15   1
   1   0  -3 101224. 7713.45   1
   0   1   3 138376. 7255.89   1
   0   1  -4 3840.37 1284.84   1
   0  -1   4 3084.44 1163.67   1
   0  -1  -4 2239.98 1081.10   1
   0   1   4 3744.07 1287.01   1
   0  -1  -5 48328.9 5809.64   1
   0   1  -5 49223.8 5474.58   1
   0  -1   5 49032.5 5625.15   1
   0   1   5 46107.8 5684.39   1
   1   0   5 50898.0 6344.25   1
  -1   0   5 44626.5 6030.00   1
  -1   0  -5 56274.5 6272.07   1
   1   0  -5 43573.2 6216.33   1
   0   1   6 533.728 778.057   1
   0  -1   6 2892.59 1662.79   1
   1   0  -6 5236.82 2304.04   1
   0   1  -6 5586.26 2037.37   1
  -1   0  -6 9297.36 2655.53   1
   0  -1  -6 860.502 910.749   1
   1   0   7 14540.7 3830.20   1
  -1   0  -7 10439.9 3143.41   1
   0   1   7 25348.7 4984.24   1
  -1   0   7 15764.2 4445.36   1
   1   0  -7 17245.1 4464.77   1
   0   1  -7 29341.3 5368.49   1
   0  -1  -7 21024.1 4489.46   1
   0  -1   7 26899.0 5455.61   1
  -1   0   8 2298.96 1679.46   1
   0   1   8 3481.72 1814.90   1
   0  -1   8 4100.72 2493.54   1
  -1   0  -8 3730.71 2221.69   1
   1   0   8 6243.49 2641.28   1
   0   1  -8 4378.36 2360.66   1
   0  -1  -8 5562.49 2623.33   1
   1   0  -8 6425.72 2900.95   1
   1  -1   8 2307.58 1486.87   1
   1   1  -8 3146.49 1953.52   1
  -1  -1  -8 2655.59 1591.33   1
  -1   1   8 1137.81 1146.53   1
  -1  -1  -7 2584.14 1554.07   1
   1  -1   7 3394.41 1748.38   1
   1   1  -7 2716.40 1814.28   1
  -1   1   7 2382.63 1628.88   1
  -1  -1  -6 1427.24 983.600   1
   1   1  -6 2366.15 1432.15   1
  -1   1   6 1458.53 854.441   1
   1  -1   6 1217.48 972.081   1
  -1  -1  -5 28243.9 4312.58   1
   1   1  -5 27644.9 4396.42   1
   1  -1   5 25912.7 4007.05   1
  -1   1   5 29054.4 4561.60   1
   1  -1   4 79354.2 5898.98   1
  -1  -1  -4 79784.3 6485.03   1
   1   1  -4 78062.5 6316.02   1
  -1   1   4 78560.1 6776.47   1
   1  -1   3 40105.9 3600.37   1
  -1  -1  -3 42142.8 3798.66   1
  -1   1   3 38585.8 3943.23   1
   1   1  -3 47779.1 4206.59   1
   1   1  -2 78253.3 4680.98   1
  -1   1   2 84403.4 5189.05   1
   1  -1   2 80872.8 4235.55   1
  -1  -1  -2 86133.9 4810.98   1
  -1   1   1 155594. 6167.59   1
   1  -1   1 151136. 5865.94   1
  -1  -1   1 172698. 4959.50   1
   1  -1  -1 164090. 6209.17   1
  -1  -1   2 82844.8 4804.74   1
  -1   1  -2 73460.6 4005.34   1
   1   1   2 88591.3 4961.93   1
   1  -1  -2 85421.7 5269.47   1
   1  -1  -3 34442.3 3917.70   1
  -1   1  -3 49569.0 4056.62   1
  -1  -1   3 45233.8 4095.94   1
   1   1   3 41589.8 3847.15   1
   1  -1  -4 74924.9 6716.79   1
  -1  -1   4 80180.2 6499.83   1
   1   1   4 90344.1 6756.84   1
  -1   1  -4 74696.2 5622.81   1
   1  -1  -5 28104.3 4536.18   1
  -1  -1   5 27801.3 4421.50   1
   1   1   5 28286.7 4321.13   1
  -1   1  -5 35985.5 4498.33   1
   1   1   6 1252.80 928.495   1
  -1   1  -6 4762.11 1867.63   1
  -1  -1   6 1717.46 917.136   1
   1  -1  -6 1120.20 1029.15   1
   1   1   7 3647.69 1838.95   1
  -1  -1   7 3520.71 2072.65   1
  -1   1  -7 2728.24 1453.70   1
   1  -1  -7 3072.67 1813.08   1
   1   1   8 896.935 811.388   1
  -1   1  -8 2827.81 1883.22   1
  -1  -1   8 815.295 1070.61   1
   1  -1  -8 1021.69 1048.18   1
  -2   0   1 177734. 6133.50   1
   2   0  -1 164438. 6654.51   1
   2   0  -2 52241.9 4987.20   1
   0  -2   2 58029.5 4359.37   1
   2   0   2 79356.6 4347.39   1
   0   2  -2 66442.9 4661.96   1
  -2   0  -2 77069.9 3960.07   1
  -2   0   2 50742.2 4726.97   1
   2   0  -3 88816.1 7522.66   1
  -2   0   3 101531. 7654.99   1
  -2   0  -3 101946. 5989.36   1
   0   2  -3 84547.6 5572.33   1
   0  -2  -3 87258.1 7015.11   1
   0  -2   3 89305.9 5817.34   1
   0   2   3 97270.1 7346.57   1
   2   0   3 93450.1 6121.47   1
   2   0   4 68285.2 6394.86   1
   0  -2   4 38009.9 4219.61   1
   0   2   4 33916.6 4225.33   1
   0  -2  -4 33175.2 4236.30   1
  -2   0   4 78007.7 7494.36   1
   2   0  -4 67920.3 7451.80   1
   0   2  -5 2144.44 1114.97   1
  -2   0  -5 2061.49 1264.77   1
   0  -2  -5 3905.95 1539.93   1
   0   2   5 5709.59 1931.02   1
   0  -2   5 3808.41 1606.17   1
   0   2  -6 1158.11 878.188   1
  -2   0  -6 7401.48 2486.76   1
   0   2   6 957.670 955.340   1
   0  -2   6 1483.09 1163.66   1
   0  -2  -6 1178.88 1170.27   1
   0  -2   7 2089.59 1196.62   1
   0  -2  -7 4821.15 2107.46   1
  -2   0  -7 3636.17 1841.28   1
   0   2   7 624.252 943.588   1
  -2   0   7 5427.14 2761.68   1
   2   0  -7 4945.29 2584.45   1
   2   0   7 13535.0 3733.25   1
   0   2  -7 371.337 828.389   1
   0   2  -8 168.294 252.960   1
   0  -2  -8 2666.04 1774.67   1
  -2   0   8 1749.85 1312.06   1
  -2   0  -8 4549.44 2155.26   1
   0  -2   8 0.84167 198.527   1
   0   2   8 4478.95 2278.26   1
   2   0   8 1898.48 1320.37   1
  -1   2   8 4359.62 2073.92   1
   2   1  -8 5161.03 2812.85   1
   2  -1   8 12526.2 3760.74   1
  -2  -1  -8 6657.40 2655.11   1
  -1  -2  -8 8458.15 3114.11   1
   1  -2   8 5201.00 2069.67   1
  -2   1   8 3468.52 2021.47   1
   1   2  -8 6535.21 2682.94   1
   1   2  -7 10114.1 2852.32   1
  -1   2   7 9441.65 2994.13   1
   2  -1   7 7863.28 2851.79   1
  -1  -2  -7 6340.03 2487.91   1
  -2   1   7 5270.15 2309.90   1
   1  -2   7 5014.93 1943.13   1
   2   1  -7 6487.37 2605.93   1
  -2  -1  -7 6931.99 2358.27   1
  -1  -2  -6 9005.33 2521.13   1
   2  -1   6 11874.3 3052.95   1
  -2   1   6 10403.8 3126.77   1
   1  -2   6 11194.1 2660.48   1
   2   1  -6 9828.18 3018.54   1
  -1   2   6 14585.1 3342.29   1
   1   2  -6 12950.7 2978.97   1
  -2  -1  -6 10829.5 2788.08   1
   1  -2   5 28162.5 3984.49   1
  -1  -2  -5 15855.8 3169.03   1
   1   2  -5 17801.3 3339.74   1
  -1   2   5 18968.1 3595.73   1
  -2  -1  -5 18149.7 3392.88   1
   2   1  -5 19244.0 3811.35   1
  -2   1   5 19172.3 3811.37   1
   2  -1   5 19053.5 3215.10   1
  -1  -2  -4 74127.9 6209.73   1
   2   1  -4 78461.7 6770.44   1
  -1   2   4 69954.0 6357.06   1
   1   2  -4 75639.3 6116.26   1
  -2   1   4 83642.2 7180.30   1
  -2  -1  -4 83538.3 6265.52   1
   2  -1   4 79654.4 5575.46   1
   1  -2   4 77679.2 5879.87   1
  -2   1   3 109848. 7174.89   1
  -1   2   3 108491. 7800.52   1
   1  -2   3 92062.7 5389.81   1
  -1  -2  -3 108189. 7345.87   1
  -2  -1  -3 109183. 6000.91   1
   1   2  -3 107608. 6723.98   1
   2   1  -3 111263. 6866.97   1
   2  -1   3 107728. 5625.09   1
  -1   2   2 32263.0 3954.14   1
   1   2  -2 35948.3 3397.40   1
   1  -2   2 27403.9 2986.65   1
   2   1  -2 34606.6 3303.37   1
  -2   1   2 40294.6 3764.10   1
   1   2  -1 82954.0 6582.01   1
   2   1  -1 107026. 4759.50   1
  -2   1   1 104280. 5636.64   1
  -2  -1   0 284161. 8226.11   1
  -2  -1   1 117853. 4962.36   1
   2  -1  -1 106209. 5531.20   1
  -1  -2   1 102787. 7173.51   1
   2  -1  -2 42658.5 3934.13   1
  -1  -2   2 39221.7 3448.46   1
   2   1   2 39643.2 3159.10   1
  -2   1  -2 38014.9 2535.52   1
  -2  -1   2 36774.3 3318.97   1
   1  -2  -2 38981.0 4233.53   1
  -2  -1   3 109776. 6778.84   1
   2  -1  -3 102329. 7194.52   1
  -1   2  -3 101178. 5800.90   1
   1   2   3 104239. 7061.54   1
   1  -2  -3 113665. 7968.83   1
   2   1   3 110752. 6069.46   1
  -1  -2   3 109019. 6785.53   1
  -2   1  -3 96107.5 5391.34   1
   2   1   4 76056.3 5849.87   1
  -2  -1   4 76162.6 6740.77   1
   2  -1  -4 87046.5 7574.68   1
  -1  -2   4 71096.7 6052.97   1
  -2   1  -4 79330.9 5583.08   1
   1   2   4 68261.7 6237.80   1
  -1   2  -4 78838.1 6034.20   1
   1  -2  -4 73875.7 6717.86   1
   2   1   5 24064.9 3835.45   1
   2  -1  -5 18242.7 3706.10   1
  -2  -1   5 21361.7 4043.96   1
  -1   2  -5 15643.2 2937.03   1
  -1  -2   5 21539.7 3563.10   1
   1  -2  -5 15884.7 3311.12   1
   1   2   5 17192.0 3350.63   1
  -2   1  -5 17012.1 2900.22   1
  -1   2  -6 12019.8 2814.76   1
  -2  -1   6 11344.3 3221.52   1
   1   2   6 10130.3 2692.83   1
   2  -1  -6 12198.5 3315.59   1
   2   1   6 11083.4 2886.46   1
   1  -2  -6 15096.8 3592.20   1
  -1  -2   6 11124.6 2803.47   1
  -2   1  -6 16386.7 3248.56   1
   2   1   7 6676.94 2445.79   1
  -2   1  -7 5991.56 2138.30   1
   1   2   7 4854.00 2030.01   1
   1  -2  -7 5654.18 2519.14   1
  -2  -1   7 6672.23 2990.15   1
  -1   2  -7 6802.15 2193.16   1
  -1  -2   7 7535.34 2371.29   1
   2  -1  -7 6229.69 2638.08   1
  -1   2  -8 5288.36 2332.41   1
  -2   1  -8 5771.05 2320.66   1
   1  -2  -8 6146.96 2696.47   1
   1   2   8 6255.69 2628.45   1
   2  -1  -8 4951.99 2577.96   1
  -1  -2   8 3497.28 1856.61   1
  -2  -1   8 2566.16 1893.00   1
   2   1   8 6171.38 2501.41   1
   2  -2   8 704.546 823.329   1
  -2  -2  -8 431.146 818.286   1
   2   2  -7 3607.98 1658.33   1
   2  -2   7 11191.3 2969.70   1
  -2  -2  -7 5581.15 2250.67   1
  -2   2   7 4303.18 2100.41   1
   2   2  -6 955.245 799.769   1
  -2  -2  -6 1218.61 874.817   1
  -2   2   6 1479.93 1254.64   1
   2  -2   6 3322.55 1336.27   1
   2  -2   5 25087.9 3692.84   1
  -2   2   5 15532.4 3346.35   1
   2   2  -5 16399.5 3235.17   1
  -2  -2  -5 19999.8 3509.80   1
  -2   2   4 77867.7 7056.24   1
   2   2  -4 73992.0 6396.36   1
   2  -2   4 63827.4 5330.45   1
  -2  -2  -4 60174.9 5622.85   1
   2  -2   3 65290.1 4596.56   1
  -2  -2  -3 62569.6 5316.94   1
   2   2  -3 64951.2 5374.71   1
  -2   2   3 91940.3 7357.58   1
  -2   2   2 106608. 7198.73   1
   2   2  -2 98179.0 5319.64   1
   2  -2   2 123079. 7451.02   1
   2   2  -1 237675. 8829.01   1
  -2  -2   1 246460. 8622.90   1
  -2   2  -2 95046.7 7263.47   1
   2  -2  -2 103785. 6949.18   1
  -2  -2   2 118375. 5951.58   1
  -2  -2   3 69518.0 5415.44   1
  -2   2  -3 60436.2 4571.29   1
   2  -2  -3 64986.9 6093.46   1
   2   2   3 73659.9 5946.13   1
   2  -2  -4 81523.2 7291.16   1
  -2  -2   4 74963.1 6352.16   1
   2   2   4 72144.5 6392.22   1
  -2   2  -4 74836.8 5747.45   1
   2  -2  -5 11650.9 2839.42   1
  -2   2  -5 13723.3 2703.27   1
  -2  -2   5 11124.5 2564.45   1
   2   2   5 19271.1 3391.03   1
  -2  -2   6 939.445 840.326   1
   2   2   6 1599.50 1255.16   1
  -2   2  -6 1013.58 745.755   1
   2  -2  -6 2282.68 1750.56   1
  -2  -2   7 3802.00 1897.45   1
   2   2   7 5079.98 2167.66   1
   2  -2  -7 6530.27 2782.39   1
  -2   2  -7 3792.25 1707.19   1
  -2   2  -8 5.08383 215.328   1
   2   2   8 1155.89 808.167   1
   3   0   0 892.797 455.453   1
  -3   0   0 85.2210 84.3861   1
   3   0  -1 50440.8 3970.95   1
  -3   0   1 76600.6 4429.22   1
  -3   0  -1 60011.2 971.699   1
   0  -3   2 59022.9 6708.39   1
  -3   0   2 124485. 6895.99   1
   3   0   2 88175.6 3742.95   1
   3   0  -2 144060. 8715.88   1
  -3   0  -2 65604.2 3525.65   1
   0   3  -2 65471.5 7353.78   1
  -3   0   3 20846.6 3627.69   1
   3   0   3 22827.0 2789.36   1
   0  -3   3 23415.2 3334.33   1
   0   3  -3 22023.2 3258.50   1
  -3   0  -3 21455.3 2617.10   1
   3   0  -3 22912.2 3886.30   1
   0   3   4 106020. 8578.40   1
  -3   0  -4 107600. 7183.24   1
   3   0  -4 115531. 10084.4   1
   0  -3   4 94049.7 6559.77   1
   3   0   4 110625. 7877.76   1
  -3   0   4 94869.9 8714.40   1
   0   3  -4 94132.5 6755.34   1
   0  -3  -4 140584. 10022.6   1
   0   3   5 5370.48 2267.33   1
   0  -3  -5 2024.56 1235.05   1
  -3   0  -5 12356.0 2772.38   1
   0   3  -5 3905.25 1577.38   1
   3   0   5 13447.8 2981.69   1
   3   0  -5 14657.7 3742.11   1
  -3   0   5 10572.9 3143.60   1
   0  -3   5 8921.59 2339.01   1
   0  -3  -6 5566.14 1999.35   1
   0   3   6 4228.25 1866.37   1
   0   3  -6 5736.25 2036.24   1
   3   0   6 15034.0 3772.88   1
   0  -3   6 7307.59 2225.33   1
  -3   0   6 14924.3 4078.74   1
  -3   0  -6 3610.34 1643.30   1
   3   0  -6 17739.5 4389.02   1
   0   3   7 1272.80 1230.87   1
   0  -3  -7 1852.00 1147.83   1
   3   0   7 11587.0 3334.30   1
   0  -3   7 715.754 1159.37   1
  -3   0   7 3421.80 2227.13   1
   3   0  -7 5584.64 2761.34   1
   0   3  -7 5985.29 2090.33   1
  -3   0  -7 715.145 799.990   1
   0   3   8 3592.84 2042.16   1
   0  -3  -8 3285.39 1907.80   1
   0  -3   8 2205.75 1461.70   1
   0   3  -8 3897.36 1996.38   1
   3   1  -7 1271.89 1208.30   1
  -1   3   7 1483.71 1480.75   1
  -3   1   7 737.106 642.961   1
   1  -3   7 6566.98 2392.30   1
  -3  -1  -7 852.163 839.551   1
   3  -1   7 783.678 633.613   1
  -1  -3  -7 5086.34 2092.38   1
   1   3  -7 1809.73 1177.80   1
  -1  -3  -6 6979.17 2348.81   1
   1  -3   6 7190.91 2302.44   1
  -3   1   6 4614.28 1968.76   1
   3  -1   6 7486.64 2191.41   1
  -1   3   6 9188.46 2694.67   1
   1   3  -6 8367.64 2465.38   1
   3   1  -6 5845.19 2212.48   1
  -3  -1  -6 4114.31 1719.87   1
   1   3  -5 3826.84 1615.17   1
   1  -3   5 6154.80 1906.27   1
  -1   3   5 6705.37 2520.53   1
   3  -1   5 3033.52 1300.56   1
   3   1  -5 5998.28 2350.43   1
  -1  -3  -5 4897.27 1871.21   1
  -3  -1  -5 2946.36 1209.98   1
  -3   1   5 2907.52 1597.38   1
  -1  -3  -4 32014.8 4752.44   1
  -3  -1  -4 24131.5 3282.69   1
  -3   1   4 26250.2 4216.78   1
   1   3  -4 21535.9 3283.02   1
   3   1  -4 26935.2 4066.12   1
   3  -1   4 27379.7 3120.98   1
  -1   3   4 20827.1 4005.47   1
   1  -3   4 26518.6 3558.78   1
   3   1  -3 110425. 7154.68   1
   3  -1   3 87869.1 4746.47   1
   1   3  -3 112486. 7451.33   1
  -3  -1  -3 108693. 5715.40   1
  -3   1   3 103736. 7452.92   1
   1  -3   3 108077. 7189.59   1
  -3   1   2 21763.7 2878.93   1
   1  -3   2 39522.0 5162.49   1
  -3  -1  -2 32215.3 2599.59   1
   3   1  -2 20820.9 2616.96   1
   3  -1   2 28781.6 2221.70   1
   1   3  -2 27552.7 3905.47   1
  -3   1   1 175855. 7514.45   1
   3   1  -1 195800. 6769.66   1
  -3  -1   0 50087.3 2734.96   1
   3   1   0 50927.6 2770.96   1
  -3  -1   1 207465. 6783.11   1
   3  -1  -1 198327. 7785.94   1
   3  -1  -2 21768.8 2895.72   1
  -1  -3   2 34431.4 4110.20   1
  -3  -1   2 23257.1 2809.74   1
   3   1   2 25091.5 2395.75   1
  -3   1  -2 28392.2 2234.33   1
   3   1   3 105964. 5608.14   1
  -1   3  -3 105800. 7262.44   1
   3  -1  -3 112992. 7945.22   1
   1  -3  -3 106386. 8671.62   1
  -3   1  -3 110333. 5285.65   1
  -3  -1   3 113412. 7322.52   1
  -1  -3   3 115081. 7228.57   1
   1   3   4 19942.8 3821.07   1
  -1  -3   4 26615.3 3766.96   1
   3   1   4 26262.8 3201.73   1
  -3   1  -4 25506.1 3122.25   1
   3  -1  -4 23163.4 3948.31   1
  -1   3  -4 24857.4 3484.56   1
   1  -3  -4 27413.2 4756.55   1
  -3  -1   4 28319.2 4366.39   1
  -3   1  -5 3439.00 1313.06   1
  -3  -1   5 7031.70 2423.76   1
   3  -1  -5 2338.89 1232.03   1
   3   1   5 8536.27 2242.71   1
   1   3   5 3886.64 1885.55   1
  -1   3  -5 2593.22 1175.64   1
  -1  -3   5 3088.14 1345.96   1
   1   3   6 4690.96 1949.31   1
  -3   1  -6 4703.34 1628.06   1
  -1  -3   6 6993.02 2256.77   1
   3  -1  -6 4064.90 1922.16   1
   1  -3  -6 7308.69 2509.27   1
   3   1   6 6225.96 2134.19   1
  -1   3  -6 7692.45 2293.86   1
  -3  -1   6 5636.49 2429.81   1
  -3   1  -7 923.529 890.954   1
   1  -3  -7 1170.24 1205.92   1
   1   3   7 2549.21 1438.47   1
  -1  -3   7 544.687 672.480   1
  -1   3  -7 1067.05 934.608   1
   3   1   7 820.940 973.856   1
   3  -1  -7 647.205 818.880   1
  -3  -1   7 2074.55 1743.76   1
  -3  -2  -7 7203.98 2362.12   1
  -2   3   7 4921.71 2172.18   1
   3  -2   7 6327.79 2079.84   1
  -3   2   7 4602.02 2090.25   1
   3   2  -7 6350.01 2346.59   1
   2   3  -7 8097.56 2703.90   1
   2  -3   7 7500.59 2410.62   1
  -2  -3  -7 8000.59 2689.58   1
  -2  -3  -6 2930.83 1563.27   1
  -2   3   6 10020.7 3029.74   1
   2   3  -6 2958.61 1460.52   1
   3  -2   6 2002.85 1005.74   1
  -3   2   6 2405.36 1374.07   1
  -3  -2  -6 5703.00 1951.03   1
   2  -3   6 2479.50 1379.30   1
   3   2  -6 1890.69 1163.81   1
  -3   2   5 7684.88 2398.60   1
  -2   3   5 10304.5 2958.19   1
  -3  -2  -5 7195.93 2044.00   1
   2  -3   5 12859.4 2708.46   1
   3   2  -5 12172.2 2773.15   1
  -2  -3  -5 15563.8 3457.02   1
   3  -2   5 13602.5 2543.02   1
   2   3  -5 9049.58 2354.73   1
  -3  -2  -4 27631.9 3800.86   1
  -2   3   4 19504.5 4015.59   1
   2  -3   4 18693.1 2977.15   1
  -3   2   4 16970.3 3362.79   1
  -2  -3  -4 16735.9 3368.90   1
   3   2  -4 16660.2 3116.92   1
   3  -2   4 25305.3 3146.26   1
   2   3  -4 16049.4 2975.29   1
  -3  -2  -3 38854.0 4263.78   1
  -3   2   3 36453.4 4687.26   1
  -2   3   3 30678.0 4754.54   1
   2   3  -3 39574.1 4342.68   1
   3  -2   3 25306.0 2979.72   1
   2  -3   3 32603.2 4047.59   1
  -3   2   2 15582.9 2777.99   1
   3   2  -2 21991.7 2848.24   1
   2   3  -2 20789.0 3141.56   1
   3   2  -1 20951.8 2581.66   1
  -3  -2   1 30214.2 3050.71   1
   3  -2  -2 14368.0 2864.94   1
  -3  -2   2 15048.9 2383.98   1
  -2  -3   2 24154.7 3267.84   1
  -3   2  -3 33665.7 3416.15   1
  -2   3  -3 38459.1 4714.30   1
  -2  -3   3 36291.6 4125.36   1
  -3  -2   3 35029.8 3975.40   1
   3  -2  -3 34144.3 4387.18   1
   3   2   3 40990.5 4397.76   1
   2  -3  -3 35551.2 5005.83   1
  -3   2  -4 16763.1 2493.88   1
  -3  -2   4 17675.4 3208.67   1
   3   2   4 14182.0 2866.00   1
   2  -3  -4 30754.8 5006.33   1
   3  -2  -4 16304.9 3342.11   1
  -2  -3   4 13454.5 2750.12   1
  -2   3  -4 20204.1 3171.40   1
   3  -2  -5 7615.17 2443.27   1
   3   2   5 7958.60 2185.84   1
  -3  -2   5 9406.08 2462.51   1
  -2   3  -5 8356.53 2055.47   1
   2   3   5 13907.9 3346.55   1
  -2  -3   5 5733.69 1889.22   1
   2  -3  -5 9874.08 2911.58   1
  -3   2  -5 8002.54 2009.00   1
   3   2   6 3322.05 1707.35   1
  -3  -2   6 2054.12 1154.93   1
   2   3   6 4308.80 2053.74   1
  -2  -3   6 2290.24 1246.31   1
  -3   2  -6 1601.16 1016.39   1
  -2   3  -6 2407.25 1083.17   1
   2  -3  -6 7482.99 2645.29   1
   3  -2  -6 7557.96 2810.27   1
   3   2   7 5837.77 2221.31   1
   2  -3  -7 6913.67 2688.83   1
   2   3   7 5112.90 2102.98   1
   3  -2  -7 5540.07 2675.11   1
  -3   2  -7 9287.38 2607.22   1
  -3  -2   7 5136.47 2149.88   1
  -2   3  -7 8358.30 2536.59   1
  -2  -3   7 4538.96 1907.51   1
  -3  -3  -7 669.890 948.321   1
   3   3  -7 434.577 332.495   1
  -3   3   7 387.363 960.332   1
   3  -3   7 546.221 710.327   1
  -3  -3  -6 2453.68 1319.71   1
  -3   3   6 1781.09 1210.19   1
   3   3  -6 2695.92 1474.61   1
   3  -3   6 2756.23 1448.36   1
   3  -3   5 20889.8 3199.53   1
  -3  -3  -5 15833.2 3448.24   1
  -3   3   5 12625.5 3374.83   1
   3   3  -5 13951.9 3091.07   1
  -3  -3  -4 14140.9 3132.24   1
  -3   3   4 15251.7 3756.22   1
   3   3  -4 13808.2 2985.62   1
  -3   3   3 2226.68 1446.06   1
   3  -3   3 3327.04 1670.83   1
   3   3  -2 22417.0 3263.43   1
   3   3  -1 13543.7 3343.85   1
  -3  -3   1 73902.5 7389.99   1
  -3  -3   2 18967.1 3002.76   1
   3  -3  -3 2091.28 1222.47   1
  -3  -3   3 4680.82 1493.98   1
  -3  -3   4 12875.2 2790.91   1
   3  -3  -4 17155.3 3772.08   1
  -3  -3   5 15477.1 3192.88   1
  -3   3  -5 12138.3 2448.57   1
   3   3   5 9915.28 2672.48   1
   3  -3  -5 11624.0 3110.20   1
  -3  -3   6 1863.27 1174.35   1
   3  -3  -6 3459.42 1713.21   1
   3   3   6 2457.32 1311.42   1
  -3   3  -6 2120.18 951.908   1
   3   3   7 3083.60 1481.70   1
  -3  -3   7 808.874 929.189   1
  -3   3  -7 2376.29 1420.04   1
   3  -3  -7 636.844 1065.66   1
  -4   0   0 8038.26 1157.90   1
   4   0   0 7488.70 1153.03   1
   4   0  -1 143431. 7286.75   1
  -4   0   1 108043. 5654.94   1
  -4   0  -1 112608. 2072.33   1
   4   0   2 5890.51 941.769   1
  -4   0   2 7588.12 1911.80   1
  -4   0  -3 95722.9 5495.21   1
  -4   0   3 77116.3 6530.10   1
   4   0   3 77579.6 4879.49   1
   4   0  -3 75799.6 7567.68   1
   0  -4   3 116449. 8858.44   1
   0   4  -3 125309. 9968.55   1
   0  -4  -4 9705.65 3019.41   1
  -4   0   4 33411.4 5199.13   1
   4   0   4 31197.3 3787.54   1
   4   0  -4 31233.7 5273.64   1
  -4   0  -4 11554.6 2241.04   1
   0  -4   4 12013.9 2819.81   1
   0   4  -4 16274.7 3248.19   1
   0  -4   5 3254.26 1485.63   1
   0  -4  -5 12084.3 3192.33   1
  -4   0  -5 6071.92 1970.76   1
  -4   0   5 10881.9 3164.83   1
   0   4   5 10951.1 3265.98   1
   0   4  -5 3393.32 1482.89   1
   0  -4   6 8018.09 2442.36   1
   0  -4  -6 7377.50 2595.00   1
  -4   0  -6 4923.04 1800.46   1
   4   0  -6 13831.6 4028.82   1
   0   4   6 6484.74 2666.19   1
   0   4  -6 7530.85 2318.80   1
  -4   0   6 6572.35 2850.49   1
   4   0   6 10277.5 2873.07   1
   0  -4  -7 545.589 331.440   1
   4   0   7 3675.25 1887.06   1
   0   4   7 1342.49 1415.89   1
   4   0  -7 10347.5 3620.08   1
  -4   0  -7 3730.96 1770.65   1
  -4   0   7 6746.47 2781.33   1
   0  -4   7 210.982 325.945   1
   0   4  -7 819.569 1091.93   1
   4   1  -7 3046.79 2078.54   1
   4  -1   7 2424.57 1425.22   1
  -4   1   7 2339.30 1685.63   1
  -1   4   7 6264.90 2766.05   1
  -1  -4  -7 1674.78 1347.70   1
   1  -4   7 1445.82 1040.56   1
  -4  -1  -7 2673.16 1427.79   1
   1   4  -7 1554.90 1155.08   1
   4  -1   6 2113.11 1147.67   1
  -1  -4  -6 5714.20 2628.58   1
  -4  -1  -6 3047.63 1491.81   1
  -4   1   6 2584.86 1637.01   1
   4   1  -6 3444.77 1836.60   1
   1   4  -6 4003.30 1839.05   1
   1  -4   6 2983.94 1477.76   1
  -1   4   6 3716.74 2207.86   1
   4   1  -5 4051.41 1761.73   1
  -1  -4  -5 1336.96 1092.18   1
   4  -1   5 2718.65 1111.63   1
   1  -4   5 1692.43 1058.67   1
  -4   1   5 312.336 566.504   1
   1   4  -5 4304.08 1723.57   1
  -4  -1  -5 931.889 697.158   1
  -4   1   4 50063.8 6056.06   1
  -4  -1  -4 44914.5 4230.01   1
   4   1  -4 53732.0 6224.74   1
   4  -1   4 60875.9 4528.65   1
   1   4  -4 55375.8 5965.80   1
   1  -4   4 59531.4 6152.77   1
   4   1  -3 14152.6 2622.73   1
  -4   1   3 13511.4 2772.69   1
  -4  -1  -3 14782.9 1919.03   1
   4  -1   3 26024.0 2461.99   1
   1   4  -3 27545.7 4276.59   1
  -4   1   2 4941.20 1451.35   1
   4   1  -2 4101.13 1194.75   1
   4  -1   2 7957.83 1250.99   1
  -4   1   1 18852.8 2395.65   1
   4   1  -1 23601.1 2514.42   1
  -4  -1   0 15409.3 1534.32   1
   4   1   0 19988.7 1738.82   1
   4  -1  -1 14384.1 2113.05   1
  -4  -1   1 15561.9 2043.52   1
  -4  -1   2 3695.75 1197.54   1
  -1  -4   2 7504.40 2474.84   1
  -4   1  -3 16188.2 1902.96   1
  -1   4  -3 37204.8 6469.88   1
   4   1   3 19955.4 2340.37   1
   4  -1  -3 13691.7 2926.72   1
  -4  -1   3 17726.8 3095.02   1
  -1  -4   3 29115.2 4180.34   1
   1  -4  -4 62331.5 7740.26   1
  -4  -1   4 53002.1 6249.11   1
   4   1   4 51471.1 4309.61   1
   4  -1  -4 50148.2 6125.89   1
  -4   1  -4 47699.2 4011.45   1
  -1  -4   4 60993.7 6091.37   1
  -1   4  -4 56111.8 6032.54   1
  -4  -1   5 3621.95 1777.16   1
  -1  -4   5 1393.08 964.390   1
   1  -4  -5 7955.79 2724.61   1
   1   4   5 1829.53 1269.45   1
  -1   4  -5 2535.35 1343.92   1
   4   1   5 1538.43 1025.32   1
   4  -1  -5 869.006 826.035   1
  -4   1  -5 2245.43 929.855   1
  -1   4  -6 2672.64 1368.63   1
  -4   1  -6 3714.40 1454.22   1
   4   1   6 7259.61 2255.13   1
   1  -4  -6 4319.14 2219.40   1
   4  -1  -6 3337.45 1764.84   1
   1   4   6 2506.18 1516.49   1
  -1  -4   6 2604.42 1531.94   1
  -4  -1   6 3901.08 2037.46   1
   1  -4  -7 2188.81 1662.28   1
   1   4   7 4561.68 2404.05   1
   4   1   7 764.039 258.018   1
  -4   1  -7 1565.01 1010.73   1
  -1  -4   7 809.002 857.097   1
   4  -1  -7 1580.56 1538.96   1
  -1   4  -7 2025.62 1060.17   1
  -4  -1   7 2534.72 1648.83   1
  -2  -4  -7 160.443 515.233   1
   4   2  -7 545.888 992.603   1
  -2   4   7-681.633 1342.69   1
   4  -2   7 1980.22 1254.74   1
   2  -4   7 774.231 861.806   1
  -4  -2  -7 2884.98 1443.79   1
  -4   2   7 558.843 751.455   1
   2   4  -7 933.890 913.425   1
   2  -4   6 3891.39 1596.92   1
  -2  -4  -6 1896.69 1409.73   1
  -2   4   6 363.607 901.496   1
   4  -2   6 807.223 505.745   1
  -4  -2  -6 964.622 647.789   1
  -4   2   6 1001.22 825.159   1
   4   2  -6 155.394 371.473   1
   2   4  -6 1436.77 1229.12   1
  -4  -2  -5 6527.99 1879.96   1
   4   2  -5 4719.26 1782.87   1
  -4   2   5 5257.97 1957.22   1
  -2   4   5 8166.48 2696.41   1
  -2  -4  -5 6948.20 2433.53   1
   4  -2   5 6466.94 1707.11   1
   2   4  -5 5031.78 1848.59   1
   2  -4   5 6856.70 2076.66   1
  -4  -2  -4 22310.6 3404.18   1
   2  -4   4 14579.6 3122.77   1
  -4   2   4 15071.1 3263.05   1
   4   2  -4 17652.3 3313.00   1
   4  -2   4 18982.6 2494.23   1
   2   4  -4 24072.4 3890.43   1
   2  -4   3 10293.0 3195.54   1
  -4   2   3 5545.05 1728.70   1
   4   2  -3 7675.59 1951.05   1
   4  -2   3 5018.77 1314.99   1
   2   4  -3 6465.42 2019.70   1
   2   4  -2 11478.4 3679.50   1
  -4   2   2 17116.8 3162.28   1
   4   2  -1 39943.0 3521.86   1
  -4  -2   0 117343. 7528.63   1
   4   2   0 136812. 8118.20   1
   4  -2  -1 37418.0 4454.18   1
  -4  -2   1 37152.0 3351.52   1
  -4  -2   2 9568.16 1972.70   1
   4  -2  -2 8291.02 2243.16   1
   4  -2  -3 4562.85 1703.06   1
  -4  -2   3 4906.35 1551.43   1
  -2  -4   3 5762.74 1782.48   1
  -4   2  -3 7470.91 1629.98   1
  -2   4  -3 5086.68 2250.15   1
   4  -2  -4 18220.9 3628.94   1
   2  -4  -4 16055.2 3900.78   1
   4   2   4 15258.0 2744.75   1
  -4  -2   4 15844.5 2982.12   1
  -4   2  -4 18883.1 2596.19   1
  -2  -4   4 18554.2 3414.30   1
  -2   4  -4 16898.5 3414.39   1
   2   4   5 3441.38 1917.96   1
  -4  -2   5 5435.48 1909.88   1
   2  -4  -5 6027.65 2536.15   1
   4  -2  -5 5249.59 2202.79   1
  -4   2  -5 5065.20 1546.49   1
  -2  -4   5 5543.90 1964.96   1
  -2   4  -5 7557.84 2378.19   1
   4   2   5 8259.62 2189.26   1
  -2   4  -6 2803.54 1299.02   1
   2  -4  -6 985.482 1494.50   1
   4   2   6 639.513 600.739   1
   4  -2  -6 1853.49 1473.97   1
  -4   2  -6 593.015 362.372   1
  -2  -4   6 989.001 750.176   1
   2   4   6 3298.23 2177.31   1
  -4  -2   6-50.7820 254.045   1
  -4  -2   7 32.0473 782.843   1
   2   4   7 1957.03 1709.32   1
   2  -4  -7-335.427 752.137   1
  -4   2  -7 804.264 835.851   1
   4   2   7 585.472 674.494   1
   4  -2  -7 508.543 874.452   1
  -2  -4   7 392.102 558.027   1
  -2   4  -7 763.093 670.942   1
  -4  -3  -7 7588.16 2485.28   1
  -3   4   7 2921.35 2179.07   1
  -4   3   7 903.718 1203.07   1
   3   4  -7 4304.22 1933.23   1
   4   3  -7 6557.86 2655.33   1
  -3  -4  -7 8739.86 3054.10   1
   4  -3   7 8659.94 2526.18   1
   3  -4   7 6944.60 2323.27   1
   3   4  -6 570.500 670.692   1
   3  -4   6 1081.60 886.022   1
  -3  -4  -6 2763.64 1584.33   1
  -3   4   6 79.8661 611.549   1
  -4  -3  -6 1573.90 1091.72   1
  -4   3   6 638.960 1079.43   1
   4   3  -6 569.302 708.220   1
   4  -3   6 630.085 483.578   1
  -3  -4  -5 11465.0 3288.63   1
  -3   4   5 6232.78 2603.53   1
  -4   3   5 9571.46 2920.34   1
   4   3  -5 10613.6 2779.15   1
   3   4  -5 13122.8 3053.71   1
   4  -3   5 8215.33 1897.63   1
   3  -4   5 8169.05 2345.03   1
  -3   4   4 305.665 599.879   1
   3   4  -4 106.712 157.864   1
  -4   3   4 1042.37 1038.14   1
   4   3  -4 715.147 635.339   1
   4  -3   4 2753.43 1150.68   1
   3  -4   4 1197.01 1127.47   1
   4  -3   3 27841.4 4638.65   1
  -4   3   3 26816.5 4524.28   1
   4   3  -3 27507.3 3698.36   1
   3   4  -3 19597.0 3500.71   1
   4   3  -2 28343.4 3672.82   1
   3   4  -2 26498.6 4548.25   1
   4   3  -1 48892.5 5211.12   1
  -4  -3   1 42751.8 4593.00   1
  -4  -3   2 26207.1 3461.34   1
   4  -3  -2 22142.5 4040.00   1
  -3  -4   2 38059.7 4989.38   1
   4  -3  -3 25218.6 4420.29   1
  -4  -3   3 24692.6 3601.46   1
  -3  -4   3 21166.2 3660.54   1
  -3  -4   4 304.731 730.108   1
   3  -4  -4 1255.60 855.792   1
   4  -3  -4 1135.27 1047.55   1
  -4  -3   4 3737.18 1585.58   1
   4   3   5 5416.05 2128.44   1
   4  -3  -5 9093.14 2859.86   1
   3  -4  -5 9768.71 3449.08   1
  -4  -3   5 11701.1 2940.60   1
  -3  -4   5 11764.6 2976.47   1
  -4   3  -5 10662.7 2337.18   1
  -3   4  -5 8670.58 2421.51   1
   4   3   6 1425.35 1253.38   1
   3   4   6 2622.47 1489.77   1
   3  -4  -6 699.515 603.178   1
  -3   4  -6 2625.95 1239.16   1
  -4  -3   6 712.598 496.065   1
   4  -3  -6 2331.50 1573.30   1
  -3  -4   6 744.426 931.273   1
  -4   3  -6 1230.94 847.606   1
   3   4   7 5813.48 2756.30   1
   4   3   7 6270.16 2361.13   1
   3  -4  -7 3342.80 2252.61   1
  -3  -4   7 3242.47 1709.91   1
   4  -3  -7 4930.85 2391.06   1
  -4  -3   7 5828.46 2368.77   1
  -4   3  -7 6482.46 2272.97   1
  -3   4  -7 5795.02 2004.80   1
   4  -4   6 900.482 884.765   1
  -4   4   6-471.966 692.204   1
   4   4  -6 1337.28 991.429   1
  -4  -4  -6 1564.79 1217.76   1
   4  -4   5 4639.16 1725.34   1
   4   4  -5 4440.39 1943.10   1
  -4   4   5 2619.06 1579.03   1
  -4   4   4 3881.48 2062.50   1
   4   4  -4 6372.34 2073.10   1
   4  -4   4 6792.70 2407.20   1
   4   4  -3 1481.56 1165.77   1
   4   4  -2 7485.95 2303.80   1
  -4  -4   1 8605.73 2753.39   1
  -4  -4   2 12073.0 2685.70   1
   4  -4  -3 1163.49 1160.15   1
  -4  -4   3 3067.60 1270.19   1
  -4   4  -4 10427.3 3372.48   1
   4  -4  -4 3967.07 2093.27   1
  -4  -4   4 5393.96 1852.81   1
   4  -4  -5 3775.15 2155.91   1
  -4  -4   5 3142.12 1567.70   1
  -4   4  -5 8820.70 2491.27   1
   4   4   6 1882.86 1342.94   1
   4  -4  -6 571.630 1102.53   1
  -4   4  -6 1552.07 1041.16   1
  -4  -4   6 803.566 767.540   1
  -5   0   0-164.958 63.9176   1
   5   0   0 708.860 547.546   1
  -5   0  -1 1013.03 263.627   1
   5   0   1 496.489 221.241   1
  -5   0   1 1054.34 684.988   1
  -5   0   2 5647.63 1636.13   1
   5   0   2 8069.66 835.770   1
   0  -5   3 13487.7 3871.48   1
   0   5  -3 14885.3 4295.14   1
  -5   0   3 8130.19 2271.68   1
   5   0   3 11015.3 1544.46   1
   5   0  -3 12709.6 3177.00   1
  -5   0  -3 10717.3 1531.08   1
   5   0   4 10887.8 2212.61   1
   5   0  -4 13670.8 3756.79   1
  -5   0   4 5294.57 2012.12   1
   0  -5   4 17944.3 3652.10   1
   0   5  -4 14645.7 3636.58   1
   0  -5  -5 73.4143 786.623   1
   5   0   5 6145.68 2002.74   1
   0  -5   5 2216.36 1268.71   1
   0   5  -5 3326.98 1771.05   1
   5   0  -5 5778.16 2502.88   1
  -5   0  -5 971.101 618.284   1
   0   5   6 309.487 496.030   1
   0  -5  -6 924.050 1130.29   1
   0  -5   6 2969.56 1468.32   1
   0   5  -6 2189.42 1300.39   1
  -5   0   6 9544.09 2957.71   1
   5   0   6 5791.80 2142.12   1
   5   0  -6 2424.09 1824.33   1
  -5   0  -6 2018.45 1100.37   1
   0   5  -7 2001.78 1274.40   1
   0   5   7 3873.22 2488.54   1
   0  -5  -7 2454.84 1965.84   1
  -5   0   7 2383.51 1701.38   1
   5   0   7 3530.58 1751.53   1
   5   0  -7 1314.59 1563.75   1
  -5   0  -7 2611.86 1512.15   1
   0  -5   7 942.555 604.450   1
   5   1  -7 672.386 698.877   1
   1   5  -7 933.798 743.360   1
   5  -1   7 1524.97 1119.04   1
  -1  -5  -7 716.439 1236.14   1
  -5   1   7 696.211 1299.93   1
  -1   5   7 1505.20 1614.41   1
  -5  -1  -7 1041.37 436.128   1
   1  -5   7 264.755 762.095   1
   5   1  -6 1304.31 1470.03   1
  -1  -5  -6 1417.94 1584.17   1
  -1   5   6 1582.44 1344.02   1
   5  -1   6 442.758 756.890   1
   1   5  -6 689.401 841.785   1
   1  -5   6 1910.75 1284.97   1
  -5   1   6 85.1120 749.525   1
  -5  -1  -6 990.460 872.893   1
   5   1  -5 3431.29 1867.81   1
   5  -1   5 3045.10 1177.68   1
  -5  -1  -5 1805.72 984.462   1
   1   5  -5 3871.76 1828.25   1
   1  -5   5 2961.42 1548.53   1
  -5   1   5 3549.24 1845.32   1
  -5  -1  -4 12895.9 2091.05   1
  -5   1   4 13801.0 3332.78   1
   5   1  -4 13861.6 3230.67   1
   5  -1   4 13267.2 2043.16   1
   1   5  -4 13870.8 3375.54   1
   1  -5   4 15203.6 3793.21   1
   1   5  -3 12676.4 4356.00   1
  -5   1   3 7815.88 2170.80   1
   5   1  -3 9407.63 2280.94   1
  -5  -1  -3 10973.7 1624.44   1
   5  -1   3 13794.5 1607.54   1
  -5   1   2 9388.84 2043.75   1
   5   1  -2 12760.4 2259.75   1
  -5   1   1 31004.8 3310.40   1
   5   1  -1 40322.3 3519.42   1
   5  -1   0 44703.0 3735.89   1
  -5   1   0 48285.4 3635.44   1
  -5  -1   0 54898.2 3206.65   1
   5   1   0 64563.5 3536.82   1
  -5  -1   1 33782.7 3128.12   1
   5  -1  -1 30416.4 3373.09   1
   5  -1  -2 15399.9 2784.49   1
  -5  -1   2 9470.62 2056.93   1
  -1  -5   3 17559.2 4710.62   1
   5   1   3 12147.0 1858.22   1
   5  -1  -3 9319.56 2439.61   1
  -5  -1   3 15527.6 3048.88   1
  -5   1  -3 10702.9 1421.04   1
   5  -1  -4 11976.8 3069.32   1
  -5  -1   4 17875.5 3848.24   1
   5   1   4 15204.4 2276.46   1
  -5   1  -4 12750.3 1965.56   1
  -1  -5   4 13315.7 3155.53   1
  -1   5  -4 27974.2 5393.60   1
   1  -5  -5 2616.47 1860.82   1
   5   1   5 7579.90 1968.16   1
  -5   1  -5 2834.87 1014.98   1
  -1  -5   5 4563.59 1848.95   1
   5  -1  -5 3526.30 1777.14   1
  -1   5  -5 6049.15 2277.16   1
  -5  -1   5 4216.89 2161.10   1
   1   5   6 541.300 1247.98   1
  -1  -5   6 1051.13 808.969   1
  -5   1  -6 681.679 632.355   1
   5   1   6 2605.54 1350.73   1
   1  -5  -6 1349.79 1341.51   1
   5  -1  -6 23.5118 911.468   1
  -5  -1   6 1486.13 1434.94   1
  -1   5  -7 2235.12 1389.94   1
   5   1   7 1576.59 1122.22   1
   1  -5  -7 2556.54 2067.39   1
   5  -1  -7 629.767 941.435   1
  -1  -5   7 1105.00 878.901   1
  -5   1  -7 913.660 756.515   1
   1   5   7 805.413 1481.76   1
  -5  -1   7 992.428 1114.59   1
   2  -5   7 2620.47 1439.42   1
  -2  -5  -7 2802.52 1803.25   1
   5   2  -7 2150.83 1492.55   1
  -5   2   7 1572.88 1463.14   1
  -2  -5  -6 3819.56 2210.06   1
   2   5  -6 1693.76 1293.99   1
  -5  -2  -6 7035.49 2062.74   1
   2  -5   6 3024.36 1505.89   1
   5  -2   6 3118.32 1403.87   1
  -5   2   6 671.788 1063.96   1
   5   2  -6 13343.2 3426.43   1
  -2   5   5 9158.17 3338.31   1
  -5  -2  -5 6081.14 1721.25   1
  -5   2   5 4640.60 1746.91   1
   5   2  -5 5041.25 1896.55   1
   5  -2   5 9110.92 1990.48   1
   2   5  -5 7424.17 2448.00   1
   2  -5   5 7674.29 2463.47   1
   2  -5   4 10185.2 3272.72   1
  -5   2   4 5037.00 1938.78   1
   5   2  -4 4513.45 1745.78   1
   5  -2   4 5659.06 1330.91   1
   2   5  -4 6639.56 2311.90   1
  -5   2   3 18410.7 3389.21   1
   5   2  -3 25507.9 3701.95   1
   5  -2   3 24640.8 3094.50   1
   2   5  -3 32108.6 6238.86   1
  -5   2   2 18233.3 3298.80   1
   5   2  -2 20138.0 2968.74   1
   5   2  -1 17774.3 2343.01   1
  -5  -2   0 54540.3 3976.15   1
   5   2   0 45688.2 3912.12   1
   5  -2  -1 10194.3 2271.10   1
  -5  -2   1 8540.28 1587.56   1
   5  -2  -2 7135.18 2114.70   1
  -5  -2   2 7931.74 1854.00   1
  -5   2  -3 29847.6 4140.75   1
   5  -2  -3 19527.1 3614.00   1
  -5  -2   3 22662.4 3491.76   1
  -2  -5   3 28481.8 5043.29   1
  -2   5  -4 11350.7 4085.06   1
   5   2   4 5601.14 1649.73   1
   5  -2  -4 3680.01 1662.99   1
  -5  -2   4 5585.94 1914.32   1
  -5   2  -4 7842.23 1726.82   1
  -2  -5   4 5784.80 1974.85   1
   2  -5  -5 10286.5 3431.65   1
   5   2   5 6981.23 2053.52   1
  -5  -2   5 4528.26 1835.18   1
   5  -2  -5 5866.00 2347.82   1
  -5   2  -5 6853.82 1743.16   1
  -2  -5   5 8153.88 2388.26   1
  -2   5  -5 7242.87 2452.11   1
  -2  -5   6 1430.32 980.334   1
   2   5   6 3954.86 2518.62   1
   2  -5  -6 9252.91 3490.47   1
   5   2   6 5590.09 1928.87   1
  -5  -2   6 8615.87 2591.91   1
   5  -2  -6 2652.64 1862.59   1
  -5   2  -6 3170.14 1298.72   1
  -2   5  -6 3956.89 1833.39   1
  -5  -2   7 5167.57 2251.38   1
   2   5   7 1218.98 1417.33   1
  -2   5  -7 3769.51 1912.33   1
   5  -2  -7 1277.05 1830.03   1
   3   5  -6 535.498 824.483   1
  -3  -5  -6 828.226 1128.75   1
  -3   5   6 353.182 1009.33   1
  -5  -3  -6 1280.41 890.927   1
  -5   3   6-98.3461 747.922   1
   5   3  -6 380.250 147.131   1
   3  -5   6 199.263 726.995   1
   5  -3   6 751.749 732.933   1
  -3   5   5 1574.77 1448.84   1
   3  -5   5 2506.42 1398.38   1
  -5  -3  -5 4128.54 1685.38   1
   5  -3   5 1813.98 965.741   1
  -5   3   5 2888.89 1719.72   1
   3   5  -5 2743.02 1445.03   1
   5   3  -5 1637.91 1135.61   1
  -5   3   4 4472.83 2133.11   1
   3  -5   4 7326.00 3379.14   1
   5   3  -4 5124.36 1817.73   1
   3   5  -4 8613.83 2680.23   1
   5  -3   4 5134.38 1580.88   1
  -5   3   3 7068.34 2488.16   1
   3   5  -3 5601.19 2186.41   1
   5   3  -3 5021.73 1656.49   1
  -5   3   2 2065.84 1338.55   1
   5   3  -2 2234.34 1063.28   1
   3   5  -2 2058.43 1701.27   1
   5   3  -1 14839.2 2638.09   1
  -5  -3   1 18144.0 2804.71   1
   5  -3  -2 1735.54 1085.53   1
  -5  -3   2 1475.70 720.622   1
  -3  -5   2 3268.20 1891.94   1
   5  -3  -3 3758.14 1969.40   1
  -3  -5   3 2704.48 1336.32   1
  -5  -3   3 2215.97 1242.81   1
  -3   5  -4 7164.09 3145.87   1
   5  -3  -4 5571.33 2207.26   1
  -5  -3   4 5240.15 1938.85   1
  -3  -5   4 8020.84 2554.52   1
  -5   3  -4 9957.41 2382.28   1
   5   3   5 3930.00 1683.22   1
   3  -5  -5 3104.79 1914.91   1
  -3  -5   5 2423.64 1289.73   1
   5  -3  -5 1409.14 1134.81   1
  -5  -3   5 1878.10 1218.47   1
  -5   3  -5 1964.44 1030.29   1
  -3   5  -5 2767.77 1492.73   1
  -5   3  -6 227.750 243.680   1
   5   3   6 335.704 279.941   1
   3  -5  -6-568.113 1024.97   1
  -5  -3   6 1180.46 1039.94   1
   5  -3  -6 240.840 873.279   1
  -3   5  -6 107.145 532.795   1
  -3  -5   6 961.881 713.746   1
   4   5  -6 1668.54 1197.14   1
  -4  -5  -6 728.046 1143.13   1
  -5   4   6 247.234 463.608   1
  -5  -4  -6-7.55253 203.115   1
  -4   5   6-58.8750 332.704   1
   5  -4   6 999.672 725.021   1
   4  -5   6 1233.90 1067.80   1
   5   4  -6 725.118 873.730   1
  -4   5   5 271.894 91.5884   1
   4   5  -5 1336.82 917.607   1
  -5   4   5 2019.99 1459.64   1
   4  -5   5 2381.87 1513.14   1
   5   4  -5 2500.13 1467.26   1
   5  -4   5 680.065 107.434   1
   5  -4   4 5913.70 2837.16   1
  -5   4   4 8131.44 2921.28   1
   4  -5   4 6576.91 2919.58   1
   5   4  -4 5289.06 1828.06   1
   4   5  -4 5623.02 2140.53   1
  -5   4   3 3880.29 1930.31   1
   4   5  -3 3711.00 1583.73   1
   5   4  -3 5750.17 1896.22   1
   5   4  -2 1821.29 1033.37   1
   4   5  -2 3433.42 2374.66   1
   5   4  -1 7712.76 2763.86   1
  -5  -4   1 7263.80 2673.93   1
  -4  -5   2 10337.6 3741.24   1
  -5  -4   2 1871.45 948.220   1
   5  -4  -3 5189.64 2488.58   1
  -5  -4   3 5537.83 1787.47   1
  -4  -5   3 6703.75 2286.69   1
   4  -5  -4 2886.23 2033.38   1
   5  -4  -4 4386.22 2288.00   1
  -4  -5   4 4310.36 1752.71   1
  -5  -4   4 3585.03 1565.43   1
  -4  -5   5 1014.36 747.919   1
   4  -5  -5 1399.59 1596.28   1
   5  -4  -5 1033.63 609.317   1
  -5   4  -5 2326.49 1122.48   1
  -5  -4   5 1260.94 979.400   1
  -4   5  -5 2770.39 1678.05   1
   5   4   6 1318.82 1017.57   1
   4  -5  -6 1420.70 1560.03   1
   5  -4  -6 569.530 794.624   1
  -5  -4   6 117.751 557.298   1
  -5   4  -6 873.302 858.012   1
  -4  -5   6 720.619 711.653   1
  -4   5  -6 1912.52 1377.28   1
  -5   5   5 180.678 978.566   1
   5   5  -5 406.617 741.839   1
   5  -5   5 296.891 688.468   1
  -5   5   4 2806.05 1950.99   1
   5   5  -4 8366.09 2546.93   1
   5   5  -3 6318.11 2210.92   1
   5   5  -2 3866.94 2180.87   1
  -5  -5   2 7870.63 2646.80   1
  -5  -5   3 3796.90 1666.36   1
   5  -5  -4 3425.28 1893.03   1
  -5  -5   4 6344.72 2042.78   1
   5  -5  -5-590.867 903.998   1
  -5   5  -5 1971.93 1478.35   1
  -5  -5   5 1332.82 980.982   1
  -6   0   0 46119.2 3390.84   1
   6   0   0 42219.1 3632.99   1
  -6   0  -1 3015.41 583.053   1
  -6   0   1 9190.46 1913.77   1
   6   0  -1 5781.25 1685.60   1
  -6   0   2 33910.0 4091.50   1
   6   0  -2 8854.06 2488.18   1
  -6   0  -3 426.872 269.005   1
  -6   0   3 4467.63 1788.43   1
   0  -6   4 9428.92 3339.31   1
   6   0   4 10085.5 1893.88   1
   6   0  -4 16879.6 4093.18   1
  -6   0  -4 8168.85 1656.97   1
   0   6  -4 6969.39 3615.47   1
  -6   0   4 4860.67 1859.91   1
   0  -6   5 4548.33 1959.37   1
   0   6  -5 3743.94 2183.96   1
   6   0   5 8998.17 2214.31   1
   6   0  -5 8463.13 3295.98   1
  -6   0  -5 6477.06 1960.89   1
  -6   0   5 5014.15 2096.22   1
   0  -6  -6 386.990 1219.73   1
   0  -6   6 1231.83 1049.30   1
   0   6  -6 1561.20 1456.64   1
  -6   0   6 588.179 408.068   1
   6   0   6 3807.10 1639.12   1
   6   0  -6 2030.18 1811.17   1
  -6   0  -6 1829.57 1119.11   1
   6   1  -6 1122.25 1233.50   1
   6  -1   6 1001.12 689.163   1
   1   6  -6 655.329 948.492   1
  -6   1   6 441.646 752.041   1
  -6  -1  -6 617.908 411.224   1
   1  -6   6 108.044 261.003   1
   6   1  -5 3585.75 1992.58   1
   1   6  -5 4814.65 2133.40   1
   1  -6   5 2985.20 1519.56   1
  -6  -1  -5 2979.95 1261.37   1
   6  -1   5 3439.51 1092.96   1
  -6   1   5 2221.82 1526.93   1
   1   6  -4 1472.52 1654.15   1
   6   1  -4 804.980 759.081   1
  -6  -1  -4 1096.45 612.190   1
  -6   1   4 763.233 850.952   1
   1  -6   4 4888.35 3162.54   1
  -6  -1  -3 11089.8 1486.61   1
  -6   1   3 6618.18 2046.58   1
   6   1  -3 10069.2 2561.63   1
   6  -1   3 11160.8 1407.26   1
  -6   1   2 3013.57 1214.15   1
   6   1  -2 7437.05 1849.33   1
  -6   1   1 5354.94 1453.49   1
   6   1  -1 7212.24 1530.17   1
  -6  -1  -1 6492.66 917.289   1
   6  -1   0 7146.22 1571.48   1
  -6  -1   0 8377.81 1357.21   1
   6  -1  -1 5210.95 1528.81   1
  -6  -1   1 4377.91 1282.31   1
   6   1   1 7591.11 1041.76   1
   6  -1  -2 11214.1 2552.02   1
  -6  -1   2 4567.00 1525.06   1
  -1  -6   3 17774.2 4703.69   1
   6  -1  -3 10296.4 2675.90   1
  -6  -1   3 18864.2 3600.61   1
  -6   1  -3 12994.4 1580.93   1
  -1   6  -4 2551.79 2165.35   1
   6   1   4 2011.76 930.241   1
   6  -1  -4 1532.34 1306.08   1
  -1  -6   4 2023.76 1460.77   1
  -6   1  -4 1129.84 497.064   1
  -6  -1   4 2341.45 1565.32   1
   6   1   5 5049.46 1393.90   1
  -6   1  -5 2901.22 1033.47   1
  -1   6  -5 5185.46 2633.47   1
   6  -1  -5 2950.48 1710.59   1
  -1  -6   5 3111.10 1807.91   1
  -6  -1   5 4201.52 2253.94   1
   1  -6  -6 765.372 1676.65   1
  -6   1  -6 804.099 631.049   1
  -1  -6   6 440.951 876.238   1
   6   1   6 1467.79 956.817   1
   6  -1  -6 568.773 1130.40   1
  -6  -1   6 195.759 1048.03   1
  -1   6  -6 1206.01 1042.70   1
  -2   6   6 116.131 633.034   1
   6   2  -6-388.704 771.169   1
  -6  -2  -6-5.98692 151.619   1
   2   6  -6 318.618 411.601   1
  -6   2   6 388.290 324.407   1
   6  -2   6 694.299 632.858   1
   2  -6   6-73.0522 564.065   1
   6   2  -5 838.404 651.671   1
  -6  -2  -5 3441.66 1214.02   1
  -6   2   5 1416.01 1046.21   1
   2  -6   5 2218.86 1500.97   1
   6  -2   5 1565.58 764.965   1
   2   6  -5 1886.93 1461.60   1
   2  -6   4 7844.07 3577.30   1
   6   2  -4 3475.22 1468.34   1
  -6   2   4 3562.40 1736.61   1
   2   6  -4 5244.12 2435.45   1
   6  -2   4 5356.53 1273.26   1
  -6   2   3 6021.17 2026.97   1
   2   6  -3 6607.41 3165.17   1
   6   2  -3 6372.22 1970.42   1
   6   2  -2 8409.26 1951.47   1
  -6   2   1 24897.4 3617.25   1
   6   2  -1 16432.4 2343.56   1
  -6  -2   0 26960.9 2745.88   1
   6   2   0 29031.6 2964.92   1
   6  -2  -1 11362.1 2512.13   1
  -6  -2   1 13993.1 2284.77   1
   6  -2  -2 1779.85 1219.75   1
  -6  -2   2 2759.70 1303.51   1
  -2  -6   3 7257.06 2980.63   1
   6  -2  -3 5282.52 2039.48   1
  -6  -2   3 5410.36 1771.72   1
   6   2   4 4579.40 1546.86   1
  -6  -2   4 3845.19 1666.16   1
  -2  -6   4 5624.08 2153.62   1
   6  -2  -4 2867.10 1610.99   1
  -6   2  -4 7011.43 1483.93   1
  -6   2  -5 1137.88 614.601   1
  -2   6  -5 714.580 910.685   1
  -6  -2   5 727.499 810.353   1
   6   2   5 1767.45 929.005   1
   6  -2  -5 1064.86 1242.14   1
  -2  -6   5 1439.22 1075.69   1
  -2   6  -6 816.156 975.246   1
   2  -6  -6-542.871 263.727   1
  -6  -2   6-178.602 783.138   1
  -2  -6   6 636.151 570.711   1
   6   2   6 529.169 428.112   1
   6  -2  -6 743.200 156.853   1
  -6   2  -6 243.107 463.484   1
   3  -6   6 567.327 567.591   1
  -6  -3  -6 1358.71 833.606   1
  -6   3   6 20.8691 553.149   1
   6   3  -6 391.525 376.787   1
   6  -3   6 1646.39 1082.74   1
  -6  -3  -5 622.986 749.773   1
  -6   3   5 1075.81 907.969   1
   6  -3   5 431.095 441.453   1
   6   3  -5 436.973 802.200   1
   3   6  -5 813.249 1140.22   1
   3  -6   5 477.308 1030.87   1
  -6   3   4 10147.1 3120.46   1
   6   3  -4 8532.18 2341.73   1
   3   6  -4 7622.45 2865.67   1
   6  -3   4 14558.0 2873.70   1
  -6   3   3 5065.43 1999.04   1
   6   3  -3 4683.84 1741.17   1
   3   6  -3 5637.67 2969.50   1
  -6   3   2 699.881 663.401   1
   6   3  -2 2869.77 1181.51   1
   6   3  -1 2639.59 1122.67   1
  -6  -3   0 9025.70 2690.58   1
   6   3   0 3490.53 1665.94   1
  -6  -3   1 2466.59 1024.59   1
   6  -3  -2 1351.99 1255.63   1
  -6  -3   2 4783.54 1426.32   1
  -3  -6   3 7628.79 3073.94   1
   6  -3  -3 1172.03 1077.94   1
  -6  -3   3 2584.45 1347.75   1
   6  -3  -4 8658.08 2851.74   1
  -6  -3   4 6052.43 1973.98   1
  -3  -6   4 7165.73 2612.68   1
   6  -3  -5 1691.02 1463.31   1
  -6  -3   5 333.261 803.051   1
  -3  -6   5-64.0711 515.541   1
  -3   6  -5 509.721 1198.57   1
  -6   3  -5 912.281 640.583   1
   6   3   6 1489.14 960.587   1
  -6   3  -6 981.812 772.671   1
  -6  -3   6 387.641 612.637   1
  -3   6  -6 1101.83 1109.71   1
   6  -3  -6 878.454 812.088   1
   6  -4   5 441.375 756.039   1
  -6   4   5 172.676 787.814   1
   4  -6   5 1165.29 1331.53   1
   4   6  -5-15.3064 501.841   1
   6   4  -5 915.631 912.412   1
   4   6  -4 3099.58 1793.37   1
  -6   4   4 1939.95 1553.29   1
   6   4  -4 3687.22 1624.37   1
   4   6  -3 7869.10 3505.83   1
  -6   4   3 6424.68 2716.86   1
   6   4  -3 7691.74 2198.39   1
   6   4  -2 3554.05 1612.40   1
   6   4  -1 11441.1 3184.54   1
  -6  -4   1 14130.5 3076.41   1
  -4  -6   2 5277.46 2534.34   1
  -6  -4   2 2913.92 1367.65   1
   6  -4  -3 4177.64 2095.65   1
  -4  -6   3 6481.18 2517.48   1
  -6  -4   3 4219.40 1544.10   1
   6  -4  -4 1802.74 1703.42   1
  -6  -4   4 1323.77 932.971   1
  -4  -6   4 987.604 991.383   1
   4  -6  -5 1677.10 1832.87   1
  -4   6  -5 1000.34 1147.23   1
   6  -4  -5 489.292 952.848   1
  -4  -6   5 982.146 1021.63   1
  -6  -4   5 556.015 704.075   1
  -6   4  -5 998.729 1095.69   1
   6   5  -5 376.605 534.426   1
  -6   5   5 833.261 1499.98   1
   6  -5   5 1551.77 1740.99   1
   5  -6   5 1176.73 1623.41   1
   5   6  -5 741.521 609.219   1
  -6   5   4 2274.59 1834.62   1
   6   5  -4 3786.68 1674.51   1
   5   6  -4 4378.15 2053.56   1
   5   6  -3 3994.21 1969.85   1
   6   5  -3 3679.06 1782.13   1
   5   6  -2 1231.24 1116.60   1
   6   5  -2 730.287 848.537   1
  -6  -5   1 1145.74 956.008   1
  -6  -5   2 2665.23 1451.80   1
  -5  -6   2 2733.68 1956.48   1
  -5  -6   3 2608.45 1679.27   1
  -6  -5   3 1597.12 1130.22   1
   6  -5  -4 3462.74 2567.85   1
  -6  -5   4 2439.36 1337.10   1
  -5  -6   4 2209.92 1643.54   1
   5  -6  -5 905.435 965.831   1
   6  -5  -5 1423.06 1314.03   1
  -5  -6   5 209.041 488.753   1
  -6   5  -5 292.629 162.655   1
  -6  -5   5 447.780 580.928   1
   6   6  -4 1257.50 1107.91   1
   6   6  -3-56.1967 319.090   1
   6   6  -2 550.970 1255.93   1
  -6  -6   2 652.312 939.708   1
  -6  -6   3 909.184 1013.87   1
  -6  -6   4 735.199 814.768   1
  -7   0   0-115.910 348.471   1
   7   0   0 2227.09 853.966   1
  -7   0  -1 3944.38 736.510   1
   7   0   1 3732.29 806.170   1
   7   0  -1 10827.4 2491.53   1
  -7   0   1 2703.70 1124.12   1
   7   0  -2 5289.94 2126.16   1
  -7   0   2 987.362 789.235   1
   7   0   3 6719.54 921.608   1
  -7   0   3 8594.53 2443.49   1
  -7   0  -3 3345.82 602.118   1
   7   0  -3 3971.85 2077.09   1
  -7   0  -4 663.838 515.289   1
   0  -7   4 239.288 1367.18   1
  -7   0   4 1071.05 956.672   1
   7   0   4 2541.16 763.214   1
   7   0  -4 1716.85 1460.79   1
   0   7  -5 2421.99 2594.23   1
   7   0   5 4064.77 1720.38   1
   0  -7   5 2158.93 2033.09   1
  -7   0   5 633.038 681.849   1
   7   0  -5 3314.69 2392.07   1
  -7   0  -5 3457.37 1269.30   1
  -7   0   6 335.097 882.882   1
   7   0  -6 1241.43 1406.24   1
   7   1  -5 881.487 1138.08   1
   7  -1   5 910.080 572.157   1
  -7  -1  -5 811.897 637.613   1
  -7   1   5 166.253 158.206   1
   1   7  -5 2926.41 1952.97   1
   1  -7   5 3040.13 1761.47   1
   7   1  -4 1042.65 987.500   1
  -7  -1  -4 1470.09 662.237   1
   7  -1   4 2300.65 742.868   1
  -7   1   4 903.488 824.138   1
   1   7  -4 1998.92 1901.45   1
   7   1  -3 1066.80 388.541   1
  -7  -1  -3 1817.12 573.684   1
  -7   1   3 86.9202 324.413   1
   7  -1   3 639.559 329.531   1
   7   1  -2 1402.96 577.207   1
  -7   1   2 1098.16 752.240   1
   7  -1   1 1664.77 734.639   1
   7   1  -1 1547.37 683.158   1
  -7   1   1 1466.36 874.398   1
  -7  -1  -1 2021.70 548.761   1
   7  -1   0 15607.9 2306.38   1
  -7  -1   0 17017.7 2066.01   1
   7   1   0 20178.1 2296.95   1
   7  -1  -1 3250.83 1287.38   1
  -7  -1   1 3431.13 1140.48   1
   7   1   1 3115.26 670.029   1
  -7  -1   2 1513.21 1015.46   1
   7  -1  -2 5188.45 1761.13   1
  -7  -1   3 1262.68 927.061   1
   7  -1  -3 1644.43 1147.71   1
   7   1   4 2521.38 886.464   1
  -1  -7   4 1444.00 1289.78   1
   7  -1  -4 1147.58 959.119   1
  -7   1  -4 998.807 442.405   1
  -7  -1   4 2245.49 1316.69   1
  -1  -7   5 464.223 1042.39   1
  -7   1  -5 953.934 509.224   1
   7  -1  -5 496.170 566.024   1
  -1   7  -5 1707.83 1906.53   1
  -7  -1   5 337.086 486.596   1
   7   2  -5 314.144 406.840   1
  -7  -2  -5 1268.29 797.249   1
  -7   2   5 387.106 1001.55   1
   2  -7   5 779.328 1711.39   1
   2   7  -5 4363.82 2258.03   1
   7  -2   5 1418.72 720.743   1
  -7  -2  -4 3695.38 1271.65   1
   7   2  -4 2599.39 1335.85   1
  -7   2   4 3044.67 1607.14   1
   7  -2   4 4433.63 1235.57   1
   2   7  -4 6786.85 3762.59   1
  -7   2   3 1075.03 953.488   1
   7   2  -3 1607.10 997.376   1
  -7   2   2 868.353 677.957   1
   7   2  -2 44.9810 214.967   1
  -7   2   1 1243.85 860.891   1
   7   2  -1 2416.46 956.324   1
   7  -2   0 372.439 525.651   1
  -7  -2   0 260.410 285.592   1
   7   2   0 1242.20 612.012   1
   7  -2  -1 2838.81 1426.10   1
  -7  -2   1 3403.32 1109.74   1
   7  -2  -2 1505.87 1016.74   1
  -7  -2   2-127.366 271.725   1
  -7  -2   3 3441.18 1369.67   1
   7  -2  -3 2064.62 1216.96   1
  -2  -7   4 4023.27 2075.79   1
  -7  -2   4 2189.56 1267.42   1
   7  -2  -4 2250.97 1567.64   1
  -7   2  -4 5388.03 1441.57   1
   7   2   5 650.916 728.482   1
  -7  -2   5 788.006 904.370   1
  -2  -7   5 1144.76 1033.54   1
  -7   2  -5 505.330 474.393   1
   7  -2  -5 417.839 1126.85   1
  -2   7  -5 1211.14 1944.11   1
  -7  -3  -5 701.457 793.759   1
   3   7  -5 2040.54 1591.16   1
  -7   3   5 365.856 593.708   1
   3  -7   5 121.566 725.688   1
   7   3  -5 713.882 788.667   1
   7  -3   5 193.941 283.321   1
   7  -3   4 1358.62 1057.66   1
   3   7  -4 437.651 1186.42   1
  -7   3   4 1153.47 1171.09   1
   7   3  -4 2583.21 1275.69   1
  -7   3   3 8056.68 2665.70   1
   7   3  -3 4728.01 1824.34   1
   7   3  -2 1907.03 913.294   1
  -7   3   2 1841.28 1288.36   1
   7   3  -1 9155.94 2128.68   1
  -7  -3   0 3221.93 1237.54   1
   7   3   0 4358.04 1672.34   1
   7  -3  -1 5728.96 2123.68   1
  -7  -3   1 8354.73 1954.10   1
   7  -3  -2 785.280 647.490   1
  -7  -3   2 1217.22 866.686   1
   7  -3  -3 2750.06 1632.17   1
  -3  -7   3 8208.96 3465.61   1
  -7  -3   3 4383.61 1597.30   1
   7  -3  -4 729.305 1032.80   1
  -7  -3   4 802.479 788.814   1
  -3  -7   4 761.193 605.932   1
  -7   3  -5 395.812 393.062   1
  -7  -3   5 901.068 802.115   1
   7  -3  -5 387.903 948.377   1
  -3  -7   5 2845.52 1730.53   1
  -7   4   4 2035.54 1591.22   1
   4   7  -4 4440.15 2473.16   1
   7   4  -4 4403.08 1838.40   1
  -7   4   3 91.2469 132.841   1
   7   4  -3 836.366 795.986   1
   4   7  -3 4176.57 2626.24   1
   7   4  -2 596.307 662.554   1
   7   4  -1 15415.9 3209.22   1
  -7  -4   0 744.766 830.013   1
  -7  -4   1 2037.41 1231.67   1
   7  -4  -2 1268.26 1029.70   1
  -7  -4   2 1914.73 1248.33   1
   7  -4  -3 1196.62 1231.58   1
  -4  -7   3 1073.99 1764.55   1
  -7  -4   3 684.572 588.424   1
   7  -4  -4 4760.58 2578.67   1
  -4  -7   4 3410.08 2233.33   1
  -7  -4   4 3981.94 1846.50   1
  -7   5   4 712.169 1184.87   1
   7   5  -4 210.968 478.174   1
   5   7  -4 656.160 1132.04   1
   5   7  -3 475.282 1022.08   1
   7   5  -3 706.784 994.909   1
   7   5  -2 4284.72 2012.90   1
   7   5  -1 2452.38 1549.39   1
  -7  -5   1 3700.19 2134.83   1
  -7  -5   2 1903.88 1179.28   1
   7  -5  -3 1159.33 1131.86   1
  -5  -7   3 1578.39 1555.15   1
  -7  -5   3 1702.82 1254.92   1
  -7  -5   4 1105.86 1023.66   1
   7  -5  -4 326.127 670.614   1
  -5  -7   4 324.212 198.171   1
   7   6  -3 617.627 648.621   1
   6   7  -3 512.434 1209.25   1
   7   6  -2 1383.94 2152.16   1
  -7  -6   1 764.254 1118.03   1
  -7  -6   2 1509.52 1337.76   1
  -6  -7   2 1307.58 1722.56   1
  -6  -7   3 1326.32 1261.92   1
  -7  -6   3 884.890 875.524   1
  -8   0   0 5019.95 1358.35   1
   8   0   0 18461.3 2683.00   1
   8   0   1 5682.06 1127.48   1
   8   0  -1 4707.71 1865.19   1
  -8   0  -1 827.845 415.989   1
  -8   0   1 1514.86 871.346   1
  -8   0   2 1899.99 1122.57   1
   8   0  -2 5319.04 2120.88   1
  -8   0   3 787.989 950.739   1
   8   0   3 500.675 241.417   1
  -8   0  -3 118.316 68.1831   1
   8   0  -3 2136.81 1697.91   1
  -8   0  -4 547.702 262.571   1
   8   0   4 1735.85 719.539   1
  -8   0   4 4209.56 1963.66   1
   8   0  -4 890.976 1188.91   1
  -8   0   5 974.350 720.814   1
   8   0  -5 1045.10 1499.87   1
   8   1  -4 912.026 1264.00   1
  -8  -1  -4 300.816 262.317   1
  -8   1   4 1127.05 1034.63   1
   8  -1   4 1295.89 536.921   1
   8   1  -3 2260.66 1536.69   1
  -8   1   3 1229.63 901.350   1
   8   1  -2 360.129 746.350   1
  -8   1   2 612.686 425.020   1
   8  -1   1 2408.63 1000.33   1
   8   1  -1 570.526 603.895   1
  -8  -1  -1 526.176 304.296   1
  -8   1   1 543.641 625.856   1
  -8  -1   0 813.561 435.635   1
  -8   1   0 1414.79 731.292   1
   8  -1   0 1112.37 740.161   1
   8   1   0 816.534 431.634   1
  -8  -1   1 1191.55 859.757   1
   8  -1  -1 637.657 671.128   1
  -8  -1   2 1033.12 857.570   1
   8  -1  -2 786.027 575.453   1
   8  -1  -3 1379.02 1276.70   1
  -8  -1   3 1094.99 1107.99   1
   8   1   4 850.262 465.695   1
  -8   1  -4 781.228 380.185   1
  -1  -8   4 22.1527 155.786   1
   8  -1  -4 100.803 437.696   1
  -8  -1   4 441.133 677.001   1
   8  -2   4 1063.03 711.184   1
   8   2  -4 1096.73 1192.26   1
  -8   2   4 1135.20 1103.44   1
  -8   2   3 1337.49 1165.99   1
   8   2  -3 2075.84 1107.39   1
  -8   2   2 462.516 542.799   1
   8   2  -2 1323.82 795.113   1
  -8   2   1 2143.69 1216.60   1
   8   2  -1 2436.20 1037.89   1
   8  -2   0 2450.29 1161.73   1
   8   2   0 1715.65 733.046   1
  -8  -2   0 1630.93 730.991   1
   8  -2  -1 2598.91 1309.85   1
  -8  -2   1 9691.92 1966.57   1
   8   2   1 5196.87 1570.30   1
   8  -2  -2 913.928 848.941   1
  -8  -2   2 775.227 654.189   1
  -8  -2   3 529.177 415.951   1
   8  -2  -3 994.118 1008.43   1
  -8  -2   4 601.436 588.399   1
  -8   2  -4 1160.80 843.304   1
   8  -2  -4 660.749 755.092   1
  -2  -8   4 664.714 1012.90   1
   3   8  -4 1449.81 1958.45   1
  -8   3   4 918.615 1094.14   1
   8   3  -4 1686.35 1308.27   1
  -8   3   3 4161.85 1928.73   1
   8   3  -3 2030.76 1332.97   1
  -8   3   2 861.907 1103.26   1
   8   3  -2 395.787 454.407   1
   8   3  -1 925.071 644.750   1
   8   3   0 917.908 659.419   1
  -8  -3   0 866.519 724.840   1
  -8  -3   1 282.075 274.708   1
   8  -3  -1 1120.24 842.607   1
   8  -3  -2 900.043 972.130   1
  -8  -3   2 1668.62 996.087   1
   8  -3  -3 1411.76 1161.30   1
  -8  -3   3 1281.20 891.405   1
   8  -3  -4 972.348 1591.25   1
  -8  -3   4 1397.09 1187.14   1
  -3  -8   4 38.8042 1149.24   1
   8   4  -3 467.285 722.392   1
  -8   4   3-24.5034 613.724   1
   8   4  -2 70.6184 232.788   1
   8   4  -1 3138.37 1424.98   1
   8   4   0 3927.39 2006.62   1
  -8  -4   0 2685.38 1552.27   1
  -8  -4   1 1286.49 880.921   1
   8  -4  -2 304.242 743.561   1
  -8  -4   2 276.510 495.243   1
   8  -4  -3 906.079 1126.39   1
  -4  -8   3 361.827 433.551   1
  -8  -4   3 130.277 550.617   1
   8   5  -2 988.569 743.563   1
   8   5  -1 673.895 989.188   1
  -8  -5   1 866.541 857.604   1
  -8  -5   2 61.4130 279.049   1
  -9   0   0 164.275 416.066   1
   9   0   0 1299.60 958.746   1
  -9   0  -1-120.429 241.245   1
  -9   0   1-284.201 446.955   1
   9   0   1 2271.07 823.609   1
   9   0  -1 1861.54 1077.15   1
  -9   0  -2 469.535 262.930   1
   9   0   2 1335.03 424.045   1
  -9   0   2 1036.28 833.423   1
   9   0  -2 2412.17 1605.16   1
  -9   0   3 731.299 795.756   1
   9   0  -3 929.822 1331.37   1
   9   1  -3 223.354 717.670   1
  -9   1   3 280.671 682.645   1
   9   1  -2 339.210 536.768   1
  -9   1   2 710.017 815.950   1
  -9  -1  -2 196.096 177.273   1
   9   1  -1 915.240 573.556   1
   9  -1   1 1174.07 649.763   1
  -9   1   1 764.169 522.630   1
  -9  -1  -1 2108.76 687.451   1
  -9  -1   0 227.178 130.264   1
  -9   1   0 1220.74 780.663   1
   9   1   0 1190.26 639.465   1
   9  -1   0 1130.02 818.040   1
  -9  -1   1 1179.44 699.263   1
  -9   1  -1 534.953 411.868   1
   9  -1  -1 881.461 850.062   1
   9   1   1 1741.10 620.102   1
   9   1   2 688.642 500.574   1
   9  -1  -2 217.443 667.356   1
  -9  -1   2 546.477 660.252   1
   9  -1  -3 812.736 945.503   1
  -9  -1   3 496.441 672.526   1
   9   2  -3 982.439 942.462   1
  -9   2   3 671.189 850.942   1
  -9   2   2 682.232 773.040   1
   9   2  -2 159.122 256.834   1
  -9  -2  -1 554.450 359.355   1
  -9   2   1 598.875 742.028   1
   9   2  -1-9.59512 204.875   1
  -9   2   0 758.778 677.823   1
   9  -2   0 805.290 759.163   1
  -9  -2   0 98.7352 77.4637   1
   9   2   0 1565.31 722.921   1
   9  -2  -1 76.9466 364.585   1
  -9  -2   1 1380.81 837.120   1
   9   2   1 757.129 492.371   1
  -9  -2   2 67.5816 292.044   1
   9  -2  -2 29.2081 482.157   1
  -9  -2   3 674.156 763.078   1
   9  -2  -3 847.377 991.663   1
  -9   3   2 596.587 935.395   1
   9   3  -2 433.531 617.512   1
  -9   3   1-300.848 482.773   1
   9   3  -1 282.585 421.867   1
  -9  -3  -1 388.201 441.604   1
  -9  -3   0 1045.93 660.666   1
   9   3   0 2752.80 1174.36   1
   9  -3  -1 960.578 1020.79   1
  -9  -3   1 259.132 400.842   1
   9  -3  -2 50.1954 542.834   1
  -9  -3   2-146.364 515.217   1
   9   4  -1 445.648 605.507   1
  -9  -4   0 1347.51 1037.50   1
   9   4   0 124.888 564.322   1
  -9  -4   1 68.8956 639.787   1
   0   0   0    0.00    0.00   0

TITL urea_657_gain_2 in P-42(1)m 
REM P-42(1)m (#113 in standard setting)
CELL 0.02510   5.596142   5.596142   4.716384  90.0000  90.0000  90.0000
ZERR    1.00   0.002664   0.002664   0.001729   0.0000   0.0000   0.0000
LATT -1
SYMM -x,-y, z 
SYMM  y,-x,-z 
SYMM -y, x,-z 
SYMM -x+1/2, y+1/2,-z 
SYMM  x+1/2,-y+1/2,-z 
SYMM -y+1/2,-x+1/2, z 
SYMM  y+1/2, x+1/2, z 
REM SFAC C H N O
REM ED SFAC according to Peng (1999)
SFAC C 0.136 0.373 0.548 3.281 1.227 13.046 0.597 41.020 0 0 0 0 0.75 6.000
SFAC H 0.037 0.561 0.127 3.791 0.236 13.556 0.129 37.723 0 0 0 0 0.32 1.000
SFAC N 0.137 0.329 0.534 2.673 1.086 10.316 0.455 32.763 0 0 0 0 0.71 7.000
SFAC O 0.143 0.305 0.510 2.268 0.937 8.262 0.392 25.665 0 0 0 0 0.63 8.000
UNIT 1.00 4.00 2.00 1.00
TREF
HKLF 4
END
